# Supplementary material for: Meiotic nuclear pore complex remodeling provides key insights into nuclear basket organization
Source: J Cell Biol. 2022 Dec 14;222(2):e202204039. doi: 10.1083/jcb.202204039 (PMC9754704; doi:10.1083/jcb.202204039)
Supplement: Table S5 — contains information about the statistics and significance values used in the figures. [file JCB_202204039_TableS5.xlsx]

## Sheet: Fig1C
Figure 1C
Summary Stats: DI (normalized to "pre" timepoint)
Time.point	Sample	n	min	max	median	iqr	mean	sd	se	ci
Pre	Pom34-GFP	62	0.708	1.388	1.002	0.244	1	0.153	0.019	0.039
Pre	Nup170-GFP	48	0.647	1.756	1.006	0.2	1	0.189	0.027	0.055
Pre	Nup120-GFP	72	0.633	1.365	0.956	0.23	1	0.163	0.019	0.038
Pre	Nup49-GFP	50	0.803	1.271	0.979	0.145	1	0.11	0.016	0.031
Pre	Mlp1-GFP	75	0.643	1.412	0.996	0.163	1	0.151	0.017	0.035
Pre	Nup1-GFP	72	0.728	1.286	0.967	0.212	1	0.141	0.017	0.033
Pre	Nup2-GFP	70	0.711	1.365	0.981	0.141	1	0.119	0.014	0.028
Pre	Nup60-GFP	53	0.779	1.306	0.977	0.174	1	0.125	0.017	0.035
Anaphase	Pom34-GFP	62	0.912	1.815	1.364	0.245	1.354	0.207	0.026	0.053
Anaphase	Nup170-GFP	48	1.028	1.819	1.408	0.318	1.413	0.217	0.031	0.063
Anaphase	Nup120-GFP	72	1.018	1.951	1.432	0.324	1.419	0.221	0.026	0.052
Anaphase	Nup49-GFP	50	0.915	1.954	1.475	0.34	1.493	0.249	0.035	0.071
Anaphase	Mlp1-GFP	75	0.767	1.927	1.411	0.339	1.391	0.234	0.027	0.054
Anaphase	Nup1-GFP	72	1.19	2.184	1.703	0.325	1.698	0.224	0.026	0.053
Anaphase	Nup2-GFP	70	1.578	2.743	2.08	0.385	2.111	0.238	0.029	0.057
Anaphase	Nup60-GFP	53	1.489	2.62	2.042	0.321	2.007	0.237	0.033	0.065
Post	Pom34-GFP	62	0.891	1.987	1.324	0.296	1.332	0.229	0.029	0.058
Post	Nup170-GFP	48	1.074	1.805	1.427	0.266	1.392	0.179	0.026	0.052
Post	Nup120-GFP	72	0.895	2.015	1.372	0.314	1.392	0.238	0.028	0.056
Post	Nup49-GFP	50	0.933	2.042	1.363	0.316	1.418	0.264	0.037	0.075
Post	Mlp1-GFP	75	0.79	2.421	1.364	0.329	1.401	0.299	0.035	0.069
Post	Nup1-GFP	72	0.91	2.021	1.326	0.291	1.348	0.205	0.024	0.048
Post	Nup2-GFP	70	0.988	2.22	1.5	0.297	1.505	0.233	0.028	0.055
Post	Nup60-GFP	53	1.101	1.964	1.393	0.235	1.425	0.202	0.028	0.056
Shapiro-Wilk
Time.point	Sample	statistic	p
Pre	Pom34-GFP	0.981668	0.480389
Pre	Nup170-GFP	0.91981	0.00292721
Pre	Nup120-GFP	0.970281	0.0860877
Pre	Nup49-GFP	0.979451	0.52906
Pre	Mlp1-GFP	0.981472	0.341105
Pre	Nup1-GFP	0.957852	0.0167401
Pre	Nup2-GFP	0.9639	0.0412566
Pre	Nup60-GFP	0.978457	0.449708
Anaphase	Pom34-GFP	0.98142	0.468813
Anaphase	Nup170-GFP	0.956705	0.0742962
Anaphase	Nup120-GFP	0.977091	0.212318
Anaphase	Nup49-GFP	0.972762	0.298712
Anaphase	Mlp1-GFP	0.992386	0.937246
Anaphase	Nup1-GFP	0.989265	0.803098
Anaphase	Nup2-GFP	0.980947	0.364473
Anaphase	Nup60-GFP	0.989356	0.916555
Post	Pom34-GFP	0.980915	0.445872
Post	Nup170-GFP	0.962362	0.125774
Post	Nup120-GFP	0.98832	0.748222
Post	Nup49-GFP	0.956401	0.0628423
Post	Mlp1-GFP	0.939195	0.00133256
Post	Nup1-GFP	0.978842	0.265906
Post	Nup2-GFP	0.990068	0.857713
Post	Nup60-GFP	0.925067	0.00260321
Kruskal-Wallis (DI ~ Sample)
Time.point	n	statistic	df	p
Anaphase	502	285.439	7	7.76e-58
Post	502	24.335	7	0.000995
Post-hoc (Dunn's Test, p-values corrected with Holm's method)
Time.point	group1	group2	n1	n2	statistic	p	p.adj	p.adj.signif
Anaphase	Pom34-GFP	Nup170-GFP	62	48	0.913849	0.360796	0.721592	ns
Anaphase	Pom34-GFP	Nup120-GFP	62	72	1.18399	0.236415	0.709246	ns
Anaphase	Pom34-GFP	Nup49-GFP	62	50	2.32655	0.0199892	0.079957	ns
Anaphase	Pom34-GFP	Mlp1-GFP	62	75	0.75084	0.452749	0.721592	ns
Anaphase	Pom34-GFP	Nup1-GFP	62	72	6.28253	3.33109e-10	1.66554e-09	****
Anaphase	Pom34-GFP	Nup2-GFP	62	70	11.4833	1.60035e-30	1.12024e-29	****
Anaphase	Pom34-GFP	Nup60-GFP	62	53	9.77508	1.44048e-22	8.64287e-22	****
Post	Pom34-GFP	Nup170-GFP	62	48	1.61203	0.106956	0.468723	ns
Post	Pom34-GFP	Nup120-GFP	62	72	1.49204	0.135689	0.468723	ns
Post	Pom34-GFP	Nup49-GFP	62	50	1.67597	0.0937445	0.468723	ns
Post	Pom34-GFP	Mlp1-GFP	62	75	1.23662	0.216229	0.468723	ns
Post	Pom34-GFP	Nup1-GFP	62	72	0.395627	0.69238	0.69238	ns
Post	Pom34-GFP	Nup2-GFP	62	70	4.27606	1.9023e-05	0.000133161	***
Post	Pom34-GFP	Nup60-GFP	62	53	2.05936	0.0394598	0.236759	ns

## Sheet: Fig3E
Figure 3E
Summary Stats (DI, normalized to Cdc5mn "pre")
Sample	Time.point	n	min	max	median	iqr	mean	sd	se	ci
Cdc5mn	Pre	125	0.633	1.724	0.993	0.166	1	0.173	0.015	0.031
Cdc20mn	Pre	124	0.708	1.68	0.997	0.201	1.017	0.165	0.015	0.029
Cdc20mn.Cdc5mn	Pre	128	0.581	1.607	0.937	0.171	0.966	0.173	0.015	0.03
Cdc5mn	Metaphase I	125	0.687	1.348	0.934	0.167	0.946	0.124	0.011	0.022
Cdc20mn	Metaphase I	124	0.618	1.72	1.178	0.322	1.171	0.226	0.02	0.04
Cdc20mn.Cdc5mn	Metaphase I	128	0.649	1.544	0.953	0.203	0.971	0.152	0.013	0.027
Shaprio-Wilk
Sample	Time.point	statistic	p
Cdc5mn	Pre	0.926734	4.04491e-06
Cdc20mn	Pre	0.947956	0.000117527
Cdc20mn.Cdc5mn	Pre	0.937446	1.60318e-05
Cdc5mn	Metaphase I	0.979527	0.0547957
Cdc20mn	Metaphase I	0.994673	0.924693
Cdc20mn.Cdc5mn	Metaphase I	0.982642	0.100951
Wilcoxon Signed Rank
Sample	group1	group2	n1	n2	statistic	p
Cdc5mn	Pre	Metaphase I	125	125	5018	0.00779
Cdc20mn	Pre	Metaphase I	124	124	1784	1.86e-07
Cdc20mn.Cdc5mn	Pre	Metaphase I	128	128	3989	0.742

## Sheet: Fig3H
Figure 3H
Summary Stats (DI, normalized to pCUP-Cdc5[KD] Control, "pre" timepoint)
Sample	Group	n	min	max	median	iqr	mean	sd	se	ci
pCUP-Cdc5[KD]	Pre.Control	117	0.741	1.452	0.99	0.203	1	0.147	0.014	0.027
pCUP-Cdc5[WT]	Pre.Control	147	0.717	1.885	1.02	0.211	1.055	0.192	0.016	0.031
pCUP-Cdc5[KD]	Post.Control	117	0.643	1.552	0.968	0.241	0.985	0.17	0.016	0.031
pCUP-Cdc5[WT]	Post.Control	147	0.713	1.651	0.998	0.177	1.01	0.15	0.012	0.024
pCUP-Cdc5[KD]	Pre.CuSO4	126	0.697	1.502	0.995	0.232	1.005	0.172	0.015	0.03
pCUP-Cdc5[WT]	Pre.CuSO4	130	0.629	1.649	0.948	0.208	0.97	0.165	0.014	0.029
pCUP-Cdc5[KD]	Post.CuSO4	126	0.606	1.556	0.97	0.225	1.003	0.179	0.016	0.032
pCUP-Cdc5[WT]	Post.CuSO4	130	1.062	2.538	1.641	0.378	1.696	0.28	0.025	0.049
Shapiro-Wilk
Sample	Group	variable	statistic	p
pCUP-Cdc5[KD]	Pre.Control	Norm.Nuc.NE.mean.Ratio	0.976619	0.0386652
pCUP-Cdc5[WT]	Pre.Control	Norm.Nuc.NE.mean.Ratio	0.925238	5.87727e-07
pCUP-Cdc5[KD]	Post.Control	Norm.Nuc.NE.mean.Ratio	0.977378	0.0452659
pCUP-Cdc5[WT]	Post.Control	Norm.Nuc.NE.mean.Ratio	0.941843	8.89611e-06
pCUP-Cdc5[KD]	Pre.CuSO4	Norm.Nuc.NE.mean.Ratio	0.975917	0.0238131
pCUP-Cdc5[WT]	Pre.CuSO4	Norm.Nuc.NE.mean.Ratio	0.966623	0.00273496
pCUP-Cdc5[KD]	Post.CuSO4	Norm.Nuc.NE.mean.Ratio	0.973918	0.0153936
pCUP-Cdc5[WT]	Post.CuSO4	Norm.Nuc.NE.mean.Ratio	0.960814	0.000847571
Wilcoxon Signed Rank
Sample	Treatment	group1	group2	n1	n2	statistic	p
pCUP-Cdc5[KD]	Control	Post	Pre	117	117	2935	0.16
pCUP-Cdc5[KD]	CuSO4	Post	Pre	126	126	4039	0.926
pCUP-Cdc5[WT]	Control	Post	Pre	147	147	3952	0.00405
pCUP-Cdc5[WT]	CuSO4	Post	Pre	130	130	8506	5.56e-23

## Sheet: Fig5E
Figure 5E
Summary Stats (DI, normalized to Nup60-WT "pre")
Time.point	Sample	n	min	max	median	iqr	mean	sd	se	ci
Pre	WT	249	0.659	1.659	0.961	0.243	1	0.178	0.011	0.022
Pre	S89A	136	0.686	1.633	0.944	0.235	0.985	0.179	0.015	0.03
Pre	Nterm3A	117	0.575	1.381	0.924	0.235	0.92	0.169	0.016	0.031
Pre	Nterm5A	138	0.579	1.441	0.922	0.171	0.923	0.156	0.013	0.026
Pre	Cterm4A	133	0.616	1.788	1.019	0.235	1.053	0.198	0.017	0.034
Pre	9A	266	0.563	1.488	0.936	0.203	0.944	0.147	0.009	0.018
Post	WT	249	1.035	2.478	1.551	0.306	1.596	0.239	0.015	0.03
Post	S89A	136	1.002	2.515	1.537	0.325	1.553	0.244	0.021	0.041
Post	Nterm3A	117	0.871	2.1	1.136	0.27	1.176	0.223	0.021	0.041
Post	Nterm5A	138	0.833	1.912	1.11	0.272	1.161	0.208	0.018	0.035
Post	Cterm4A	133	1.262	2.628	1.694	0.335	1.745	0.277	0.024	0.048
Post	9A	266	0.841	1.877	1.19	0.218	1.222	0.187	0.011	0.023
Shapiro-Wilk
Time.point	Sample	statistic	p
Pre	WT	0.953734	3.90887e-07
Pre	S89A	0.956139	0.000243966
Pre	Nterm3A	0.983249	0.153782
Pre	Nterm5A	0.961814	0.000674584
Pre	Cterm4A	0.943968	3.27459e-05
Pre	9A	0.98342	0.00350086
Post	WT	0.969214	3.27108e-05
Post	S89A	0.96866	0.00317485
Post	Nterm3A	0.869548	9.96442e-09
Post	Nterm5A	0.937959	8.50947e-06
Post	Cterm4A	0.972025	0.00760506
Post	9A	0.964601	3.96881e-06
Kruskal-Wallis (DI ~ Time point)
Time.point	n	statistic	df	p
Pre	1039	55.0114	5	1.3e-10
Post	1039	551.013	5	7.72e-117
Post-hoc (Dunn's Test, p-values corrected with Holm's method)
Time.point	group1	group2	n1	n2	statistic	p	p.adj	p.adj.signif
Pre	WT	S89A	249	136	-0.818263	0.413207	0.413207	ns
Pre	WT	Nterm3A	249	117	-3.75564	0.000172896	0.000691583	***
Pre	WT	Nterm5A	249	138	-4.11941	3.79845e-05	0.000189922	***
Pre	WT	Cterm4A	249	133	2.58849	0.0096398	0.0192796	*
Pre	WT	9A	249	266	-3.18428	0.00145116	0.00435348	**
Post	WT	S89A	249	136	-1.23885	0.2154	0.2154	ns
Post	WT	Nterm3A	249	117	-13.0575	5.75753e-39	1.72726e-38	****
Post	WT	Nterm5A	249	138	-14.0478	7.94959e-45	3.17984e-44	****
Post	WT	Cterm4A	249	133	3.21613	0.00129933	0.00259866	**
Post	WT	9A	249	266	-14.4174	4.01929e-47	2.00965e-46	****

## Sheet: Fig6C
Figure 6C
Summary Stats (DI, normalized to Nup60-WT "pre")
Time.point	Sample	n	min	max	median	iqr	mean	sd	se	ci
Pre	WT	136	0.713	1.318	0.992	0.157	1	0.119	0.01	0.02
Pre	S89A	73	0.759	1.376	0.995	0.136	0.999	0.122	0.014	0.028
Pre	Nterm3A	81	0.62	1.165	0.86	0.152	0.876	0.12	0.013	0.026
Pre	Nterm5A	83	0.627	1.269	0.872	0.161	0.883	0.14	0.015	0.031
Pre	Cterm4A	77	0.853	1.606	1.06	0.139	1.07	0.134	0.015	0.03
Pre	9A	82	0.677	1.45	0.917	0.153	0.917	0.135	0.015	0.03
Anaphase	WT	136	1.33	2.707	2.041	0.354	2.04	0.257	0.022	0.044
Anaphase	S89A	73	1.415	2.555	1.969	0.27	1.969	0.25	0.029	0.058
Anaphase	Nterm3A	81	1.033	2.24	1.594	0.221	1.611	0.222	0.025	0.049
Anaphase	Nterm5A	83	1.149	2.304	1.582	0.268	1.596	0.234	0.026	0.051
Anaphase	Cterm4A	77	1.435	2.647	2.055	0.25	2.051	0.248	0.028	0.056
Anaphase	9A	82	1.079	2.109	1.61	0.286	1.589	0.213	0.024	0.047
Post	WT	136	1.003	2.27	1.374	0.263	1.384	0.206	0.018	0.035
Post	S89A	73	1.03	2.23	1.392	0.271	1.425	0.221	0.026	0.052
Post	Nterm3A	81	0.821	1.791	1.222	0.291	1.262	0.207	0.023	0.046
Post	Nterm5A	83	0.933	1.829	1.298	0.291	1.3	0.18	0.02	0.039
Post	Cterm4A	77	0.953	1.959	1.412	0.267	1.423	0.198	0.023	0.045
Post	9A	82	0.886	1.811	1.243	0.236	1.272	0.172	0.019	0.038
Shapiro-Wilk
Time.point	Sample	statistic	p
Pre	WT	0.994758	0.90384
Pre	S89A	0.955284	0.0112641
Pre	Nterm3A	0.986379	0.54982
Pre	Nterm5A	0.974914	0.103904
Pre	Cterm4A	0.904428	2.62606e-05
Pre	9A	0.952257	0.00403845
Anaphase	WT	0.992347	0.673782
Anaphase	S89A	0.989011	0.781702
Anaphase	Nterm3A	0.982478	0.33465
Anaphase	Nterm5A	0.978191	0.17049
Anaphase	Cterm4A	0.978835	0.227196
Anaphase	9A	0.985339	0.476727
Post	WT	0.961765	0.000742304
Post	S89A	0.948409	0.004756
Post	Nterm3A	0.967675	0.038378
Post	Nterm5A	0.983243	0.354348
Post	Cterm4A	0.988	0.688857
Post	9A	0.984077	0.405348
Kruskal-Wallis (DI ~ Timepoint)
Time.point	n	statistic	df	p
Pre	532	128.275	5	5.53e-26
Anaphase	532	252.76	5	1.41e-52
Post	532	54.2015	5	1.91e-10
Post-hoc (Dunn's Test, p-values corrected with Holm's method)
Time.point	group1	group2	n1	n2	statistic	p	p.adj	p.adj.signif
Pre	WT	S89A	136	73	-0.297135	0.766364	0.766364	ns
Pre	WT	Nterm3A	136	81	-6.62377	3.5015e-11	1.75075e-10	****
Pre	WT	Nterm5A	136	83	-6.21975	4.97944e-10	1.99178e-09	****
Pre	WT	Cterm4A	136	77	3.06584	0.00217061	0.00434122	**
Pre	WT	9A	136	82	-4.75123	2.02179e-06	6.06537e-06	****
Anaphase	WT	S89A	136	73	-1.51776	0.129076	0.258152	ns
Anaphase	WT	Nterm3A	136	81	-9.8821	4.97796e-23	1.49339e-22	****
Anaphase	WT	Nterm5A	136	83	-10.2848	8.25528e-25	3.30211e-24	****
Anaphase	WT	Cterm4A	136	77	0.232312	0.816296	0.816296	ns
Anaphase	WT	9A	136	82	-10.3242	5.47676e-25	2.73838e-24	****
Post	WT	S89A	136	73	1.11623	0.264323	0.274933	ns
Post	WT	Nterm3A	136	81	-4.28757	1.80635e-05	9.03174e-05	****
Post	WT	Nterm5A	136	83	-2.88714	0.00388766	0.011663	*
Post	WT	Cterm4A	136	77	1.48529	0.137466	0.274933	ns
Post	WT	9A	136	82	-3.90091	9.58311e-05	0.000383325	***

## Sheet: Fig7B
Figure 7B
Summary Stats (DI, normalized to Nup60-WT "pre")
Time.point	Sample	n	min	max	median	iqr	mean	sd	se	ci
-45 min	Nup60-GFP_WT	35	0.695	1.223	1.011	0.161	1	0.132	0.022	0.045
-45 min	Nup60-GFP_delta2-47	31	1.096	1.842	1.478	0.282	1.479	0.205	0.037	0.075
-10 min	Nup60-GFP_WT	35	0.795	1.333	1.033	0.154	1.042	0.111	0.019	0.038
-10 min	Nup60-GFP_delta2-47	31	1.557	2.226	1.864	0.176	1.88	0.164	0.029	0.06
Anaphase I	Nup60-GFP_WT	35	1.644	2.491	2.13	0.32	2.064	0.23	0.039	0.079
Anaphase I	Nup60-GFP_delta2-47	31	2.414	3.347	2.918	0.354	2.881	0.25	0.045	0.092
+10 min	Nup60-GFP_WT	35	1.151	2.149	1.46	0.309	1.522	0.256	0.043	0.088
+10 min	Nup60-GFP_delta2-47	31	2.046	3.069	2.632	0.425	2.615	0.291	0.052	0.107
Shapiro-Wilk
Time.point	Sample	statistic	p
-45 min	Nup60-GFP_WT	0.979911	0.756283
-45 min	Nup60-GFP_delta2-47	0.977507	0.740385
-10 min	Nup60-GFP_WT	0.986755	0.941082
-10 min	Nup60-GFP_delta2-47	0.979901	0.809941
Anaphase I	Nup60-GFP_WT	0.965993	0.342955
Anaphase I	Nup60-GFP_delta2-47	0.975777	0.688274
+10 min	Nup60-GFP_WT	0.925315	0.0203458
+10 min	Nup60-GFP_delta2-47	0.960487	0.300527
Kruskal-Wallis (DI ~ Time.point)
Sample	n	statistic	df	p
Nup60-GFP_WT	140	112.693	3	2.89e-24
Nup60-GFP_delta2-47	124	103.316	3	3.01e-22
Post-hoc (planned contrasts with Wilcoxon signed-rank tests)
Sample	group1	group2	n1	n2	statistic	p	p.adj	p.adj.signif
Nup60-GFP_WT	-45 min	-10 min	35	35	210	0.087	0.087	ns
Nup60-GFP_WT	-10 min	Anaphase I	35	35	0	5.82e-11	1.75e-10	****
Nup60-GFP_WT	Anaphase I	+10 min	35	35	612	1.47e-08	2.94e-08	****
Nup60-GFP_delta2-47	-45 min	-10 min	31	31	6	1.3e-08	2.6e-08	****
Nup60-GFP_delta2-47	-10 min	Anaphase I	31	31	0	9.31e-10	2.79e-09	****
Nup60-GFP_delta2-47	Anaphase I	+10 min	31	31	417	0.000541	0.000541	***

## Sheet: Fig7G
Figure 7G
Summary Stats (Di, normalized to cdc5mn "pre")
Time.point	Sample	n	min	max	median	iqr	mean	sd	se	ci
Pre	Cdc5mn	148	0.723	1.558	0.985	0.166	1	0.137	0.011	0.022
Pre	Cdc20mn	153	0.713	1.456	0.961	0.214	0.988	0.156	0.013	0.025
Pre	Cdc20mn_Cdc5mn	110	0.719	1.608	1.008	0.228	1.015	0.163	0.016	0.031
Metaphase I	Cdc5mn	148	0.662	1.488	0.986	0.166	0.999	0.128	0.011	0.021
Metaphase I	Cdc20mn	153	0.798	1.851	1.484	0.434	1.413	0.275	0.022	0.044
Metaphase I	Cdc20mn_Cdc5mn	110	0.735	1.597	1	0.17	1.013	0.132	0.013	0.025
Shapiro-Wilk
Time.point	Sample	statistic	p
Pre	Cdc5mn	0.968833	0.00191126
Pre	Cdc20mn	0.96028	0.000222014
Pre	Cdc20mn_Cdc5mn	0.960218	0.00232841
Metaphase I	Cdc5mn	0.984895	0.105391
Metaphase I	Cdc20mn	0.941163	5.31087e-06
Metaphase I	Cdc20mn_Cdc5mn	0.945307	0.000200274
Wilcoxon Signed Rank
Sample	group1	group2	n1	n2	statistic	p
Cdc5mn	Pre	Metaphase I	148	148	5567	0.918
Cdc20mn	Pre	Metaphase I	153	153	611	6.86e-22
Cdc20mn_Cdc5mn	Pre	Metaphase I	110	110	3080	0.936

## Sheet: Fig8C
Figure 8C
Summary Stats (Mean NE Intensity, normalized to Nup60-WT)
Group	n	min	max	median	iqr	mean	sd	se	ci
WT	53	0.579	1.349	1.001	0.133	1	0.12	0.016	0.033
deltaAH	31	0.562	0.996	0.72	0.145	0.767	0.107	0.019	0.039
Shapiro-Wilk
Group	statistic	p
WT	0.960613	0.0781459
deltaAH	0.922725	0.0279006
Wilcoxon rank sum test
group1	group2	n1	n2	statistic	p
WT	deltaAH	53	31	1521	9.2e-11

## Sheet: FigS2F
Figure S2F
Summary Stats (DI, normalized to "Pre" timpoint)
Time	ID	Experiment	n	min	max	median	iqr	mean	sd	se	ci
Pre	Pom34	Meiosis	54	0.43	1.607	0.956	0.35	1	0.253	0.034	0.069
Anaphase	Pom34	Meiosis	54	0.406	2.208	1.259	0.403	1.269	0.326	0.044	0.089
Pre	Mlp1	Meiosis	23	0.516	1.765	0.934	0.313	1	0.325	0.068	0.141
Anaphase	Mlp1	Meiosis	23	0.6	2.576	1.148	0.605	1.327	0.527	0.11	0.228
Pre	Nup1	Meiosis	26	0.651	1.467	0.978	0.349	1	0.247	0.048	0.1
Anaphase	Nup1	Meiosis	26	1.247	3.41	1.869	0.517	2.001	0.555	0.109	0.224
Pre	Nup2	Meiosis	56	0.541	1.524	0.993	0.304	1	0.212	0.028	0.057
Anaphase	Nup2	Meiosis	56	1.483	4.165	2.635	0.664	2.608	0.525	0.07	0.141
Pre	Nup60	Meiosis	30	0.655	1.362	1.013	0.274	1	0.185	0.034	0.069
Anaphase	Nup60	Meiosis	30	2.069	3.651	2.493	0.5	2.642	0.405	0.074	0.151
Pre	Pom34	Mitosis	22	0.64	1.486	0.943	0.235	1	0.235	0.05	0.104
Anaphase	Pom34	Mitosis	22	0.57	1.712	0.946	0.299	1.029	0.301	0.064	0.133
Pre	Mlp1	Mitosis	16	0.643	1.663	1.008	0.226	1	0.247	0.062	0.131
Anaphase	Mlp1	Mitosis	16	0.421	1.51	0.856	0.444	0.897	0.298	0.074	0.159
Pre	Nup1	Mitosis	42	0.427	1.436	1.002	0.306	1	0.229	0.035	0.071
Anaphase	Nup1	Mitosis	42	0.592	1.78	1.127	0.457	1.169	0.301	0.046	0.094
Pre	Nup2	Mitosis	32	0.764	1.591	0.939	0.193	1	0.187	0.033	0.067
Anaphase	Nup2	Mitosis	32	0.839	1.912	1.307	0.42	1.358	0.284	0.05	0.102
Pre	Nup60	Mitosis	34	0.591	1.423	1.016	0.265	1	0.207	0.035	0.072
Anaphase	Nup60	Mitosis	34	0.756	2.278	1.479	0.545	1.469	0.394	0.068	0.137
Shapiro-Wilk
Time	ID	Experiment	statistic	p
Pre	Pom34	Meiosis	0.988592	0.88562
Anaphase	Pom34	Meiosis	0.984046	0.686207
Pre	Mlp1	Meiosis	0.896092	0.0210184
Anaphase	Mlp1	Meiosis	0.860713	0.00428161
Pre	Nup1	Meiosis	0.950218	0.234631
Anaphase	Nup1	Meiosis	0.89805	0.0141658
Pre	Nup2	Meiosis	0.992442	0.978728
Anaphase	Nup2	Meiosis	0.988122	0.854846
Pre	Nup60	Meiosis	0.978788	0.792485
Anaphase	Nup60	Meiosis	0.927821	0.0429908
Pre	Pom34	Mitosis	0.943372	0.232156
Anaphase	Pom34	Mitosis	0.953645	0.372263
Pre	Mlp1	Mitosis	0.910808	0.119913
Anaphase	Mlp1	Mitosis	0.970949	0.853732
Pre	Nup1	Mitosis	0.978397	0.600172
Anaphase	Nup1	Mitosis	0.966699	0.254772
Pre	Nup2	Mitosis	0.894661	0.00454155
Anaphase	Nup2	Mitosis	0.971432	0.53985
Pre	Nup60	Mitosis	0.980157	0.777725
Anaphase	Nup60	Mitosis	0.979887	0.769271
Kruskal-Wallis (Normalized DI ~ Time)
Time	Experiment	n	statistic	df	p	method
Pre	Meiosis	189	0.658891	4	0.956	Kruskal-Wallis
Anaphase	Meiosis	189	126.185	4	2.55e-26	Kruskal-Wallis
Pre	Mitosis	146	0.319518	4	0.989	Kruskal-Wallis
Anaphase	Mitosis	146	37.2849	4	1.57e-07	Kruskal-Wallis
Post-hoc (Dunn's Test, p-values corrected with Holm's method)
Time	Experiment	group1	group2	n1	n2	statistic	p	p.adjust	p.adj.signif
Pre	Meiosis	Pom34	Mlp1	54	23	-0.634983	0.52544	1	ns
Pre	Meiosis	Pom34	Nup1	54	26	-0.0927264	0.926121	1	ns
Pre	Meiosis	Pom34	Nup2	54	56	0.0889372	0.929132	1	ns
Pre	Meiosis	Pom34	Nup60	54	30	0.215266	0.82956	1	ns
Anaphase	Meiosis	Pom34	Mlp1	54	23	0.167406	0.867051	0.867051	ns
Anaphase	Meiosis	Pom34	Nup1	54	26	4.15043	3.31847e-05	6.63695e-05	****
Anaphase	Meiosis	Pom34	Nup2	54	56	9.20776	3.33015e-20	1.33206e-19	****
Anaphase	Meiosis	Pom34	Nup60	54	30	7.936	2.088e-15	6.26399e-15	****
Pre	Mitosis	Pom34	Mlp1	22	16	-0.038846	0.969013	1	ns
Pre	Mitosis	Pom34	Nup1	22	42	0.253398	0.79996	1	ns
Pre	Mitosis	Pom34	Nup2	22	32	-0.0113999	0.990904	1	ns
Pre	Mitosis	Pom34	Nup60	22	34	0.389581	0.696846	1	ns
Anaphase	Mitosis	Pom34	Mlp1	22	16	-0.920036	0.357554	0.357554	ns
Anaphase	Mitosis	Pom34	Nup1	22	42	1.58262	0.113508	0.227015	ns
Anaphase	Mitosis	Pom34	Nup2	22	32	3.50825	0.000451062	0.00135319	**
Anaphase	Mitosis	Pom34	Nup60	22	34	4.23733	2.2619e-05	9.04759e-05	****

## Sheet: FigS6G
Figure S6G
Summary Stats (DI, normalized to pCUP-Cdc5[KD] "pre")
Time.point	Group	Treatment	n	min	max	median	iqr	mean	sd	se	ci
Pre	pCUP-Cdc5[KD]	Control	134	0.708	1.344	0.991	0.195	1	0.137	0.012	0.023
Pre	pCUP-Cdc5[KD]	CuSO4	154	0.695	1.349	0.978	0.199	0.994	0.14	0.011	0.022
Post	pCUP-Cdc5[KD]	Control	134	0.679	1.591	0.971	0.206	0.998	0.166	0.014	0.028
Post	pCUP-Cdc5[KD]	CuSO4	154	0.709	1.369	0.995	0.185	1.008	0.129	0.01	0.021
Pre	pCUP-Cdc5[WT]	Control	154	0.655	1.572	0.971	0.183	1.003	0.166	0.013	0.026
Pre	pCUP-Cdc5[WT]	CuSO4	123	0.632	1.402	0.982	0.189	0.989	0.145	0.013	0.026
Post	pCUP-Cdc5[WT]	Control	154	0.675	1.384	0.99	0.188	1.014	0.152	0.012	0.024
Post	pCUP-Cdc5[WT]	CuSO4	123	0.875	2.381	1.677	0.277	1.696	0.23	0.021	0.041
Shapiro-Wilk
Time.point	Group	Treatment	statistic	p
Pre	pCUP-Cdc5[KD]	Control	0.984959	0.148215
Post	pCUP-Cdc5[KD]	Control	0.955178	0.00022834
Pre	pCUP-Cdc5[KD]	CuSO4	0.98004	0.0247542
Post	pCUP-Cdc5[KD]	CuSO4	0.988752	0.253923
Pre	pCUP-Cdc5[WT]	Control	0.930169	7.65e-07
Post	pCUP-Cdc5[WT]	Control	0.98189	0.0406418
Pre	pCUP-Cdc5[WT]	CuSO4	0.993932	0.876981
Post	pCUP-Cdc5[WT]	CuSO4	0.973657	0.0164388
Wilcoxon Signed Rank
Group	Treatment	group1	group2	n1	n2	statistic	p
pCUP-Cdc5[KD]	Control	Pre	Post	134	134	4815	0.517
pCUP-Cdc5[KD]	CuSO4	Pre	Post	154	154	5505	0.405
pCUP-Cdc5[WT]	Control	Pre	Post	154	154	5460	0.36
pCUP-Cdc5[WT]	CuSO4	Pre	Post	123	123	6	7.42e-22
