# Supplementary material for: Meiotic nuclear pore complex remodeling provides key insights into nuclear basket organization
Source: J Cell Biol. 2022 Dec 14;222(2):e202204039. doi: 10.1083/jcb.202204039 (PMC9754704; doi:10.1083/jcb.202204039)
Supplement: Table S6 — contains the SWATH-MS data used to identify phosphopeptides that accumulate in response to Cdc5 activity, including protein identifier, modified site, log2 fold change, and P values. [file JCB_202204039_TableS6.xlsx]

## Sheet: description_suppl.table
Supplementary tables figure 4B-D
Figure 4A: Data measured from experimental setup described in 4A
Figure 4B: Data for Volcano plot in Figure 4B	columns A-G contain logFC, p-value, adjusted p-value for multiple testing, significance cut-off, common protein name, SGD identifier and phosphopeptide of detected protein respectively - column I-K (shaded green) were used for generating the volcano plot in Prism which is displayed in figure 4B
Figure 4C: Filtered data set from Table used for Figure 4B showing only data for NPC components	columns A-G contain logFC, p-value, adjusted p-value for multiple testing, significance cut-off, common protein name, SGD identifier and phosphopeptide of detected protein respectively - column I-K (shaded green) were used for generating the volcano plot in Prism which is displayed in figure 4C
Figure 4D: Raw data used to plot Intensity for selected phosphopeptides	raw intensity measurements used for figure 4D. For plotting, averages of triplicates were calculated. Peptide sequence, SGD identifier and phosphosite location are indicated

## Sheet: Figure4A
PrecId	ProteinName2	kd_t-1_r1	kd_t-1_r2	kd_t-1_r3	kd_t0_r1	kd_t0_r2	kd_t0_r3	kd_t0.5_r1	kd_t0.5_r2	kd_t0.5_r3	kd_t1_r1	kd_t1_r2	kd_t1_r3	kd_t2_r1	kd_t2_r2	kd_t2_r3	kd_t3_r1	kd_t3_r2	kd_t3_r3	kd_t4_r1	kd_t4_r2	kd_t4_r3	kd_t5_r1	kd_t5_r2	kd_t5_r3	wt_t-1_r1	wt_t-1_r2	wt_t-1_r3	wt_t0_r1	wt_t0_r2	wt_t0_r3	wt_t0.5_r1	wt_t0.5_r2	wt_t0.5_r3	wt_t1_r1	wt_t1_r2	wt_t1_r3	wt_t2_r1	wt_t2_r2	wt_t2_r3	wt_t3_r1	wt_t3_r2	wt_t3_r3	wt_t4_r1	wt_t4_r2	wt_t4_r3	wt_t5_r1	wt_t5_r2	wt_t5_r3
1/SubgroupA_0/R0040C/TEVNHANTNEEVPS(UniMod:21)RR/3	R0040C	8.37541	8.44156	8.7998	8.37541	8.44156	8.7998	10.2411	10.2317	10.4751	8.37541	8.44156	8.7998	11.1645	11.4409	11.1126	10.8323	10.859	11.1102	8.37541	8.44156	8.7998	10.8622	10.7499	10.8161	11.2597	11.372	11.3259	10.1796	10.0674	10.1335	8.37541	8.44156	8.7998	8.37541	8.44156	8.7998	10.0726	9.96038	10.0265	8.37541	8.44156	8.7998	8.37541	8.44156	8.7998	8.37541	8.44156	8.7998
1/SubgroupA_0/YAL003W/DDVDLFGS(UniMod:21)DDEEADAEAEK/2	YAL003W	15.6588	14.3885	15.1688	15.2863	15.0247	15.2401	15.5091	15.2126	15.1224	14.8709	14.5349	15.1528	14.5216	14.6626	15.3434	15.5492	14.6244	14.1765	15.3916	15.2736	13.7785	15.3672	15.1288	15.2693	15.5699	14.662	15.5399	14.9861	15.0917	14.6314	14.2973	14.2993	14.7782	14.8686	15.257	15.3986	14.8517	14.5888	14.8028	15.2039	13.9757	14.7787	14.8014	14.5629	14.7034	14.3194	14.4599	14.5579
1/SubgroupA_0/YAL003W/DDVDLFGS(UniMod:21)DDEEADAEAEKLK/3	YAL003W	12.5516	12.4514	12.0579	12.3512	12.537	12.2458	9.19666	9.31349	9.94625	12.2664	12.0994	12.3288	12.7828	12.5846	12.7014	12.4238	11.994	11.9606	12.6089	11.9206	11.6287	12.5624	12.5423	11.8266	12.1153	12.2257	12.7327	12.0135	12.2117	12.1303	11.6637	11.8619	11.7805	10.7816	10.9799	10.8985	11.9248	12.0922	12.6561	9.19666	9.31349	9.94625	10.9088	11.0257	11.1071	12.1005	11.9022	12.0191
1/SubgroupA_0/YAL003W/FGS(UniMod:21)DDEEADAEAEK/2	YAL003W	13.4799	13.8153	12.6514	12.428	13.6996	12.9977	12.632	11.6268	11.2415	9.34661	9.52928	10.5186	13.1054	12.2125	13.0692	12.0248	13.9744	12.6896	12.4088	12.5915	12.7187	11.8917	12.1738	12.2295	14.91	14.0199	13.6998	12.6489	12.806	12.4175	12.5979	12.4283	13.3875	12.6958	12.8785	13.0058	12.5877	12.8976	12.7703	12.6772	13.3764	12.7168	12.4456	12.8624	12.7728	12.3175	13.0449	12.6934
1/SubgroupA_0/YAL003W/GS(UniMod:21)DDEEADAEAEK/2	YAL003W	13.1839	13.0031	12.3616	12.4716	12.4671	12.7089	12.8729	12.5896	12.6081	12.8691	12.5386	12.4543	12.6855	12.1329	12.2861	12.3517	12.2286	12.3011	12.7591	12.4114	12.4621	10.4248	10.4974	10.8902	12.9896	12.4955	12.7461	12.5632	12.6019	12.7708	12.5325	12.605	12.6556	12.3813	12.3774	12.6197	12.5408	12.4548	12.615	12.3808	12.3378	12.6699	10.4248	10.4974	10.8902	12.4715	12.5358	12.6532
1/SubgroupA_0/YAL003W/GS(UniMod:21)DDEEADAEAEKLK/2	YAL003W	9.26397	9.31359	9.58229	11.7609	11.6767	11.7263	9.26397	9.31359	9.58229	11.3345	11.3842	11.4187	9.26397	9.31359	9.58229	9.26397	9.31359	9.58229	9.26397	9.31359	9.58229	9.26397	9.31359	9.58229	11.799	11.5569	11.5937	9.26397	9.31359	9.58229	10.8925	10.9331	11.0203	9.26397	9.31359	9.58229	10.9612	11.0454	11.0108	9.26397	9.31359	9.58229	11.0682	10.9984	11.3064	9.26397	9.31359	9.58229
1/SubgroupA_0/YAL003W/GS(UniMod:21)DDEEADAEAEKLK/3	YAL003W	6.80704	6.99202	7.99389	10.3301	10.734	9.70583	8.63566	8.94956	8.82065	9.74852	9.9335	10.0624	9.30843	9.62232	9.49341	6.80704	6.99202	7.99389	8.392	8.7059	8.57699	9.3428	9.65669	9.52778	9.60613	9.44674	10.3933	9.52309	9.48853	10.1854	9.70801	9.39412	9.5791	9.37469	9.68859	9.55968	9.49246	9.80635	9.67744	8.571	8.75599	8.8849	6.80704	6.99202	7.99389	6.80704	6.99202	7.99389
1/SubgroupA_0/YAL003W/LFGS(UniMod:21)DDEEADAEAEK/2	YAL003W	13.2745	13.2961	13.4833	11.6068	11.6555	11.9197	13.5366	13.6193	13.5854	11.6068	11.6555	11.9197	11.6068	11.6555	11.9197	11.6068	11.6555	11.9197	11.6068	11.6555	11.9197	11.6068	11.6555	11.9197	13.5355	13.4528	13.5016	13.2785	13.3612	13.3272	11.6068	11.6555	11.9197	11.6068	11.6555	11.9197	11.6068	11.6555	11.9197	11.6068	11.6555	11.9197	11.6068	11.6555	11.9197	11.6068	11.6555	11.9197
1/SubgroupA_0/YAL003W/LFGS(UniMod:21)DDEEADAEAEKLK/3	YAL003W	11.1469	10.7883	10.4025	10.8512	11.0658	10.8367	8.50356	8.56253	8.88192	10.92	10.5342	10.9685	10.7485	10.1886	10.3685	10.3985	10.878	10.9959	10.6996	10.5995	10.6585	10.9779	10.9375	10.8576	10.8706	10.9295	11.1884	10.5166	10.5266	10.7068	10.6273	10.6006	10.5966	10.9889	10.8356	11.0219	10.8415	10.8814	11.0018	10.5602	10.5476	10.4539	10.4532	10.3526	10.7539	10.5751	10.5759	10.7744
1/SubgroupA_0/YAL003W/S(UniMod:21)DDEEADAEAEK/2	YAL003W	14.3577	14.5803	14.3429	13.9634	14.1974	14.0395	14.1713	14.7964	14.0805	14.539	14.0568	14.5237	14.4884	14.0081	13.8379	13.8875	13.6727	13.9322	11.7204	11.8118	12.3067	14.0205	13.5854	13.4604	14.7262	14.5819	14.7478	14.1894	14.3892	14.899	14.2958	14.3251	14.5766	14.0334	14.514	14.4171	13.6277	14.3402	14.5754	13.7654	14.0631	13.7592	13.6573	13.9367	13.9076	13.4616	14.1394	14.2856
1/SubgroupA_0/YAL003W/S(UniMod:21)DDEEADAEAEKLK/2	YAL003W	9.93085	10.0768	10.8674	12.7023	12.8483	12.95	12.8833	12.6356	12.7816	9.93085	10.0768	10.8674	12.5173	12.765	12.6632	12.8625	12.3469	12.3268	11.7023	11.95	11.8483	13.1432	12.8956	13.0415	11.6447	11.8924	11.7906	12.122	12.1787	12.5607	12.8651	12.6174	12.7634	12.1127	12.2586	12.3603	12.4983	12.2507	12.3966	13.0261	12.7784	12.9244	12.4098	12.1621	12.3081	12.705	11.7635	13.0765
1/SubgroupA_0/YAL003W/VDLFGS(UniMod:21)DDEEADAEAEK/2	YAL003W	15.1646	14.5379	14.6327	14.1298	14.6684	14.4858	14.6191	14.9396	14.182	14.1939	14.1886	14.4904	13.5346	14.2329	12.8995	14.5598	14.1582	14.3079	14.3581	14.2533	14.2699	14.1923	13.7948	13.7568	14.6614	14.4734	14.7197	13.733	14.0414	14.2482	14.2935	14.486	14.4838	14.3607	14.196	14.7735	14.1925	14.9584	14.2978	14.2204	14.1761	14.4208	13.7405	14.0664	13.7578	14.7216	14.3548	14.352
1/SubgroupA_0/YAL003W/VDLFGS(UniMod:21)DDEEADAEAEKLK/3	YAL003W	11.1214	11.3798	11.2737	10.8427	11.1011	10.995	10.8693	10.7431	10.2284	11.2264	10.968	11.1203	9.8364	9.57802	9.73029	7.9072	8.05947	8.88417	10.0762	10.2284	10.3346	11.165	10.9067	11.0589	11.5783	11.3199	11.4722	10.7247	10.877	10.9831	10.868	10.5778	10.4645	10.9362	9.75055	10.085	10.9841	11.2425	11.1364	10.8871	11.1455	11.0394	10.1025	10.3609	10.2548	10.5031	10.6553	10.7615
1/SubgroupA_0/YAL005C/NTIS(UniMod:21)EAGDKLEQADKDTVTK/3	YAL005C	11.8292	11.8971	11.7737	11.8646	11.8148	11.4892	11.8323	11.885	11.9217	11.7165	11.6085	11.8652	11.9155	11.3393	11.4296	11.5884	11.6571	11.9072	11.7446	11.7435	11.7631	11.9796	11.7838	11.5934	11.664	11.6076	11.8992	11.8639	11.42	11.2592	11.8162	11.8162	12.0083	11.8232	11.8932	11.843	11.6084	11.964	11.937	11.571	11.8303	11.6348	11.7669	11.8283	12.0685	11.807	12.0156	11.8155
1/SubgroupA_0/YAL011W/GRDDDDDDDDEES(UniMod:21)DDAYDEVGNDYDEYASR/3	YAL011W	15.0895	14.7645	14.6565	14.7588	14.7275	14.913	14.7887	15.0997	14.6946	14.9421	14.8473	15.037	14.8738	14.9822	14.9377	14.8591	14.6251	14.6337	14.6227	14.9988	14.4634	14.8847	14.8121	14.9565	14.5682	14.6766	14.6321	14.5743	14.594	14.8306	14.8226	14.6199	14.6128	12.7358	12.7997	13.1457	15.0337	14.9252	14.9891	14.5079	14.8036	14.4291	14.8403	14.6319	14.6277	14.6761	14.74	14.7845
1/SubgroupA_0/YAL013W/VPGENEDESKEEEKS(UniMod:21)QELEEAIDSK/3	YAL013W	12.8588	13.0732	12.9852	10.844	10.9704	11.6547	13.0184	12.8191	13.0486	13.2902	13.0758	13.2021	13.6392	13.4248	13.5511	10.844	10.9704	11.6547	10.844	10.9704	11.6547	10.844	10.9704	11.6547	13.3484	13.7313	13.3255	10.844	10.9704	11.6547	10.844	10.9704	11.6547	12.8627	12.9891	13.0772	12.6434	13.0339	13.8533	10.844	10.9704	11.6547	12.6521	12.8665	12.7785	13.9499	14.1643	14.0762
1/SubgroupA_0/YAL017W/GLS(UniMod:21)PLEEEK/2	YAL017W	8.93363	9.02137	9.4966	8.93363	9.02137	9.4966	8.93363	9.02137	9.4966	10.5974	10.6852	10.7463	10.8826	11.0315	10.9703	8.93363	9.02137	9.4966	8.93363	9.02137	9.4966	10.6406	10.7895	10.7283	11.2071	11.0582	11.146	10.5186	10.6675	10.6063	8.93363	9.02137	9.4966	10.7389	10.7779	11.1146	8.93363	9.02137	9.4966	10.8812	11.0301	10.969	8.93363	9.02137	9.4966	10.6532	10.8021	10.7409
1/SubgroupA_0/YAL017W/ISLS(UniMod:21)PSTESLADSK/2	YAL017W	14.0423	13.6762	13.1925	13.421	13.4967	13.4001	13.7562	13.3191	13.219	13.6781	13.2963	13.4612	13.4683	13.7386	13.5198	12.9934	13.077	13.0427	13.5305	13.3567	13.36	12.9631	13.0122	12.904	13.4099	13.445	13.3438	13.4183	13.4663	13.4358	13.4619	13.7065	13.3847	13.6791	13.7284	13.7628	13.7602	13.5265	13.3585	13.3384	13.3877	13.4221	13.1626	13.2534	13.239	13.23	13.1464	13.1957
1/SubgroupA_0/YAL017W/ISLSPS(UniMod:21)TES(UniMod:21)LADSK/2	YAL017W	13.9066	13.6949	13.0345	12.9685	13.5455	13.2747	13.0495	13.4524	13.035	13.1059	12.9693	13.0951	13.0326	13.3776	13.3416	12.4298	12.6756	12.4465	12.7233	12.8631	12.662	12.8859	13.1394	12.8814	13.0389	13.1701	13.1162	13.2722	13.5541	13.5488	12.6804	13.3153	13.6244	13.2577	13.0911	13.6867	13.6435	13.7747	13.7208	13.3022	13.3598	13.5069	12.8131	13.1263	12.7623	12.8186	12.896	12.9498
1/SubgroupA_0/YAL017W/MASS(UniMod:21)PTGSKLEYSLER/3	YAL017W	10.9819	10.9463	10.9673	8.63552	8.65649	8.77009	8.63552	8.65649	8.77009	10.2205	10.2415	10.2561	10.2383	10.2739	10.2593	8.63552	8.65649	8.77009	8.63552	8.65649	8.77009	11.1677	11.1321	11.1531	10.4857	10.3589	10.3867	10.4461	10.467	10.4816	8.63552	8.65649	8.77009	8.63552	8.65649	8.77009	10.979	11.041	10.9882	8.63552	8.65649	8.77009	8.63552	8.65649	8.77009	11.072	11.1076	11.093
1/SubgroupA_0/YAL019W/AVVEGFDETS(UniMod:21)AEPTPAPAPAPVER/3	YAL019W	13.9236	13.4139	13.4108	13.4643	13.6959	13.5791	13.9527	13.6797	13.6541	13.7422	13.6733	13.7454	13.6964	14.1896	13.3577	13.9623	14.3369	13.4379	14.2403	14.3058	13.7923	13.8676	14.2341	13.6771	13.1675	13.4533	13.8323	13.1467	14.0446	13.9299	13.5853	13.6827	14.0801	13.4082	13.8772	13.7271	13.6364	13.7262	14.1505	13.8081	14.4476	13.9762	13.9936	14.0882	14.1552	13.6205	14.2246	14.2174
1/SubgroupA_0/YAL019W/KSET(UniMod:21)PPPVKK/2	YAL019W	10.9135	10.6353	10.7993	7.31289	7.47687	8.36497	9.73823	10.6868	10.8528	10.9686	10.6721	10.6038	10.326	11.0632	10.1453	10.6549	10.9377	9.74059	10.801	11.3412	10.4393	9.1761	11.2529	10.1233	10.0329	11.1208	10.2889	10.8116	11.1208	11.0588	10.6077	10.6891	10.8721	10.1213	10.4663	10.9399	10.2547	10.5263	10.7678	10.0424	11.0148	9.9121	10.8959	10.8024	11.1595	9.32255	11.5919	11.0382
1/SubgroupA_0/YAL031C/SASTPNPSASSSLAPS(UniMod:21)PK/2	YAL031C	12.5628	12.8837	12.5945	8.77924	8.85514	9.2662	8.77924	8.85514	9.2662	8.77924	8.85514	9.2662	10.3642	10.493	10.4401	12.5634	12.6922	12.6393	12.6607	12.5319	12.6078	12.5116	12.6404	12.5875	13.3736	13.5024	13.4495	12.5367	12.408	12.4839	12.1905	12.3193	12.2664	13.0409	13.1168	13.1697	8.77924	8.85514	9.2662	12.6666	12.7954	12.7425	8.77924	8.85514	9.2662	12.2317	12.196	12.5251
1/SubgroupA_0/YAL031C/SNS(UniMod:21)LQSSTM(UniMod:35)TLNQK/2	YAL031C	13.5315	13.1861	14.1511	13.6752	13.386	13.8774	13.7699	13.6383	14.0859	13.6183	13.9316	14.0246	13.9314	13.9725	13.8958	14.1023	13.6449	14.2611	13.9777	14.3308	13.9934	14.1175	14.0124	14.4775	13.6539	13.7747	13.745	14.0192	14.0568	13.2203	14.0005	14.1453	13.8709	14.2067	14.2164	13.7534	14.2678	13.5048	14.216	14.2074	14.2395	13.88	14.7096	13.8851	13.8569	14.6714	13.9927	14.07
1/SubgroupA_0/YAL031C/SNS(UniMod:21)LQSSTMTLNQK/2	YAL031C	14.5923	14.3626	14.9121	14.4514	14.4647	15.2423	14.8651	15.2473	15.4494	14.9521	15.357	15.5904	14.9705	15.5648	15.4123	15.3161	15.6241	15.0401	15.329	15.6866	15.6228	15.2075	15.7297	15.5305	14.2724	15.1554	14.7207	14.9834	15.1116	14.7224	14.9285	14.7198	14.7659	14.9181	15.3555	15.2723	15.1871	15.2178	15.3635	15.4946	15.5072	15.3964	15.5459	15.6385	15.6468	15.3513	15.7025	15.5
1/SubgroupA_0/YAL031C/SSS(UniMod:21)LQSYTNK/2	YAL031C	15.1238	14.8763	15.3147	14.8517	15.0743	15.6771	15.413	15.6815	16.1209	15.6661	15.7926	15.9525	15.5312	16.0708	15.8708	15.9445	15.9456	15.72	16.0201	15.9367	16.1654	15.7608	16.1824	15.932	14.762	14.44	14.8565	15.2862	15.5084	14.9717	15.9646	15.3116	15.5507	15.0315	15.8652	15.2903	15.8232	15.4059	16.1381	16.0772	15.9455	15.7925	16.2735	16.426	16.4226	16.1258	16.0768	16.2307
1/SubgroupA_0/YAL034C/GLYS(UniMod:21)PESEK/2	YAL034C	13.0982	12.8103	11.9095	12.1597	12.6465	12.012	12.2295	12.6818	12.1163	12.6437	12.5747	12.8447	11.8731	11.8779	12.0275	12.5122	12.6817	12.6121	12.1789	12.8234	12.3001	12.316	12.4855	12.4159	12.237	12.4633	11.7739	12.1239	12.0101	12.6933	12.3057	12.1362	12.2361	12.4895	12.9673	12.3507	12.662	12.8358	12.8272	12.3549	12.4351	12.6138	12.2652	12.3651	12.4347	12.332	12.4319	12.5015
1/SubgroupA_0/YAL035W/AALLS(UniMod:21)SGNVK/2	YAL035W	13.0069	12.7655	13.1522	13.2133	13.1782	13.4657	13.3565	13.2238	13.564	13.5671	12.9936	13.2737	12.6897	13.2184	13.1698	13.0011	13.8803	13.1118	13.4484	13.2315	13.318	13.1455	13.8925	12.9939	12.6433	12.0971	13.1571	12.83	13.3097	12.8838	13.148	13.1004	13.4164	12.7879	13.1305	13.1631	13.1598	13.1763	13.5153	13.0629	13.1579	13.1993	12.548	12.8997	13.4813	12.1842	12.6351	13.0768
1/SubgroupA_0/YAL035W/STPAATPAATPTPSSAS(UniMod:21)PNKK/3	YAL035W	12.3538	11.7225	11.7837	11.3451	11.4951	11.5996	12.252	11.0636	11.4033	12.1486	11.5319	12.1522	11.6091	11.8635	11.759	11.4477	12.0519	11.3525	12.0675	11.4237	11.2889	11.383	12.1878	10.9469	11.3832	11.9866	11.4304	11.7157	11.7653	12.1751	11.4838	11.8189	11.6576	11.7455	12.1647	12.1031	10.9602	12.3166	11.5834	11.2902	12.1303	12.0201	11.1847	12.0129	11.3443	11.5944	11.9986	12.0798
1/SubgroupA_0/YAL038W/AIIVLSTSGTT(UniMod:21)PR/2	YAL038W	12.8068	12.5692	12.5943	12.6922	12.4208	13.002	12.4759	12.1144	12.8508	12.9679	12.6527	12.5627	12.562	12.6247	12.7843	12.7584	12.8256	12.7355	13.2631	12.1436	12.6802	12.9546	12.8981	12.8282	11.9974	13.1542	12.5147	12.6314	12.8399	12.6316	13.0332	12.5803	12.3667	12.9186	12.7511	12.7433	13.0721	12.8741	12.8797	12.8916	12.9789	12.7296	13.0441	12.7569	12.846	13.1182	13.035	12.5825
1/SubgroupA_0/YAL038W/LTS(UniMod:21)LNVVAGSDLR/2	YAL038W	13.0045	12.7392	12.5571	12.6257	12.1037	12.7359	12.4063	12.0233	12.4363	12.8033	12.0748	12.0847	11.9302	12.2777	11.8798	12.3304	12.1049	11.3794	12.2276	11.6598	12.2884	11.9907	12.0448	12.0275	12.3726	12.8397	12.16	12.3334	12.4939	12.3845	12.5921	12.468	12.4164	12.4641	11.9731	12.7354	12.3221	11.8512	12.0079	12.1407	11.7558	12.0678	12.0672	11.4517	11.5651	11.6663	11.3933	11.7836
1/SubgroupA_0/YAL038W/NC(UniMod:4)T(UniMod:21)PKPTSTTETVAASAVAAVFEQK/3	YAL038W	10.4536	9.87238	10.2149	5.72101	6.06351	7.91848	9.90697	10.2495	10.4881	10.9509	10.3698	10.7123	8.12387	9.52296	7.88715	9.65792	10.2391	10.0004	9.29961	9.64211	9.88079	5.72101	6.06351	7.91848	10.2023	10.7835	10.5448	9.6174	9.03621	9.37871	10.5562	9.97505	10.3175	9.97489	9.3937	9.73621	10.5506	9.9694	10.3119	9.47561	10.0568	9.81811	10.0986	8.80149	8.86887	5.72101	6.06351	7.91848
1/SubgroupA_0/YAL041W/TTS(UniMod:21)SSFESEIK/2	YAL041W	11.6075	11.4636	11.5484	11.3377	11.4731	11.8964	11.4431	11.3246	11.4939	11.6377	11.2696	11.7882	11.4529	11.4575	11.7363	11.8231	11.5421	11.549	11.8894	11.4951	11.4484	11.7732	10.0219	11.537	10.7547	10.8396	10.8987	10.9931	11.0779	11.137	11.8308	11.4344	11.8042	11.5173	11.6612	11.6021	11.9582	11.7386	11.8068	11.8089	11.5982	11.6754	11.3945	11.3742	11.7027	11.7268	11.6495	11.4463
1/SubgroupA_0/YAL041W/TTSSS(UniMod:21)FESEIK/2	YAL041W	12.4028	12.3673	12.266	12.1955	12.0327	12.2167	12.5412	12.4717	12.3132	12.0165	11.76	12.4387	12.2723	12.7156	11.7511	12.4426	12.3482	12.3509	12.1583	12.348	11.9238	11.9975	12.0135	11.6755	12.2292	11.9649	12.2781	12.1771	12.2553	12.3216	12.4368	12.3951	12.3058	11.3765	12.0395	12.3181	12.5443	11.4989	12.1333	11.9294	11.8605	11.8902	11.7326	11.9246	11.7768	12.2186	11.8924	11.9237
1/SubgroupA_0/YAL043C/RKS(UniMod:21)DDDDDGNDNEEVGNDGPTANSK/3	YAL043C	12.858	12.7906	12.6643	12.5278	12.5646	12.7454	12.9311	12.9118	13.1804	12.9077	12.6985	12.6056	12.8077	13.0856	12.7733	12.9897	12.9877	12.4511	13.1021	13.3011	13.1048	12.78	12.8636	12.9102	12.1212	12.937	12.5779	12.8323	13.0046	12.6703	12.9322	12.6795	12.9223	12.6609	12.8886	13.1457	12.8175	12.6298	12.9122	12.9604	12.8382	12.7188	13.3631	13.1288	13.0797	12.987	13.0145	13.1683
1/SubgroupA_0/YAL051W/S(UniMod:21)ASPINTNNASGDS(UniMod:21)PDTKK/3	YAL051W	11.473	11.3775	11.7861	12.067	12.1439	12.1974	12.1657	11.9101	11.9155	11.9929	12.1212	11.9704	12.2551	12.6565	12.3253	12.3386	12.8123	11.4323	12.2443	12.0655	12.1476	12.3283	12.9188	12.2444	10.7883	11.8027	11.7284	11.9551	11.8906	12.2146	12.1707	12.0938	12.5181	12.1141	12.3154	12.4436	12.2589	12.51	12.4561	12.2715	12.3805	12.3748	12.4108	12.4643	12.7626	12.4805	12.4116	12.6036
1/SubgroupA_0/YAL051W/SASPINTNNASGDS(UniMod:21)PDTKK/3	YAL051W	6.84632	7.05816	8.20547	6.84632	7.05816	8.20547	6.84632	7.05816	8.20547	10.4435	10.084	10.2959	6.84632	7.05816	8.20547	9.91666	10.1285	10.2761	10.5575	8.79075	9.73864	10.4983	10.5502	9.05724	6.84632	7.05816	8.20547	6.84632	7.05816	8.20547	6.84632	7.05816	8.20547	6.84632	7.05816	8.20547	9.35032	9.12699	9.62259	6.84632	7.05816	8.20547	6.84632	7.05816	8.20547	9.9578	10.1696	10.3173
1/SubgroupA_0/YAL051W/TWSSS(UniMod:21)LDNLEK/2	YAL051W	8.03779	8.19482	9.04533	10.9661	11.1231	11.2326	10.492	10.0965	10.234	11.0594	10.4045	10.4654	8.03779	8.19482	9.04533	10.7266	10.4601	10.6172	11.4741	10.0811	9.88922	10.7268	11.5456	10.4409	8.03779	8.19482	9.04533	8.03779	8.19482	9.04533	10.5389	10.6959	10.8053	10.3936	10.66	10.5506	8.03779	8.19482	9.04533	10.5836	10.3172	10.4742	10.9277	10.6612	10.8182	11.193	10.866	11.0719
1/SubgroupA_0/YAL053W/NKNDS(UniMod:21)ELFELR/2	YAL053W	15.0914	14.1315	14.3607	14.0407	14.4021	14.1283	14.3593	14.7787	14.5591	14.4142	14.6886	15.1643	14.4847	15.2652	13.9988	14.1833	15.1633	13.8296	14.1064	14.9942	14.2752	14.0331	14.7149	14.3048	14.4952	14.5666	14.771	14.2058	15.2686	14.8375	14.179	14.9093	14.725	14.1116	15.2938	14.7091	14.051	13.728	14.8974	13.9444	14.3699	14.921	14.2329	14.3983	15.2893	13.9492	14.5774	14.9804
1/SubgroupA_0/YAL053W/NKNDS(UniMod:21)ELFELRK/2	YAL053W	13.5482	13.3516	13.4674	13.1156	13.5824	12.3794	12.703	13.1201	13.0427	13.3022	13.1504	13.3918	12.6855	12.2542	12.2162	12.6581	12.774	12.8548	13.2746	13.2132	12.8906	13.5695	13.7661	13.6854	13.3674	13.4833	13.564	12.7634	12.7836	12.7782	12.9671	12.9764	13.3511	12.7487	12.7739	13.1924	13.3195	13.4354	13.5162	12.1519	13.4392	12.5989	12.9207	12.579	13.8453	13.205	13.2071	13.5961
1/SubgroupA_0/YAL053W/NKNDS(UniMod:21)ELFELRK/3	YAL053W	16.3392	15.7741	15.3918	15.6409	16.4303	15.3122	15.5914	15.8157	15.8434	15.5535	15.4855	16.7856	15.7799	15.8581	15.1086	15.4404	16.4752	15.1314	15.8303	15.9945	15.2522	15.6434	16.3738	15.2402	15.8632	15.7365	16.2264	15.7016	16.0497	15.8381	15.9827	15.9836	15.9256	15.6367	16.5821	15.7125	15.2391	15.2185	16.4349	15.1205	16.103	15.7441	15.4329	16.0525	16.4106	15.1363	15.9492	16.2158
1/SubgroupA_0/YAL054C/AKM(UniMod:35)S(UniMod:21)QSASTAQQK/2	YAL054C	8.58785	9.08364	9.66136	9.59042	9.25834	9.45404	9.07251	9.11573	9.8231	8.25465	9.29281	8.44166	9.7046	8.76364	8.90204	9.66998	8.84036	8.67488	9.25298	9.3351	8.94782	9.25052	9.68061	9.13349	8.45504	8.65074	8.78712	8.60341	9.35139	8.64533	9.53377	9.08514	8.71113	9.52403	9.8561	9.71972	6.91924	7.80362	9.35215	8.47585	8.67154	8.80792	9.47845	9.14638	9.34207	8.55458	8.3476	8.80476
1/SubgroupA_0/YAL054C/AKMS(UniMod:21)QSASTAQQK/2	YAL054C	10.9633	10.8626	11.45	11.5441	10.677	11.9081	11.2751	11.2927	12.1889	12.1195	11.979	11.3663	11.9665	12.1192	12.1554	11.9969	12.0731	11.7101	12.3941	12.3677	12.1412	12.1745	12.2965	11.9477	10.5804	11.608	10.8996	11.4766	11.5026	11.4125	11.68	11.4648	11.9625	11.5904	11.8685	11.5008	11.4877	11.1424	11.5453	11.2705	11.521	11.5764	11.1372	11.588	12.0881	10.9979	11.9416	12.1227
1/SubgroupA_0/YAL054C/AKMS(UniMod:21)QSASTAQQK/3	YAL054C	11.6616	11.5778	11.7612	11.7788	11.2686	12.5538	11.9168	9.4982	12.625	12.3545	11.7657	11.788	12.7437	11.4654	12.4575	12.3803	12.8044	12.4116	12.9552	11.1643	12.6111	12.8741	12.6924	12.3539	10.8854	11.2444	11.0707	11.633	11.0946	11.0264	12.4644	11.9154	12.0051	11.9908	12.0518	11.8376	11.9451	11.5597	12.419	11.3507	11.7968	11.6802	11.6712	11.4431	12.4435	11.011	11.5026	12.2455
1/SubgroupA_0/YAL054C/EHEYEHLTS(UniMod:21)VK/3	YAL054C	12.2466	12.4999	11.2121	12.1625	12.0975	12.3797	11.7123	10.9344	12.567	12.2981	11.8672	11.5034	11.9016	11.2896	12.3479	11.317	12.4098	11.5185	12.31	10.9425	12.4363	11.9385	11.9426	12.3521	11.2312	12.4299	11.7994	12.5436	11.3977	11.6579	12.7857	11.2734	11.8643	12.097	11.3793	11.6835	12.0359	12.075	12.0133	11.2247	11.7985	11.6698	12.2284	12.0126	11.8716	11.416	11.4658	11.5643
1/SubgroupA_0/YAL054C/ILAGESDQLGDVS(UniMod:21)TLSNPGIVR/3	YAL054C	9.66187	9.82	10.6764	9.66187	9.82	10.6764	11.5152	11.2468	11.405	9.66187	9.82	10.6764	11.4571	11.7258	11.725	12.2167	12.0524	11.9231	12.3369	11.8965	11.8484	12.1607	12.1764	11.9002	12.1463	12.4147	12.3045	12.1455	11.7983	11.9877	12.2134	11.5406	11.6087	12.5228	12.3174	12.5328	14.0553	13.3482	13.1881	15.1184	13.703	13.2329	16.1679	13.7474	13.5244	15.9679	14.0079	13.8552
1/SubgroupA_0/YAL054C/ILAGESDQLGDVSTLS(UniMod:21)NPGIVR/3	YAL054C	9.58299	9.86823	11.4131	9.58299	9.86823	11.4131	9.58299	9.86823	11.4131	9.58299	9.86823	11.4131	9.58299	9.86823	11.4131	11.652	11.1679	11.4532	9.58299	9.86823	11.4131	11.3159	11.7999	11.6011	9.58299	9.86823	11.4131	9.58299	9.86823	11.4131	9.58299	9.86823	11.4131	12.4097	11.7784	11.61	13.3772	12.8507	12.6649	14.397	12.8341	12.6318	15.3664	13.0009	12.7974	15.1811	13.328	13.2026
1/SubgroupA_0/YAL054C/KT(UniMod:21)NNPSVAFHAPR/3	YAL054C	12.543	12.2948	11.8623	9.91073	9.98486	10.3863	11.6816	11.8074	11.7557	12.4204	12.2404	12.03	11.9404	11.7529	12.3795	12.2249	12.4233	12.1983	12.5183	11.6215	12.1533	12.226	12.3518	12.3001	12.3884	12.5192	12.3603	12.6346	12.2446	12.1064	12.4981	12.7028	12.545	12.1796	12.2003	12.4104	12.1224	12.3177	12.1788	12.2927	12.3327	11.9108	12.6069	12.1849	12.6257	12.2082	12.2321	12.4359
1/SubgroupA_0/YAL054C/LEEQS(UniMod:21)SEIDKLK/2	YAL054C	12.8989	12.8689	12.7732	12.7817	12.3201	12.6136	11.4613	12.3575	10.8786	12.9056	12.5444	12.6151	12.8765	12.6653	12.6142	12.5584	12.9816	12.6133	13.1822	12.8864	12.9039	12.7427	13.206	12.9532	12.5922	12.9034	12.5911	12.8992	12.8218	12.7976	13.0944	12.6942	12.7291	12.9995	12.3901	13.0336	13.148	12.7192	13.3086	13.243	13.0731	12.629	13.3381	12.5865	12.9632	13.2684	12.8689	13.147
1/SubgroupA_0/YAL054C/LQPAIATHYS(UniMod:21)PHLDGLQDYQR/3	YAL054C	14.9133	14.9611	14.3766	14.5122	14.4596	14.3928	14.81	14.4337	14.6863	15.1482	14.5083	14.5929	14.9336	14.6123	14.4225	14.74	14.7255	14.3793	14.6929	14.6094	14.5909	14.6864	14.4836	14.5588	14.3778	14.8517	14.7898	14.7205	15.0233	14.6317	15.0539	14.5783	14.5584	14.6606	14.7851	14.5843	14.7304	14.4978	14.6024	14.6227	14.8162	14.4776	14.9562	14.7877	14.857	14.7002	14.8951	14.7456
1/SubgroupA_0/YAL054C/M(UniMod:35)S(UniMod:21)QSASTAQQK/2	YAL054C	7.06033	7.25966	8.33918	11.5755	11.7748	11.9137	8.98352	10.0893	11.8716	11.0514	10.7132	10.9125	11.7119	11.9112	12.0501	11.5827	11.0829	11.2595	11.4125	11.2042	11.6724	11.3068	11.4562	11.8338	7.06033	7.25966	8.33918	11.2999	10.9617	11.161	11.6493	10.7863	11.444	10.4825	10.6818	10.8207	11.4559	9.66194	10.5509	11.1983	10.8601	11.0594	10.7623	10.9616	11.1005	10.8787	10.65	11.0978
1/SubgroupA_0/YAL054C/MS(UniMod:21)QSASTAQQK/2	YAL054C	10.3826	12.032	11.2992	11.2633	10.2266	13.5463	12.6424	12.616	13.836	12.7547	13.5482	12.2814	11.702	13.888	10.7623	13.7079	13.7395	12.7953	13.93	13.29	14.4412	13.2791	13.7133	14.0481	10.7295	12.8538	11.6279	13.6161	11.3329	10.296	13.6075	10.2781	11.3196	12.7167	13.0782	12.6233	8.01847	8.38571	10.3747	13.4313	12.3276	13.4324	12.4366	13.1222	12.9973	10.536	12.8862	13.5317
1/SubgroupA_0/YAL054C/MSQS(UniMod:21)ASTAQQK/2	YAL054C	11.8183	11.5012	10.9386	10.9213	9.89236	13.151	12.2051	12.2312	13.4581	12.3687	13.1662	11.7459	12.0089	10.5905	10.3729	12.5226	13.3269	11.6459	13.7393	9.62744	14.1766	12.9255	13.6134	13.9927	11.2191	12.5169	11.1219	13.3613	11.1064	10.0521	11.4407	9.62203	9.93105	12.1742	12.7318	12.8521	11.6976	12.298	12.0514	13.1548	11.7918	13.2895	12.9765	11.7247	12.5538	11.3269	11.3139	11.7212
1/SubgroupA_0/YAL054C/NKS(UniMod:21)NWSTATDDELQDIKK/3	YAL054C	11.9048	11.9775	11.5022	12.2393	11.4857	12.4291	12.2065	12.1365	12.3269	12.4225	12.2534	12.0851	12.2857	12.3404	12.6584	12.5933	12.3092	12.4762	12.927	12.5276	12.3887	12.7076	12.5517	12.4956	11.6787	12.4308	11.8797	12.1969	11.7839	11.7509	12.6142	11.9133	12.2181	12.4256	11.9413	12.391	12.5533	12.2901	12.3713	12.7465	12.2831	12.4107	12.5895	12.5763	12.3989	12.7437	12.4754	12.5936
1/SubgroupA_0/YAL054C/S(UniMod:21)PSAVQSSK/2	YAL054C	14.4257	14.0426	14.0786	14.023	13.5669	14.6376	14.2103	14.5151	14.7862	14.4908	14.6328	13.9227	14.0829	14.3053	15.0743	14.1815	13.9828	14.3755	14.8425	14.5205	15.1621	14.3476	14.6436	15.4423	13.7607	14.6965	14.0733	14.3526	14.8228	14.2856	14.8485	14.5138	14.5753	14.3514	14.542	14.6694	14.9803	13.7287	14.7306	14.8758	14.5198	14.3872	15.5165	14.0807	14.5593	14.6591	14.433	14.5732
1/SubgroupA_0/YAL054C/S(UniMod:21)PSAVQSSKLEEQSSEIDKLK/3	YAL054C	12.6776	12.0497	12.8429	12.9651	14.2388	12.4062	12.1464	13.2802	12.4901	12.3513	12.8344	13.6985	12.2639	14.8268	12.0646	12.6818	13.6218	12.4702	12.4484	13.0483	12.3842	12.9153	12.5773	11.7028	12.1293	13.7772	12.8867	12.5291	12.2504	12.7	13.1096	12.3196	11.9149	12.9319	13.3459	12.0354	12.324	13.5736	12.3482	12.7198	12.7071	13.7397	12.3212	12.7045	12.6546	13.6534	13.4962	12.4921
1/SubgroupA_0/YAL056W/ASVHS(UniMod:21)SSMNEIHK/3	YAL056W	10.8391	11.1842	10.6764	10.8676	10.9861	11.4346	10.7918	10.9124	11.4394	10.9294	10.668	10.5128	10.3699	10.1822	10.9779	10.9035	11.9857	10.2156	11.0851	9.47179	11.1768	10.7427	11.4503	10.4061	9.98513	10.7719	11.0781	11.0814	10.6648	10.9391	11.2363	11.2058	11.3415	10.5215	10.6717	10.2512	10.6605	11.0485	11.1876	10.3838	10.4616	10.0639	11.0188	11.3249	11.1192	10.3085	10.4515	10.5718
1/SubgroupA_0/YAL056W/VAVS(UniMod:21)PFSSALEGEER/2	YAL056W	13.9722	13.916	13.6737	13.6797	13.5121	13.8836	13.8866	13.823	13.6906	13.6702	13.5919	13.709	13.7594	13.5474	13.6508	13.6514	13.5965	13.518	13.7351	13.5667	13.7868	13.5175	13.3062	13.407	13.4834	13.8752	13.5623	13.5118	13.7829	13.4225	13.6142	13.9009	13.4819	13.5004	13.5798	13.7123	13.7508	13.552	13.564	13.44	13.5275	13.2893	13.4993	13.2284	13.3355	13.6977	13.2678	13.2329
1/SubgroupA_0/YAR002W/EQKS(UniMod:21)AEGNNIDQSLILK/3	YAR002W	12.9155	13.1943	13.0973	13.0551	12.7856	13.0823	13.2262	12.2885	13.1523	13.2793	13.0995	13.3494	13.6779	12.3917	12.9384	13.0899	13.3526	13.0083	13.2806	12.6977	13.1421	13.0988	12.9034	12.8578	12.7639	13.0567	13.2005	13.3464	13.1158	12.9223	13.8527	13.0608	13.2789	13.4571	13.1692	12.9703	13.3012	12.6028	13.311	12.776	12.6228	12.9543	12.9747	12.4055	12.946	12.5471	12.6167	12.7419
1/SubgroupA_0/YAR002W/IS(UniMod:21)PSAPSKDSFTK/3	YAR002W	7.09616	7.09939	7.11688	7.09616	7.09939	7.11688	7.09616	7.09939	7.11688	8.72884	8.73027	8.74266	7.09616	7.09939	7.11688	7.09616	7.09939	7.11688	7.09616	7.09939	7.11688	7.09616	7.09939	7.11688	7.09616	7.09939	7.11688	8.6866	8.68112	8.68435	7.09616	7.09939	7.11688	7.09616	7.09939	7.11688	8.788	8.79348	8.79123	7.09616	7.09939	7.11688	9.12809	9.13357	9.13132	7.09616	7.09939	7.11688
1/SubgroupA_0/YAR002W/RAS(UniMod:21)ATVPSAPYR/2	YAR002W	11.8087	12.4228	11.9572	12.1668	12.0209	12.1922	12.418	11.9919	12.5257	12.7671	12.5628	12.5064	12.9707	12.7808	12.908	12.9065	12.7929	13.2042	13.442	12.8893	12.6538	13.0662	12.9929	13.2368	10.3675	10.4609	10.526	12.5093	12.3508	12.4442	12.769	11.5883	12.1053	12.5867	12.3154	12.2925	13.2676	12.4437	12.7318	13.5635	12.6202	12.9333	13.071	12.7991	12.5942	12.8565	12.9339	12.8945
1/SubgroupA_0/YAR002W/RAS(UniMod:21)ATVPSAPYRK/3	YAR002W	11.9457	12.205	12.0348	12.6424	12.3836	12.3919	12.6935	11.3418	12.5152	12.9896	12.0326	12.2754	13.2583	12.1674	12.8881	13.6709	12.1562	13.2813	13.7828	11.7568	12.1176	13.8757	11.8647	12.5205	10.8571	10.8027	11.5794	12.2123	10.7869	11.3547	12.6465	11.5292	11.4816	12.6574	12.1885	12.089	13.6821	12.2817	12.3607	13.8515	12.7021	12.5771	12.933	12.786	12.3547	13.8182	13.1473	12.7746
1/SubgroupA_0/YAR002W/S(UniMod:21)AEGNNIDQSLILK/2	YAR002W	12.4854	12.9517	13.1033	13.0464	12.5142	13.1006	13.4124	13.1919	13.0511	13.3159	13.2587	13.1298	11.4851	13.0016	13.1568	12.8304	13.1164	13.1204	12.9586	12.6166	13.0599	12.7483	12.5919	13.1543	12.8218	13.3056	13.2165	13.2535	13.0654	13.3902	13.2191	13.1469	13.3353	13.2101	13.1823	12.9337	13.026	12.9288	13.0939	12.8843	12.6923	13.2988	12.8953	12.7968	12.8459	12.6803	12.8749	12.9304
1/SubgroupA_0/YAR002W/S(UniMod:21)RSNLSQENDNEGK/2	YAR002W	7.2698	7.3069	7.50787	7.2698	7.3069	7.50787	10.1923	10.2553	10.2294	7.2698	7.3069	7.50787	10.4238	10.4868	10.4609	7.2698	7.3069	7.50787	7.2698	7.3069	7.50787	10.383	10.446	10.4201	7.2698	7.3069	7.50787	7.2698	7.3069	7.50787	7.2698	7.3069	7.50787	7.2698	7.3069	7.50787	9.88323	9.89971	10.0421	8.85476	8.91772	8.89187	7.2698	7.3069	7.50787	8.89747	8.93458	8.96044
1/SubgroupA_0/YAR002W/S(UniMod:21)VVVSAVGEAR/2	YAR002W	11.2442	10.9333	11.1165	10.3234	10.6344	10.5067	10.9972	10.6862	10.8695	11.6864	11.018	10.9716	11.2255	11.5364	11.4087	11.469	11.3578	11.1024	11.3368	10.954	10.8345	10.4182	10.6014	10.7291	11.1516	11.4625	11.3348	11.2763	10.6424	10.6304	11.3005	10.695	10.7114	11.5283	11.1429	11.3034	12.9074	11.6602	11.5726	13.4219	11.856	11.8529	13.6893	11.9332	11.72	13.482	11.8586	12.0222
1/SubgroupA_0/YAR002W/SAEGNNIDQS(UniMod:21)LILK/2	YAR002W	11.8945	11.7013	11.8152	9.78175	9.89556	10.5119	11.6855	11.8787	11.7994	9.78175	9.89556	10.5119	12.1444	11.9513	12.0651	12.174	12.3671	12.2878	11.9523	12.1143	11.8402	9.78175	9.89556	10.5119	11.8264	12.0195	11.9402	12.0701	11.877	11.9908	11.3667	11.5598	11.4805	12.6556	12.2287	12.2491	12.7191	12.2583	12.2956	12.9686	12.3235	12.5859	13.1255	12.2266	12.2697	13.3115	12.61	12.3592
1/SubgroupA_0/YAR002W/SNVVVAET(UniMod:21)SPEKK/2	YAR002W	16.2875	16.0018	16.3713	16.3816	16.292	15.7913	16.27	16.3409	15.9109	16.5291	16.2306	16.6092	16.4395	16.1374	15.8025	16.0038	16.1676	15.9027	16.1829	16.1957	15.982	16.1802	16.0404	15.4614	15.9062	16.6847	16.44	16.0676	16.4643	16.3515	16.2155	15.8576	15.713	16.5341	16.4318	16.2563	15.4835	16.0366	15.944	16.2112	16.2517	16.0128	16.1727	16.3574	15.8304	16.3197	16.3726	16.1551
1/SubgroupA_0/YAR002W/SNVVVAET(UniMod:21)SPEKK/3	YAR002W	14.5274	14.3094	14.4436	14.7334	14.5247	14.3288	14.4923	13.193	14.2849	14.8739	14.029	14.5452	14.3043	13.8832	14.2167	14.4598	14.2245	14.3353	14.3747	13.5216	14.2075	14.5395	14.122	13.7042	13.8783	14.5635	14.5895	14.3844	14.1939	14.1418	14.4448	14.0854	13.9477	14.7371	14.404	14.0785	14.0754	14.3914	14.0198	14.3009	14.22	13.9616	13.9033	14.307	14.1323	14.3434	14.2378	14.0479
1/SubgroupA_0/YAR002W/SNVVVAETS(UniMod:21)PEK/2	YAR002W	12.9445	12.6656	12.2052	12.6721	12.301	12.8328	12.921	12.6069	12.7955	12.8399	12.6997	12.5479	12.6319	12.7806	12.7283	12.7771	12.1983	12.6091	12.7581	12.6423	12.8745	12.7541	12.6302	12.3438	12.5957	12.6779	12.3679	12.6203	12.3834	12.7222	12.5349	12.9033	12.7017	12.1217	12.3855	12.7717	12.7751	12.5264	12.5587	12.7595	12.4661	12.719	12.81	12.4118	12.3667	13.0177	12.5571	12.4034
1/SubgroupA_0/YAR007C/KFANENPNS(UniMod:21)QK/2	YAR007C	13.4821	13.7379	14.5833	14.3634	13.7179	14.6987	14.6261	14.3768	15.1987	14.8939	15.428	14.8175	15.2806	14.9175	15.0647	14.9847	15.6241	14.8396	15.3658	15.3272	15.6042	15.128	15.4334	15.1367	13.4521	15.0564	14.0659	15.001	14.9724	14.5994	15.5869	14.767	14.8676	14.9259	15.1749	14.9202	14.4859	14.4916	15.3364	13.9987	14.999	14.7596	14.5673	15.0971	15.4057	13.7394	15.0737	14.9789
1/SubgroupA_0/YAR014C/AVS(UniMod:21)SAS(UniMod:21)INSSLSGSR/2	YAR014C	14.2615	14.2755	13.6673	13.6442	13.9614	14.1691	11.5875	11.6807	12.1855	13.4315	13.4967	13.6826	11.5875	11.6807	12.1855	13.7786	13.9368	13.8718	13.6409	13.4827	13.5759	11.5875	11.6807	12.1855	13.9608	14.2612	14.1744	14.4408	14.002	13.7787	14.4601	14.3019	14.3951	14.399	13.3306	14.0345	14.2229	14.3811	14.3161	13.9592	14.2214	14.5184	13.6639	13.9914	13.6528	14.6797	14.3014	14.2259
1/SubgroupA_0/YAR014C/AVS(UniMod:21)SASINSSLSGSR/2	YAR014C	14.2827	14.2512	13.9732	13.9996	13.8042	13.7949	13.6559	13.3691	13.4195	13.6551	13.7145	13.7808	13.8703	13.8973	13.7582	14.0795	13.6937	13.4939	11.1227	11.1775	11.4742	11.1227	11.1775	11.4742	14.4596	14.401	14.5283	14.2405	14.5378	14.1292	13.9754	14.4751	14.0747	14.2489	14.3304	14.3533	14.1305	14.0375	14.0923	14.1612	13.9706	13.966	12.7077	12.7624	12.8006	14.3609	14.2679	14.3227
1/SubgroupA_0/YAR014C/GNKS(UniMod:21)VS(UniMod:21)FNDVVGYADR/2	YAR014C	14.8662	14.8709	15.0861	14.8574	15.2079	15.4806	14.6977	15.3854	14.8768	14.8863	14.8806	15.2994	13.8289	15.1478	14.9468	14.9116	14.8089	14.8645	14.9717	15.1791	14.5895	14.8945	14.9696	14.9294	15.2612	15.5879	15.2997	15.0762	15.1502	14.9558	14.6951	14.9539	15.0844	15.0423	14.8541	15.5738	14.7527	14.7687	14.8616	14.9753	14.9459	15.2645	14.8638	14.4239	14.3244	15.0943	14.8244	15.0326
1/SubgroupA_0/YAR014C/GNKS(UniMod:21)VS(UniMod:21)FNDVVGYADR/3	YAR014C	15.6675	15.8732	16.0621	15.3936	16.0803	15.6895	15.4382	15.2864	15.3138	15.2408	15.2897	15.4893	13.5421	15.2652	14.9883	15.1302	15.0894	15.2647	14.9091	15.1906	15.0644	15.3918	15.3397	15.3954	16.5645	16.3283	16.2223	15.9775	15.8362	15.5977	15.6675	15.6794	15.4434	15.6919	15.3862	15.9792	15.2722	15.5717	15.1738	15.0743	15.2166	15.3799	15.5046	15.3755	14.9124	15.3877	15.4481	15.2312
1/SubgroupA_0/YAR014C/SEPVDS(UniMod:21)DYDTDLKK/3	YAR014C	11.2938	10.7831	11.3934	11.1395	11.7207	10.8894	11.0717	11.3097	11.1647	10.8101	10.896	11.0553	10.8462	11.3399	10.6836	11.0775	11.243	11.175	11.238	10.894	10.9004	10.9946	11.3527	11.0859	11.3283	11.2676	10.9695	11.0132	11.0154	11.3488	11.1828	10.8078	10.8297	11.0882	11.5801	10.9276	10.6603	10.4484	11.2033	11.2799	11.4195	11.4714	10.9523	10.8451	11.3907	11.0273	11.1249	11.1929
1/SubgroupA_0/YAR014C/SVS(UniMod:21)FNDVVGYADR/2	YAR014C	14.3887	14.2762	14.1238	14.2732	14.3695	13.8648	13.8132	14.4624	13.4854	13.9254	13.4591	13.9777	13.6366	14.1151	13.7243	14.2264	13.2534	13.6568	13.7766	14.0635	13.5255	13.5109	13.4852	13.3464	14.6864	14.0345	14.5799	14.0914	14.3988	14.5286	13.8922	14.3056	14.114	13.728	13.983	14.4957	13.629	14.203	13.6476	13.52	13.7625	13.7806	13.458	13.7221	13.2265	13.6892	13.8857	13.6203
1/SubgroupA_0/YAR019C/HKS(UniMod:21)ISNFPHLTISSK/3	YAR019C	9.61231	9.89057	9.77629	9.95937	10.2376	10.1234	10.1702	10.0868	10.5599	7.59405	7.75804	8.64617	7.59405	7.75804	8.64617	9.74504	10.0233	9.90902	10.9908	10.0683	9.70238	10.1529	10.2825	9.76302	7.59405	7.75804	8.64617	10.8645	11.1427	11.0284	9.45728	10.2691	9.58494	10.5609	10.2827	10.4466	10.9317	10.106	9.83685	10.8391	10.0016	10.1421	10.4018	10.1134	10.2264	10.4478	11.0294	10.4227
1/SubgroupA_0/YAR019C/VSSVTAAIGSS(UniMod:21)PTKDER/3	YAR019C	11.2945	11.0502	11.1942	10.9653	11.5003	10.865	11.2051	11.1291	11.5415	10.9424	10.8303	11.5246	10.989	11.7828	10.6836	11.5132	12.3167	11.1412	11.7811	11.5752	11.3129	11.1556	12.031	11.3009	10.8903	11.4536	10.5188	11.5576	10.5187	11.5157	11.4132	11.2676	11.6199	11.1695	11.865	11.8237	11.7084	11.3412	11.8173	11.3398	11.9579	11.3733	10.9959	10.9996	12.4645	10.5802	10.642	11.1923
1/SubgroupA_0/YAR035W/ATAS(UniMod:21)ANTKSEDMK/2	YAR035W	10.1186	10.4348	10.2101	10.8741	10.727	10.5967	7.30643	7.42659	8.07733	9.09528	11.2577	10.6848	11.4078	11.6117	11.528	10.9295	11.1334	11.0497	7.30643	7.42659	8.07733	7.30643	7.42659	8.07733	7.30643	7.42659	8.07733	10.9332	11.0533	11.137	11.3498	11.146	11.2661	10.3529	10.5568	10.4731	10.08	9.87611	9.99627	10.7888	10.9418	11.0435	11.038	11.1582	11.2419	7.30643	7.42659	8.07733
1/SubgroupA_0/YAR035W/GKT(UniMod:21)PLSMDQYER/2	YAR035W	10.5998	10.6827	11.1319	10.5998	10.6827	11.1319	12.6104	12.6933	12.7511	12.7641	12.54	12.5113	13.0515	13.1344	13.1922	12.1848	12.2677	12.3255	10.5998	10.6827	11.1319	12.8236	12.8287	13.1152	12.8067	12.9475	12.8897	12.6566	12.3833	12.3916	12.87	12.7293	12.8122	12.9686	12.8278	12.9108	13.3032	13.1624	13.2454	10.5998	10.6827	11.1319	13.1602	12.9375	12.9081	12.6123	13.1392	12.3669
1/SubgroupA_0/YAR035W/NVVDIFS(UniMod:21)DDDGKPSSSSLASAAHSANLITIPR/3	YAR035W	17.7484	17.8145	17.8851	17.6183	17.2605	17.8513	18.0629	18.0298	17.816	18.0605	18.0105	17.8727	17.8488	17.7865	17.6308	17.8789	17.5634	17.7877	17.833	17.7527	18.2372	17.666	17.1308	18.2694	17.5991	18.2004	17.96	18.3713	18.1722	17.5082	18.5022	18.0604	17.6821	18.4416	17.9241	17.5969	18.3817	17.1587	17.7934	18.2635	17.3185	17.2135	18.6625	17.6116	17.4866	18.5142	17.6492	17.5533
1/SubgroupA_0/YAR035W/NVVDIFSDDDGKPSS(UniMod:21)SSLASAAHSANLITIPR/3	YAR035W	17.7484	17.8145	17.8851	17.6183	17.2605	17.8513	18.0629	18.0298	17.816	18.0605	18.0105	17.8727	17.8488	17.7865	17.6308	17.8789	17.5634	17.7877	17.833	17.7527	18.2372	17.666	17.1308	18.2694	17.5991	18.2004	17.96	18.3713	18.1722	17.5082	18.5022	18.0604	17.6821	18.4416	17.9241	17.5969	18.3817	17.1587	17.7934	18.2635	17.3185	17.2135	18.6625	17.6116	17.4866	18.5142	17.6492	17.5533
1/SubgroupA_0/YAR035W/NVVDIFSDDDGKPSSSSLASAAHS(UniMod:21)ANLITIPR/3	YAR035W	17.1896	17.3067	17.3813	17.065	16.7885	17.1934	17.5488	17.508	17.3077	17.458	17.5097	17.3203	17.2698	17.1845	17.1107	17.2562	16.9908	17.1884	17.2515	17.2098	17.6919	17.1575	16.5474	17.7934	17.0607	17.71	17.3111	17.7406	17.6834	16.9163	17.8701	17.47	17.0806	17.7744	17.4633	16.9781	17.8087	16.5825	17.2271	17.6253	16.8435	16.6652	18.0804	17.1798	16.9965	17.8996	17.0402	17.0794
1/SubgroupA_0/YAR035W/S(UniMod:21)LASAAHSANLITIPR/2	YAR035W	14.9478	15.0508	15.1184	15.0862	14.577	15.4588	15.4386	15.0134	15.1485	15.4235	15.3941	15.2828	15.1505	14.8795	15.4286	15.5237	14.5902	15.4137	15.2085	14.7407	15.4805	15.2621	14.3836	15.7771	15.0929	15.3873	15.4365	15.7554	15.3962	14.702	15.8613	15.5797	14.8839	15.8081	15.0931	14.8705	15.9513	14.4161	14.8032	15.7561	14.3018	14.6809	16.0427	14.5992	14.4294	15.9189	14.6996	14.7543
1/SubgroupA_0/YAR042W/EDS(UniMod:21)DADEFFDAEEAASDKK/2	YAR042W	13.1497	15.886	16.2365	15.8438	15.5709	16.246	16.3145	16.3888	16.0673	15.8979	16.0838	16.2386	14.7357	13.9359	15.9914	16.3269	16.0505	16.1395	16.2166	16.3602	16.2499	16.3625	16.2163	16.7089	15.9535	15.9974	15.8848	15.9781	16.1375	15.5141	16.3001	15.8705	15.8967	16.1161	15.9218	15.9707	16.4338	15.8065	16.2367	16.2552	16.2078	15.7157	16.2401	16.2402	15.7524	16.8016	15.7207	16.1054
1/SubgroupA_0/YAR042W/ES(UniMod:21)DEDSDADEFFDAEEAASDKK/3	YAR042W	14.3696	14.6435	14.5754	14.5315	13.7874	14.7435	14.8202	14.3511	15.0045	14.7268	15.0804	14.2963	15.3115	14.8436	15.2511	15.0611	14.8672	14.9961	15.1056	15.0966	15.5154	14.8202	14.9466	15.2748	14.1297	14.7551	14.3291	14.9601	14.7321	14.4922	14.7984	14.6319	14.6042	14.7258	14.633	14.7566	15.0159	14.4734	15.0031	14.989	14.9305	14.721	15.3733	14.7891	15.0232	15.0148	14.9291	15.081
1/SubgroupA_0/YAR042W/ESDEDS(UniMod:21)DADEFFDAEEAASDKK/3	YAR042W	14.3696	14.6435	14.5754	14.5315	13.7874	14.7435	14.8202	14.3511	15.0045	14.7268	15.0804	14.2963	15.3115	14.8436	15.2511	15.0611	14.8672	14.9961	15.1056	15.0966	15.5154	14.8202	14.9466	15.2748	14.1297	14.7551	14.3291	14.9601	14.7321	14.4922	14.7984	14.6319	14.6042	14.7258	14.633	14.7566	15.0159	14.4734	15.0031	14.989	14.9305	14.721	15.3733	14.7891	15.0232	15.0148	14.9291	15.081
1/SubgroupA_0/YAR042W/FIEAT(UniMod:21)KES(UniMod:21)DEDSDADEFFDAEEAASDK/3	YAR042W	14.9107	15.0753	15.2374	14.8535	14.7693	15.2381	15.1615	15.3804	15.01	14.7477	15.0519	15.0393	15.147	15.2874	15.0471	15.2832	14.8197	15.0637	14.9784	15.4392	15.2692	15.4227	14.6757	15.5121	15.0961	15.0795	14.9158	15.0597	14.8936	13.3343	14.8614	15.1003	14.9864	15.4273	15.082	15.2634	15.2565	14.9381	14.7089	15.1557	15.0954	15.0416	15.2328	15.0059	14.8148	15.5643	14.8543	14.8963
1/SubgroupA_0/YAR042W/FIEAT(UniMod:21)KESDEDS(UniMod:21)DADEFFDAEEAASDK/3	YAR042W	14.6342	15.0399	15.2575	14.7882	14.2437	15.2599	15.1242	15.3365	14.9681	14.7074	15.0646	15.0013	15.0903	15.2441	14.9759	15.0843	14.7952	15.0417	14.9606	15.3611	15.2192	15.3333	14.5854	15.4985	15.0341	15.0002	14.8417	15.5018	14.7595	13.6515	14.843	15.0507	14.9403	14.9546	15.0726	15.2175	15.0803	14.6681	14.6559	15.1208	14.8551	14.9895	15.1945	14.5883	14.7422	15.5159	15.0761	14.8492
1/SubgroupA_0/YAR042W/FIEAT(UniMod:21)KESDEDS(UniMod:21)DADEFFDAEEAASDKK/3	YAR042W	16.25	15.8911	15.8878	15.9016	15.6093	16.2307	16.3234	16.396	16.1361	15.894	16.053	16.2657	14.9171	13.9605	16.239	16.3631	16.1767	16.2349	16.233	16.2846	16.3091	16.3604	16.1805	16.7105	15.8546	16.0373	15.9623	16.0261	16.1893	15.5941	16.2815	16.0924	15.8708	16.2444	15.9528	15.9431	16.4415	15.9521	16.2478	16.2762	16.1997	15.8459	16.4187	16.1996	15.7026	16.8826	16.0092	16.1831
1/SubgroupA_0/YAR042W/FIEAT(UniMod:21)KESDEDSDADEFFDAEEAASDKK/3	YAR042W	14.9044	14.9465	14.8463	14.9104	14.6272	15.1485	15.0567	15.2534	15.0709	15.0497	15.0744	15.244	15.2645	15.3317	15.1462	15.0816	15.4273	14.8613	15.3245	15.6351	15.1241	15.2578	15.1807	15.0261	14.6242	14.9869	14.8202	15.195	15.0662	14.973	15.3124	15.0244	14.8129	15.1839	14.9727	15.0694	15.1954	15.113	15.3286	14.9156	15.244	15.1527	15.474	15.1017	15.0552	15.6001	15.2114	15.4731
1/SubgroupA_0/YAR042W/FIEATKES(UniMod:21)DEDS(UniMod:21)DADEFFDAEEAASDK/3	YAR042W	15.1495	15.1716	15.4693	15.0762	15.1001	15.4695	15.3893	15.6293	15.1835	15.153	15.2513	15.1865	15.3312	15.4212	15.1884	15.522	14.9723	15.3089	15.2397	15.6682	15.5573	15.6795	14.9524	15.7744	14.8713	15.2317	15.0636	15.5254	15.2621	14.6858	15.0412	15.3212	15.1547	15.5819	15.5656	15.4206	15.3929	14.9212	14.8922	15.3713	15.3326	15.2404	15.4097	15.2568	15.0041	15.6955	15.3246	15.0477
1/SubgroupA_0/YAR042W/FIEATKESDEDS(UniMod:21)DADEFFDAEEAASDKK/3	YAR042W	15.0248	15.0511	14.9666	15.0418	14.7168	15.2258	15.1636	15.3523	15.1138	15.1847	15.1577	15.3878	15.4058	15.4268	15.2689	15.1299	15.5113	15.0124	15.4086	15.7408	15.2448	15.4032	15.3111	15.0757	14.7886	15.0827	14.9524	15.2935	15.1546	15.1003	15.3961	15.1224	14.8963	15.3218	15.0037	15.1612	15.2847	15.2763	15.4276	15.0475	15.3338	15.2641	15.5755	15.1767	15.1205	15.6662	15.3376	15.5838
1/SubgroupA_0/YAR042W/GSQES(UniMod:21)TNT(UniMod:21)LEEIVK/2	YAR042W	14.5595	14.8363	15.0479	14.3585	14.1132	15.0982	14.9646	14.8886	14.9612	14.5754	15.0513	14.5736	14.8898	14.7629	15.0135	14.9968	14.5153	14.9723	14.7049	15.0113	15.2	14.8211	14.6154	15.2556	14.8971	14.9395	14.6648	15.0299	15.1312	14.6551	14.6235	14.8256	14.6174	14.8427	14.712	14.8806	14.9345	14.4502	14.6592	15.0363	14.818	14.739	15.1516	14.8633	14.4568	14.9132	14.8557	14.7861
1/SubgroupA_0/YAR042W/GSQESTNT(UniMod:21)LEEIVK/2	YAR042W	12.1291	12.2205	12.2841	12.027	11.3277	12.4099	12.3472	11.4061	11.7217	12.5677	11.8781	11.8973	12.0508	12.1764	12.2352	12.1293	12.1902	12.4473	12.5313	12.5127	12.4312	12.1265	12.2492	12.6819	12.1393	12.341	12.8526	11.8575	12.0076	12.0173	12.5057	12.2106	12.2254	12.3474	12.1924	12.2837	12.4031	12.558	12.4944	12.1765	12.3315	12.2679	12.0867	12.2905	12.1928	9.58776	9.67909	10.1738
1/SubgroupA_0/YAR042W/IKT(UniMod:21)ANSATGGPK/2	YAR042W	10.772	10.0091	9.62804	7.85215	7.96467	8.57405	11.0366	10.3315	10.4931	11.5107	10.0849	10.7044	10.9539	11.0664	11.1448	11.0582	10.5344	10.3925	11.7438	10.8906	11.0822	11.5855	11.8081	11.7446	10.3979	10.6046	10.5731	10.7271	10.8781	10.958	11.1903	11.0865	11.4924	10.2659	10.9442	10.4141	11.4832	10.8592	10.6172	10.9944	11.0761	11.2945	11.2498	11.0604	11.253	11.2536	11.2359	11.6001
1/SubgroupA_0/YAR042W/KLNNQPQVET(UniMod:21)EANEESDDANS(UniMod:21)M(UniMod:35)IK/3	YAR042W	13.596	13.492	13.4617	13.4589	13.2039	13.1135	13.0431	13.1348	13.2544	10.9094	10.9579	11.2205	12.4943	12.5428	12.5766	12.7594	12.8417	12.8079	12.88	12.7977	12.8462	13.1449	13.1934	13.2272	13.207	13.1247	13.1732	13.0498	13.1321	13.0983	13.443	13.5253	13.4915	13.0064	13.1898	13.3328	12.9956	13.0441	13.0779	10.9094	10.9579	11.2205	10.9094	10.9579	11.2205	10.9094	10.9579	11.2205
1/SubgroupA_0/YAR042W/KLNNQPQVET(UniMod:21)EANEESDDANS(UniMod:21)MIK/3	YAR042W	14.3776	14.3805	14.2583	14.0391	14.3889	14.5388	14.9364	14.5899	14.4848	14.3255	14.6083	14.0266	14.1034	15.0171	14.4551	14.6789	14.3919	14.4396	14.3246	14.7322	14.6939	14.3434	14.489	14.6254	14.1557	14.561	13.9919	14.3598	14.9676	14.5578	14.1908	14.2624	14.3291	14.2204	14.7395	14.7965	14.4512	14.206	14.3716	14.6231	14.5313	14.2949	14.467	14.614	14.3659	14.4319	14.5889	14.517
1/SubgroupA_0/YAR042W/KLNNQPQVETEANEES(UniMod:21)DDANSM(UniMod:35)IK/3	YAR042W	12.5513	12.9706	13.0535	11.7849	11.9259	11.868	13.1709	12.8489	12.8088	12.8608	12.3865	12.4827	12.8873	12.8869	13.1696	13.254	12.9094	13.6614	13.2845	13.3081	13.2266	13.5045	13.2967	13.6123	13.0753	13.5892	12.8434	13.4583	13.1415	12.7858	13.24	12.9984	13.4066	13.4619	13.0536	13.1167	13.2321	12.9421	12.9341	13.4955	12.9482	12.7646	13.4375	13.5034	13.3295	13.7436	13.5042	13.5468
1/SubgroupA_0/YAR042W/KLNNQPQVETEANEES(UniMod:21)DDANSMIK/3	YAR042W	14.307	14.5747	14.5343	14.2733	14.2468	14.7155	14.5591	14.1903	14.8322	14.8112	14.8201	14.5292	14.713	14.5837	14.8618	14.7094	14.7929	14.8948	14.9611	14.9296	15.2466	14.9442	15.0617	15.0648	14.2692	14.7111	14.4011	14.7278	14.3136	14.5873	14.755	14.2918	14.7459	14.7985	14.6131	14.7093	14.6833	14.616	14.9314	14.9874	14.8157	14.6286	15.0372	14.9338	14.9035	15.0148	14.811	15.1714
1/SubgroupA_0/YAR042W/LNNQPQVETEANEES(UniMod:21)DDANSMIK/3	YAR042W	13.4018	13.1156	13.5106	13.0864	12.1494	11.6075	9.82503	9.94143	10.5719	13.8461	13.5944	13.5227	13.7578	13.8102	14.0709	13.8022	13.834	13.6206	14.1183	13.8875	14.0517	14.316	13.8671	14.2151	13.5837	13.7812	13.7001	13.6241	12.2802	13.6208	13.9102	13.7127	13.8291	12.9692	13.5886	12.7448	12.4665	13.0476	13.616	13.805	14.0025	13.9214	14.2637	13.8314	13.7942	13.7615	13.9236	13.9945
1/SubgroupA_0/YAR042W/LTKS(UniMod:21)PHLSK/2	YAR042W	10.6224	10.222	10.1757	8.41364	8.51799	9.08312	8.41364	8.51799	9.08312	8.41364	8.51799	9.08312	8.41364	8.51799	9.08312	8.41364	8.51799	9.08312	8.41364	8.51799	9.08312	8.41364	8.51799	9.08312	8.41364	8.51799	9.08312	8.41364	8.51799	9.08312	8.41364	8.51799	9.08312	8.41364	8.51799	9.08312	8.41364	8.51799	9.08312	8.41364	8.51799	9.08312	11.3115	11.1344	11.2388	8.41364	8.51799	9.08312
1/SubgroupA_0/YAR042W/S(UniMod:21)QSLSEIASGPHSR/3	YAR042W	14.4172	14.2111	14.2402	13.8254	14.2158	14.1895	14.1355	13.0102	14.5431	14.1003	14.2262	14.261	13.8994	13.6504	14.3144	14.3533	14.804	14.1822	14.7397	13.7004	14.7441	14.3071	14.8137	14.8103	13.9126	14.5033	13.3964	14.4583	13.546	13.6793	14.719	14.019	13.9205	14.359	14.3308	14.0461	14.5032	13.887	14.287	14.344	14.6757	13.7897	14.2784	14.3038	14.7736	14.5037	13.9965	14.072
1/SubgroupA_0/YAR042W/SQS(UniMod:21)LSEIASGPH/2	YAR042W	10.5032	10.5717	10.9427	12.1741	12.2903	12.2426	12.6189	12.6434	12.8269	12.68	12.5637	12.6322	12.8052	12.8737	12.9214	12.7423	12.6915	13.0257	13.0821	13.1137	13.3777	12.9905	12.9217	13.3271	10.5032	10.5717	10.9427	10.5032	10.5717	10.9427	12.5073	12.5067	12.7385	12.6294	12.5131	12.5816	13.0825	12.2044	12.6456	12.6917	12.8079	12.7602	12.6015	12.6774	12.7581	12.521	12.5895	12.6373
1/SubgroupA_0/YAR042W/SQS(UniMod:21)LSEIASGPHSR/2	YAR042W	15.3515	14.8655	15.7761	14.9174	15.2746	14.9498	15.428	15.3826	15.6441	15.4093	15.9115	15.4522	13.893	14.7866	15.5059	15.484	15.8851	15.4286	15.6112	15.8228	15.9297	15.1968	16.0936	15.7753	15.3003	16.0694	13.9036	15.6711	14.345	15.484	15.4538	15.0027	15.2069	15.206	15.5803	15.5892	15.4969	14.7502	15.4423	16.0848	15.7985	15.2757	14.8046	15.3448	15.8584	15.9044	14.4358	15.5636
1/SubgroupA_0/YBL007C/AAAST(UniMod:21)PEPNLK/2	YBL007C	12.8447	12.587	12.7389	12.4627	12.6145	12.7204	11.5046	11.1588	12.3657	11.9857	12.2434	12.1376	12.6109	12.6756	12.3855	12.4729	12.9712	12.4901	12.9695	12.7484	13.0427	12.2137	12.2662	11.9822	12.8362	12.5784	12.7303	12.0763	11.4951	13.1729	12.4236	11.4733	13.305	12.4243	12.5762	12.682	12.4506	12.3682	12.8012	9.31613	9.468	10.2906	12.0969	11.8391	11.991	11.9837	12.2415	12.1356
1/SubgroupA_0/YBL007C/DDELQNDVVGS(UniMod:21)AAGKR/3	YBL007C	10.5904	10.9784	10.4741	10.1754	10.1655	10.457	10.8747	10.7215	10.6299	10.7745	10.3956	10.8884	10.4001	10.4123	10.6752	10.2739	10.6332	10.3697	10.2272	10.1938	10.7275	10.3354	10.4795	10.463	10.491	10.3876	10.703	11.0434	11.0137	10.9292	10.1141	10.9076	11.1999	10.472	11.1287	10.7487	10.2402	10.1117	11.0528	10.2867	10.3446	10.5005	10.2842	10.4011	10.5878	9.81051	9.95513	10.3715
1/SubgroupA_0/YBL007C/DLEPVKT(UniMod:21)GGTTVPAAPVSSAPVSSAPAPLDPFK/3	YBL007C	14.446	14.6129	14.5444	14.2312	14.1884	14.4795	13.3323	13.4307	13.4992	14.1019	14.2688	14.2003	14.7081	14.5412	14.6396	14.2392	14.6236	14.1886	14.4382	14.1492	14.194	14.8098	14.6429	14.7413	14.2874	14.4543	14.3858	14.6145	14.7814	14.7128	14.7416	14.6	14.7922	14.5575	14.5602	13.8174	14.4907	14.6576	14.589	14.325	14.8555	14.5559	13.278	13.8022	14.6602	14.2663	14.4195	14.4468
1/SubgroupA_0/YBL007C/KAAAS(UniMod:21)TPEPNLKDLEPVK/3	YBL007C	12.0303	14.5028	11.0747	13.1961	13.7434	13.5186	12.5911	12.0438	12.3663	13.6508	13.1034	13.426	13.3927	12.8453	13.1679	11.5742	13.111	11.7952	14.4006	13.8533	14.1758	11.8392	11.2918	11.6144	12.1772	12.4998	12.7246	13.0295	11.4358	11.5833	11.7021	13.461	11.9348	12.2819	13.7686	11.89	10.9538	11.2764	11.5011	12.336	13.3632	10.8085	12.3275	11.9932	12.7536	11.9058	12.1968	11.5039
1/SubgroupA_0/YBL007C/KAAAST(UniMod:21)PEPNLK/2	YBL007C	13.8184	13.4858	12.709	13.3266	13.0601	13.0946	13.3662	12.8332	13.5089	13.7059	13.4012	13.0518	13.1735	12.6484	13.4767	13.1602	13.7028	13.2396	13.6814	12.4228	13.8243	13.0909	13.2199	13.0292	13.6502	13.5272	13.3432	13.7976	13.3147	13.5466	13.7222	13.5115	13.7322	13.2975	13.0014	12.756	13.3124	13.4834	13.688	12.8776	13.4922	13.2525	13.4594	13.6685	13.672	12.8415	13.1047	13.1282
1/SubgroupA_0/YBL007C/KAAAST(UniMod:21)PEPNLKDLEPVK/3	YBL007C	14.1895	14.5538	11.0739	11.7811	12.2222	12.041	10.9558	10.5147	10.7746	12.1619	11.7208	11.9807	13.4057	11.1238	11.8237	11.0675	11.5086	11.3275	8.92971	9.18965	10.5975	8.92971	9.18965	10.5975	12.0138	12.2465	12.6633	13.39	11.4089	11.614	12.1499	12.0048	11.9015	12.4147	11.6982	11.8639	12.2241	12.5148	12.8155	12.3981	13.3801	11.7057	12.3146	13.4658	12.5723	11.807	12.2481	12.067
1/SubgroupA_0/YBL007C/KSEFTGS(UniMod:21)MQDLLDLQPLEPK/3	YBL007C	13.9963	13.9749	13.6789	13.8808	14.184	14.1186	13.8209	14.2635	13.696	14.4532	13.469	13.8442	12.9523	14.0104	13.06	14.2137	13.8627	14.1089	13.9056	13.7452	13.8365	13.9604	13.7623	13.4344	13.5805	14.3846	13.9284	13.9654	13.9637	14.4673	13.7514	13.7021	14.1905	13.9383	13.7348	14.5824	13.7719	14.3412	13.5537	13.6623	13.7094	14.1977	13.4319	13.9472	13.8095	13.3891	13.9522	13.5883
1/SubgroupA_0/YBL007C/SKS(UniMod:21)NANASWKDDELQNDVVGSAAGK/3	YBL007C	14.2384	14.0196	14.1485	13.3332	13.1144	13.2433	14.0327	14.2514	14.1616	13.252	13.0061	13.9354	11.5368	11.3181	11.447	13.6669	14.2995	12.9727	13.6876	13.9064	13.8165	14.1306	14.3493	14.2595	14.1721	13.7017	13.6687	13.52	13.6565	13.821	9.73314	9.86205	10.5602	13.4696	13.8003	13.5763	13.7353	13.5166	13.6455	13.5257	13.307	13.4359	13.9195	14.0485	14.1383	9.73314	9.86205	10.5602
1/SubgroupA_0/YBL007C/T(UniMod:21)ANGLISANT(UniMod:21)GVSIPTVQR/3	YBL007C	13.9063	14.015	14.353	13.5835	13.9505	13.7654	14.1669	13.3773	13.7893	14.3501	14.1241	14.0939	13.7302	13.6145	13.7687	13.3754	14.1704	13.8495	13.5622	13.1808	13.505	12.7345	13.7468	12.3785	14.9881	15.3166	14.6361	14.3381	14.8989	14.3002	14.2077	14.413	14.1431	14.0055	14.0307	14.9152	13.7497	14.5019	13.9706	13.0483	14.0275	14.0069	13.683	14.6281	13.8278	13.7344	14.1514	13.7901
1/SubgroupA_0/YBL007C/T(UniMod:21)ANGLISANTGVSIPTVQR/3	YBL007C	12.6629	12.0806	12.319	12.4252	11.9072	12.7316	13.0148	12.6919	12.065	12.6225	11.7323	12.377	11.8944	11.9262	12.2428	12.6338	12.4781	12.8345	13.1685	12.4731	11.9793	12.6393	12.0234	11.7028	12.4678	12.5373	12.0308	12.1665	12.5507	12.3646	12.3296	13.1419	12.3282	12.1429	11.8886	13.0205	12.3576	12.5053	12.1024	12.1006	12.2204	12.4992	12.0135	12.3376	12.0234	11.9068	11.5935	11.606
1/SubgroupA_0/YBL007C/TANGLISANT(UniMod:21)GVSIPTVQR/2	YBL007C	14.9064	14.5766	14.771	14.7106	14.9049	15.0404	15.0971	15.6625	15.1912	13.8532	14.183	14.0475	14.3398	14.5342	14.6696	13.2624	13.5922	13.4568	14.0897	14.284	14.4195	13.1072	13.437	13.3015	15.5312	14.5766	14.7241	13.7618	13.7317	14.3611	13.9358	14.1301	14.2656	14.0842	14.5029	15.5813	13.5225	13.7169	13.8523	13.5807	13.9105	13.7751	13.1223	13.7711	13.133	11.2182	11.4126	12.4651
1/SubgroupA_0/YBL007C/TANGLISANT(UniMod:21)GVSIPTVQR/3	YBL007C	12.7116	12.3009	12.4138	12.5037	12.0036	12.7641	13.0447	12.7425	12.1387	12.6547	11.7439	12.4596	12.0492	12.0676	12.4096	12.6592	12.5111	12.8127	13.1759	12.5009	12.0642	12.6393	12.1271	11.7595	12.5141	12.5734	12.1234	12.1594	12.5627	12.3838	12.3846	13.1893	12.3764	12.1623	11.9435	13.081	12.438	12.5546	12.1515	12.0254	12.2526	12.5343	11.9571	12.3433	12.0579	11.9907	11.6913	11.4075
1/SubgroupA_0/YBL008W/GSDGTSNSIDDIAVLS(UniMod:21)EEENDFHR/3	YBL008W	13.5341	13.403	13.017	13.1702	13.0535	13.3306	13.3274	13.3668	13.5235	13.353	13.3574	13.4052	13.2706	13.2141	13.3755	13.603	13.1938	13.1488	13.4308	13.3259	13.1634	13.2353	13.3118	13.3814	12.7911	13.3613	13.416	13.5476	13.3316	13.2057	13.3015	13.3047	13.3878	13.4158	13.2975	13.6939	13.5948	13.0895	13.3821	13.1806	13.5263	13.0874	13.5759	13.365	13.3545	13.4233	13.413	13.2454
1/SubgroupA_0/YBL024W/LSS(UniMod:21)ETPALESEGPQTK/2	YBL024W	16.214	16.2791	16.0459	16.133	15.825	15.9492	16.2768	16.6278	16.1237	16.2783	15.9355	16.0625	16.1816	15.8292	16.1505	15.9198	15.9903	16.0111	16.3014	16.1261	16.2436	16.1099	15.7363	16.0808	16.1068	15.8931	16.1625	16.1481	16.3279	15.7832	16.4104	16.4116	15.8631	16.1161	15.7525	15.9633	16.1228	15.7687	16.2292	15.8882	16.1255	15.7671	16.4105	16.1363	15.8555	16.0192	15.9286	16.0885
1/SubgroupA_0/YBL031W/LRNS(UniMod:21)LVNGNDIVAR/3	YBL031W	11.013	11.3821	10.9299	11.6261	10.7716	11.4747	11.4796	11.0853	11.5263	11.6005	11.0772	11.5241	11.6468	11.0935	11.6395	11.6998	11.0984	11.6384	11.7656	10.7445	11.5078	11.6628	11.3477	11.2297	11.0187	11.521	11.6336	11.3897	11.3206	11.4747	11.8475	11.5582	11.5778	11.8439	11.5499	11.4781	11.9043	11.7825	11.3029	11.7371	11.555	11.6165	11.7012	11.4046	11.5567	11.6069	11.5817	11.6956
1/SubgroupA_0/YBL032W/SDS(UniMod:21)ASFLEEK/2	YBL032W	12.6408	13.0021	12.488	12.5668	12.6283	12.6711	13.255	12.9938	12.7141	13.0228	12.6868	12.641	12.6029	12.6644	12.7072	12.6483	12.6601	12.8235	12.6961	12.5579	13.0428	12.2977	12.1811	12.6229	12.6085	12.6534	12.5267	12.689	12.582	12.7818	12.6712	12.7327	12.7755	12.897	13.0335	12.969	12.7709	12.778	12.9723	12.6215	12.4326	12.7282	12.5105	12.5251	12.7045	12.2602	12.7198	12.539
1/SubgroupA_0/YBL032W/SDS(UniMod:21)ASFLEEKEEPQENHDNKEEQS/3	YBL032W	15.086	14.9135	14.4831	13.5798	13.9103	13.2284	15.5589	15.8983	15.362	12.5175	13.433	15.3819	12.6253	15.0319	13.3119	15.0852	14.3981	14.9303	15.3398	15.8692	12.0458	12.8187	13.7994	12.7924	14.8061	15.3228	15.1106	12.6066	13.3255	15.0777	14.9	14.8807	14.3274	11.8907	11.7495	13.7399	13.1172	15.0985	12.5455	13.7329	15.3189	13.1803	14.8749	15.0082	15.129	14.9646	14.7955	14.5939
1/SubgroupA_0/YBL032W/SSGEPTS(UniMod:21)PSTSSNTR/2	YBL032W	14.5191	14.3658	14.0667	14.4006	14.4652	14.0343	14.3027	14.5711	14.1722	14.6937	14.3227	14.6007	14.7184	14.75	14.3538	14.4724	14.6869	14.4366	14.8195	14.852	14.4605	14.6718	14.8027	14.3888	14.1743	14.0781	14.2415	14.1749	14.6008	14.4653	14.505	14.3928	14.2691	14.1702	14.5436	14.3349	14.461	14.4897	14.5779	14.4557	14.719	14.6369	14.9035	14.749	14.9134	14.8622	15.0391	14.877
1/SubgroupA_0/YBL034C/KS(UniMod:21)EGDEESDDAVDENDVKK/3	YBL034C	13.6034	13.7518	13.3376	13.3768	13.7333	13.4531	13.873	13.1486	14.193	13.9296	13.7103	14.0883	14.0145	14.1234	13.6416	13.6784	14.6964	13.2757	14.0996	14.0245	14.2201	13.7555	14.4229	14.096	12.9532	13.9646	13.4359	13.9368	14.1261	13.8887	14.2074	13.6858	14.185	13.5321	14.3337	14.0918	13.8387	13.7439	14.5195	13.6943	14.5378	13.8705	14.461	14.6308	14.971	13.7121	14.5267	14.5196
1/SubgroupA_0/YBL034C/KSEGDEES(UniMod:21)DDAVDENDVKK/3	YBL034C	13.5773	13.5908	13.0222	13.318	13.6044	13.5317	13.7853	13.0483	14.0855	13.8698	13.7026	14.0251	14.0992	14.0016	13.7667	13.6249	14.7062	13.2391	14.135	13.9935	14.2397	13.6772	14.3656	13.9911	13.0594	13.9753	13.4542	13.9165	14.0372	13.7614	14.2049	13.6184	14.1068	13.6743	14.2353	14.0004	13.8443	13.66	14.5051	13.675	14.5112	13.7674	14.4221	14.5986	14.8155	13.6226	14.5273	14.3454
1/SubgroupA_0/YBL034C/KTS(UniMod:21)LLEQK/2	YBL034C	9.96448	10.0372	10.0547	9.899	9.84395	10.2822	10.6606	10.9003	10.8281	10.895	10.3544	10.4048	10.6342	11.3445	10.3636	10.8798	10.7695	9.80424	11.078	11.4895	10.4545	10.8472	11.031	10.6174	9.72331	11.0002	10.7303	10.5699	10.9092	10.5197	10.7984	10.3878	11.0234	10.5828	11.1934	11.6147	10.6585	10.9521	10.9778	10.5355	10.9907	10.7588	10.6485	11.5609	11.5681	10.5551	12.0348	10.8503
1/SubgroupA_0/YBL034C/LYSHSS(UniMod:21)NNSSR/2	YBL034C	10.0105	9.78522	9.90904	10.031	10.2205	10.7591	10.7451	10.4334	10.9101	9.95942	10.0623	10.134	10.2425	10.3454	10.4171	11.0446	11.1288	10.5013	11.0153	11.0085	10.8373	10.8657	11.3515	10.7291	10.6147	10.7892	10.7175	10.8558	10.6812	10.7841	10.7062	10.7394	11.247	10.0677	10.651	10.1848	10.9407	10.9129	11.2341	10.8287	11.1699	10.8366	11.0476	11.0715	11.2847	10.1662	10.5813	11.3456
1/SubgroupA_0/YBL034C/RKVS(UniMod:21)APPSSTAATK/3	YBL034C	12.0256	11.6994	11.6441	12.1645	11.9969	12.5041	12.2714	11.4692	12.7761	12.8907	12.069	11.9746	12.5914	12.3063	12.5728	12.7836	13.1992	11.9748	13.1326	12.2843	12.325	12.7606	13.2195	12.5253	11.1278	12.3097	12.1104	12.0156	12.2371	12.1396	13.0135	12.7081	12.641	12.4168	12.858	12.6844	12.443	12.6959	13.151	12.1538	13.0186	12.6912	12.7358	12.8556	13.3027	12.4195	12.9365	13.2361
1/SubgroupA_0/YBL034C/S(UniMod:21)EGDEESDDAVDENDVKK/3	YBL034C	12.3412	12.2681	12.3355	12.5306	12.7662	12.6027	12.7513	12.7543	12.965	13.0402	12.3831	13.0983	13.2671	12.9676	12.9388	12.6655	13.6507	12.4921	13.209	12.9914	13.0619	13.0006	13.639	12.9918	11.7889	12.9152	12.6818	12.8481	12.6206	12.8227	13.0904	12.8742	13.1052	12.7806	13.026	13.1449	12.7751	13.1464	13.5172	12.5562	13.1694	13.0716	13.4683	13.7284	13.9193	12.8011	13.4617	13.6163
1/SubgroupA_0/YBL034C/SEGDEES(UniMod:21)DDAVDENDVKK/2	YBL034C	10.2082	10.3628	11.1997	10.2082	10.3628	11.1997	13.7353	13.9975	13.8898	12.7423	12.9281	13.0809	13.3219	13.6401	13.2188	10.2082	10.3628	11.1997	13.5593	13.8215	13.7138	13.2207	12.9585	13.113	12.2808	12.0186	12.1731	12.0554	12.4376	13.3441	12.867	13.0215	13.1292	13.1876	13.3421	13.4498	10.2082	10.3628	11.1997	13.2107	13.4729	13.3652	12.9518	12.7975	13.6305	12.8134	13.7886	13.5342
1/SubgroupA_0/YBL034C/SEGDEES(UniMod:21)DDAVDENDVKK/3	YBL034C	12.5089	12.3699	12.4227	12.5803	12.8418	12.7195	12.8229	12.9039	13.0044	13.1232	12.4005	13.1866	13.3294	13.0597	13.0311	12.6836	13.6877	12.6544	13.2755	13.1302	13.1201	13.0815	13.6945	13.0467	11.8712	12.9385	12.682	12.9482	12.6811	12.8812	13.1225	12.9409	13.1642	12.9188	13.0894	13.1853	12.7352	13.2311	13.5834	12.6438	13.2614	13.1436	13.5417	13.766	13.979	12.8286	13.5132	13.6984
1/SubgroupA_0/YBL037W/ISS(UniMod:21)SEDFSGK/2	YBL037W	12.7238	11.9221	12.0979	11.6017	11.7663	11.8432	11.8191	12.0147	11.2432	12.1208	11.5234	11.3762	8.33803	8.47065	9.18893	11.2439	11.5722	10.8547	11.478	11.3274	10.8935	10.7741	11.5934	10.405	11.8504	11.8346	11.823	11.4832	11.8868	11.5296	10.6273	11.5172	11.5766	11.4629	11.5956	11.688	10.7082	11.4162	11.1762	10.148	11.177	11.3096	10.9129	11.3536	10.9223	10.391	10.166	10.2986
1/SubgroupA_0/YBL046W/ENISS(UniMod:21)PLGKK/2	YBL046W	13.0036	12.6156	12.4979	12.7318	13.0074	12.5987	12.2399	12.339	12.6879	12.7773	12.7117	12.9924	12.6072	13.1546	12.8477	12.5912	13.1306	12.6306	12.7488	12.7831	12.7332	12.5015	13.192	12.3738	12.8651	12.9686	12.7504	12.9356	12.7683	12.7717	12.9557	13.0034	12.7804	12.3133	12.7777	13.0874	12.6146	12.9409	12.9869	12.7504	13.0174	12.9368	13.2181	13.3009	13.3734	12.9766	13.1838	13.183
1/SubgroupA_0/YBL047C/ANS(UniMod:21)NEDGESVSS(UniMod:21)IQES(UniMod:21)PKISAQPK/3	YBL047C	14.3098	13.2386	13.9838	13.7746	14.5085	13.8197	13.7712	14.4423	13.8863	14.0152	13.7717	14.4083	13.5729	14.5737	13.8584	14.0458	14.3864	13.5742	13.6774	14.1499	12.6422	14.2025	14.3069	13.7587	13.9773	13.9085	14.4842	13.9234	14.0292	14.4432	14.332	14.051	14.1579	13.6483	14.3062	14.466	13.7558	14.1957	14.2309	14.0698	14.4062	14.3274	13.9756	14.0991	14.2298	14.2958	14.3493	14.069
1/SubgroupA_0/YBL047C/ANSNEDGESVSSIQES(UniMod:21)PK/2	YBL047C	14.6161	14.632	14.4622	14.4221	14.3011	14.4417	14.6325	15.2287	14.6539	14.7708	14.7258	14.8072	14.93	14.9431	14.4922	14.6696	14.7622	14.4999	14.7611	15.1075	14.7582	14.399	14.8157	14.6256	14.6407	14.4704	14.8689	14.6128	15.1444	14.8321	14.7249	14.8632	14.9528	14.3807	14.9819	14.9645	14.5305	14.7844	15.2096	14.6699	14.9986	14.8356	14.848	14.9517	14.7399	14.541	14.9452	14.8709
1/SubgroupA_0/YBL047C/FT(UniMod:21)PTSNFGQSIIKEEPEEQEQLR/3	YBL047C	10.1318	10.3817	11.7353	12.8589	13.283	13.1088	13.2851	12.861	13.1109	12.1408	11.7167	11.9667	10.1318	10.3817	11.7353	10.1318	10.3817	11.7353	13.3623	12.9382	13.1881	12.6333	12.8832	13.0574	10.1318	10.3817	11.7353	12.3721	13.5659	12.5449	12.4368	13.3832	12.4859	12.6411	12.891	13.0652	11.7359	12.16	11.9858	10.1318	10.3817	11.7353	10.1318	10.3817	11.7353	10.1318	10.3817	11.7353
1/SubgroupA_0/YBL047C/FVETTVENS(UniMod:21)NLNVNR/2	YBL047C	14.6869	14.6936	14.3145	13.5435	14.2006	13.777	13.7125	14.0906	13.9619	13.684	13.9954	13.9183	13.4622	13.8709	13.9901	13.3015	13.6014	14.3532	13.7496	14.0739	13.9927	13.6704	14.0912	13.9092	15.336	14.4738	14.2984	14.214	14.0373	15.0486	14.6019	13.856	13.6115	14.4078	14.5707	13.8593	13.9678	13.6527	14.0232	13.5307	16.0235	13.8144	13.7694	13.93	13.6237	14.6942	13.8814	13.8341
1/SubgroupA_0/YBL047C/HASS(UniMod:21)PVKR/2	YBL047C	12.8573	12.0777	12.0364	11.2063	12.3262	12.3657	12.3756	13.4055	10.7604	12.3394	12.2262	11.9136	10.9963	11.4188	11.312	12.4285	10.5323	11.9557	12.8594	12.4156	12.8378	11.1407	12.221	12.7071	13.686	12.8551	12.6087	13.0073	13.989	12.7639	12.8922	12.6269	13.5323	13.1685	13.6816	13.3937	12.6117	12.1605	13.493	13.0622	11.9951	11.6663	11.254	12.4389	10.8073	10.8623	12.5682	11.7724
1/SubgroupA_0/YBL047C/KFT(UniMod:21)PTSNFGQSIIKEEPEEQEQLR/3	YBL047C	13.5321	13.7647	13.9269	10.6744	10.907	12.1671	13.6511	13.8838	14.0459	14.2443	12.9892	13.222	10.6744	10.907	12.1671	10.6744	10.907	12.1671	13.2857	13.5183	13.6805	13.5273	13.1325	13.3652	10.6744	10.907	12.1671	10.6744	10.907	12.1671	13.2542	13.4869	13.649	12.6541	12.628	13.3915	14.1576	13.7628	13.9955	13.3693	13.602	13.7641	10.6744	10.907	12.1671	10.6744	10.907	12.1671
1/SubgroupA_0/YBL047C/LEPVVVNQPNRT(UniMod:21)TPLS(UniMod:21)ANSTGVSSLTR/3	YBL047C	14.8845	14.5987	14.7413	14.5461	14.6903	14.6311	14.4786	14.9456	14.4467	14.5348	14.5821	14.7759	14.5549	15.16	14.2203	14.6513	15.0156	14.5754	14.5474	15.0645	14.6566	14.7128	14.8816	14.5505	14.8414	14.5677	15.0864	14.6628	14.9988	15.0797	14.2819	14.8952	14.9309	14.3785	14.863	15.1712	14.1453	14.8714	14.9479	14.7832	14.8478	15.0071	14.6094	14.812	14.7331	14.7558	14.8838	15.0962
1/SubgroupA_0/YBL047C/RANS(UniMod:21)NEDGES(UniMod:21)VSS(UniMod:21)IQES(UniMod:21)PK/3	YBL047C	13.4144	12.9354	12.8849	13.1217	12.8776	13.5691	13.4715	12.1748	13.5631	13.3055	11.7642	12.6719	13.263	13.3144	13.627	13.2748	12.925	13.4137	13.4033	13.2027	13.5057	13.3443	13.4449	13.3904	12.8722	13.0305	12.7583	13.2301	13.1954	13.0438	13.0871	13.3732	13.2733	13.208	13.3351	13.3478	13.5007	13.3762	13.4222	13.5376	13.2843	13.4176	13.3752	13.616	13.2348	13.1237	12.9972	13.3713
1/SubgroupA_0/YBL047C/RANS(UniMod:21)NEDGESVSSIQES(UniMod:21)PK/3	YBL047C	12.293	12.4607	11.8996	12.5293	11.7954	12.6493	12.7271	12.0471	12.6717	12.708	12.3789	12.2599	12.6028	12.2992	12.8365	12.7428	12.3797	12.5234	12.6846	12.4424	13.0339	12.615	12.6694	12.8154	11.944	12.3908	12.267	12.4645	12.2875	12.535	12.2323	12.646	12.6782	11.5337	12.3787	12.7192	12.6326	12.6376	12.7673	12.6701	12.6964	12.6751	12.4822	12.5629	12.7448	12.7285	12.4963	12.8395
1/SubgroupA_0/YBL047C/RANSNEDGES(UniMod:21)VSS(UniMod:21)IQES(UniMod:21)PK/2	YBL047C	14.3568	14.0989	14.1607	13.8887	13.8294	13.7459	14.2848	15.0018	14.0995	14.1811	14.1544	14.0986	14.1382	14.7184	14.2887	13.9769	14.6103	13.7253	14.0654	14.7834	14.5317	13.9139	14.6542	13.683	14.1832	14.4351	14.3835	13.4662	14.7052	14.5925	13.9838	14.2229	14.3931	14.2723	14.3009	14.6345	13.8779	14.3236	14.5617	12.9448	14.6162	14.3371	14.2681	14.6449	14.268	13.9731	14.9569	14.2735
1/SubgroupA_0/YBL047C/RANSNEDGES(UniMod:21)VSS(UniMod:21)IQES(UniMod:21)PK/3	YBL047C	14.9435	14.6868	14.2133	14.613	14.7122	14.6898	14.8333	14.6786	14.2662	14.5325	14.201	14.7898	14.3417	14.6949	14.6438	14.6348	14.7655	14.5488	14.729	14.6422	14.6694	14.7541	14.9515	14.2554	14.7299	14.4423	14.9817	14.6396	14.6321	14.7436	14.3281	15.01	15.0304	14.0521	14.5812	15.0522	14.5771	14.9401	14.8602	14.3551	14.8167	14.7913	14.4799	15.2212	14.7466	14.4049	14.9189	14.6839
1/SubgroupA_0/YBL047C/RANSNEDGES(UniMod:21)VSS(UniMod:21)IQES(UniMod:21)PKISAQPK/3	YBL047C	15.2493	14.8224	15.2566	14.6217	15.1945	14.9474	14.817	15.174	15.1037	14.3538	14.6215	15.4197	14.0001	14.7555	14.9007	14.9604	15.4623	14.5002	15.0574	15.2675	14.7611	15.1029	15.1423	14.8584	15.2139	15.1067	14.356	15.1113	14.0321	14.7517	14.8697	14.5217	14.6634	14.6352	15.4735	14.9615	14.9459	15.1743	15.334	14.8787	15.421	15.3564	14.2056	14.3061	15.155	14.7562	14.4334	15.1419
1/SubgroupA_0/YBL047C/RANSNEDGES(UniMod:21)VSS(UniMod:21)IQESPK/3	YBL047C	13.3239	13.1409	12.4346	12.8468	13.1611	12.9582	12.4814	12.8556	12.5073	12.7332	12.409	12.7238	13.0354	12.6577	12.4994	11.4644	11.7773	12.5234	12.5019	12.6669	12.7703	12.6726	12.456	12.5837	12.919	13.0467	13.1357	12.6392	12.698	13.0138	12.6381	12.8548	12.7658	12.5988	12.2132	13.4177	12.7699	11.6326	13.0408	12.5447	12.1225	12.7079	12.6426	13.2456	12.7275	12.9431	13.4526	12.7709
1/SubgroupA_0/YBL047C/RANSNEDGESVSSIQES(UniMod:21)PK/2	YBL047C	12.8161	12.6652	12.8975	12.7529	12.4878	12.606	13.2829	13.8039	13.145	13.3197	13.0751	13.2135	13.3347	13.674	13.3127	12.8526	13.3557	12.9126	12.9999	14.0306	13.3237	12.7848	13.4298	12.9157	13.0495	13.3406	13.1414	13.6633	13.7654	13.9444	12.9149	13.0684	13.605	12.9986	13.2979	13.8366	13.2859	13.3747	13.5801	12.7036	13.7361	13.0283	13.2091	13.6608	13.5519	12.6542	14.0362	13.4682
1/SubgroupA_0/YBL047C/RANSNEDGESVSSIQES(UniMod:21)PK/3	YBL047C	14.6562	14.4921	13.5386	14.3929	14.4053	14.2179	14.6285	14.2364	14.4806	14.5648	14.3385	14.7244	14.7132	14.4315	14.3264	14.2941	15.0112	14.1914	14.6361	14.3794	14.6926	14.229	14.6708	14.4532	14.4208	14.3624	14.8421	14.6329	14.7899	14.7057	14.6196	14.9688	14.9762	14.2539	14.7952	14.888	14.3751	14.6766	15.1895	13.931	14.6211	14.7394	14.6199	15.0194	15.0803	14.0708	14.6729	14.6706
1/SubgroupA_0/YBL047C/RANSNEDGESVSSIQES(UniMod:21)PKISAQPK/3	YBL047C	13.1783	13.0006	13.1053	12.8268	13.0405	12.7559	9.45776	9.56252	10.1299	12.7476	12.4913	13.128	12.3659	13.3115	11.7758	12.7593	12.9371	12.864	12.7821	12.8851	12.6558	12.7422	12.5644	12.6692	12.8144	12.8053	13.1518	12.8404	12.9452	13.0182	12.3576	12.1798	12.2846	12.9658	13.0705	13.1435	12.9077	13.0854	13.0124	12.3011	12.4059	12.4789	12.8585	13.0606	13.012	11.0427	11.2205	11.1475
1/SubgroupA_0/YBL047C/S(UniMod:21)QS(UniMod:21)LTSSVANNAPQSVRDDVELPETLEER/3	YBL047C	15.9313	16.246	16.4653	11.8067	12.1214	13.8257	13.9256	16.8572	16.7093	15.8555	16.3895	16.1702	15.1426	15.4573	15.6765	11.8067	12.1214	13.8257	16.0058	16.3602	16.7193	16.191	16.5057	16.725	11.8067	12.1214	13.8257	11.8067	12.1214	13.8257	11.8067	12.1214	13.8257	14.6354	14.95	15.1693	15.9359	15.4019	15.7166	11.8067	12.1214	13.8257	11.8067	12.1214	13.8257	15.6271	15.0931	15.4078
1/SubgroupA_0/YBL047C/S(UniMod:21)QSLTSSVANNAPQSVRDDVELPETLEER/3	YBL047C	15.3855	15.6764	15.64	15.7431	15.3328	15.4362	15.9325	15.7432	15.4704	15.5786	14.3685	14.7009	15.6615	14.2881	13.46	15.5859	15.0258	15.7988	15.5255	14.9907	14.0349	15.0354	15.308	15.196	15.6925	14.8714	14.5955	15.4632	15.8239	15.3709	15.5769	15.3287	15.6257	14.8369	15.7818	15.6815	15.8475	15.4408	15.5793	15.2052	15.235	13.9143	15.451	15.6456	15.1613	15.0167	15.2893	15.1773
1/SubgroupA_0/YBL047C/SQSLTSSVANNAPQS(UniMod:21)VRDDVELPETLEER/3	YBL047C	14.9199	15.0847	15.0171	15.5094	15.3283	15.4768	15.7139	15.7045	15.5444	15.6798	15.6198	15.6643	15.2885	15.0459	15.1331	15.7056	15.0414	15.2087	15.4171	14.8916	15.6145	15.3396	15.2244	15.7065	15.4712	15.3786	16.0037	15.4673	15.7527	15.109	15.6317	15.3359	15.3697	14.6244	15.3815	15.7783	15.8064	15.2067	15.9687	15.0663	14.2667	13.8682	15.4256	15.7316	15.6088	15.4741	14.4837	15.3879
1/SubgroupA_0/YBL047C/TTPLS(UniMod:21)ANSTGVSSLTR/2	YBL047C	14.9795	14.4423	14.3986	14.6652	14.611	14.6257	14.1773	14.9	14.6477	14.6251	14.3853	14.5965	14.3056	14.701	14.5101	14.3057	14.9015	14.6149	14.6784	14.5882	14.5443	14.4587	14.7919	14.2015	14.529	14.5522	14.7696	14.4133	14.716	14.7968	14.5993	14.8726	14.727	14.1018	14.5472	14.777	13.8904	15.0176	14.676	14.0423	14.8889	14.8891	14.3028	14.5512	14.5033	14.1466	14.6284	14.7386
1/SubgroupA_0/YBL047C/TTPLSANS(UniMod:21)TGVSSLTR/2	YBL047C	12.9455	12.3823	12.886	12.6371	12.9972	12.7508	12.4704	12.6481	12.9656	13.4493	12.9103	13.6878	13.0941	12.9454	13.138	13.2602	13.5877	13.2002	13.2785	12.9756	13.1746	13.1246	13.1272	12.9275	13.7809	12.8027	13.1088	12.7858	12.7637	13.1758	12.8487	13.1594	13.0963	12.8813	12.9565	13.1251	12.5552	13.361	13.3079	12.8181	13.4877	13.0291	13.0046	13.0801	12.9666	13.2135	13.4753	13.5082
1/SubgroupA_0/YBL047C/TTPLSANST(UniMod:21)GVSSLTR/2	YBL047C	13.8246	13.449	12.7875	13.1967	13.2355	12.8305	12.2951	12.3814	12.6787	13.5518	12.9268	13.7192	12.2444	12.6491	13.123	13.0751	13.6646	12.9555	13.076	12.75	13.161	13.1088	13.3976	13.0037	13.8371	13.8356	13.0359	12.5847	14.1058	13.0185	13.2654	14.2645	13.0486	12.8719	12.9651	13.9608	12.5284	13.6068	13.4032	12.9382	13.6713	12.8933	12.982	13.457	13.1408	12.9474	12.6806	12.5136
1/SubgroupA_0/YBL047C/TTPLSANSTGVSSLT(UniMod:21)R/2	YBL047C	12.2791	12.5494	12.4384	12.4947	12.6539	12.7649	12.1166	12.2759	12.3869	12.7873	12.9387	13.1196	12.6752	12.5264	12.9182	12.2006	13.4364	12.3028	11.853	12.1394	12.9663	12.8311	12.1264	11.9622	12.4394	12.5986	12.7096	12.3913	13.1466	13.0858	13.0395	13.443	13.1765	12.7499	13.0897	13.5635	12.9601	13.2303	13.1193	12.0673	13.4146	13.2637	9.56365	9.72293	10.5856	11.4189	12.6712	11.8022
1/SubgroupA_0/YBL047C/VAT(UniMod:21)PSIPQQPIPLK/2	YBL047C	14.5901	14.0838	13.9393	13.8094	13.476	14.1279	14.0096	14.2513	14.4673	14.2562	14.6297	13.8972	12.6528	13.9756	14.6271	13.9868	14.3327	14.3479	14.3514	14.0075	15.0344	13.6751	14.41	14.7011	14.2994	14.4672	14.2342	14.3819	14.7004	14.3531	14.2595	14.6531	14.4964	14.1116	14.2781	14.5529	14.1963	14.0465	14.4473	14.2787	14.6488	14.2981	14.7903	14.3931	14.5122	14.1436	14.3381	14.2664
1/SubgroupA_0/YBL047C/VAT(UniMod:21)PSIPQQPIPLKNDPIVDASLSK/3	YBL047C	13.8267	13.5802	13.6878	13.7611	13.5019	13.7493	13.5314	13.6598	13.7784	13.7414	13.7716	13.7659	13.6368	13.346	13.7518	13.6181	13.9218	13.9319	14.0243	13.5541	13.7556	13.7409	13.749	13.6248	13.8367	13.7648	14.0145	13.9911	13.9847	13.8104	14.115	13.718	13.6094	14.0238	13.7581	13.8448	13.7289	13.6056	13.9235	13.8829	13.8777	13.7475	14.187	13.9617	13.9544	13.9485	14.1412	13.7704
1/SubgroupA_0/YBL047C/YPAPGTS(UniMod:21)PSHNEGNSKK/3	YBL047C	12.5838	13.1252	12.3187	10.3436	10.425	10.8659	10.3436	10.425	10.8659	12.8046	12.8861	12.9428	12.7602	12.2753	12.0667	12.7751	12.7247	13.1017	12.2993	12.4374	12.3807	12.3858	12.4672	12.5239	12.7677	12.5904	12.6893	12.6532	12.7913	12.7346	13.0893	13.1776	13.2773	10.3436	10.425	10.8659	12.9029	12.9843	13.041	10.3436	10.425	10.8659	12.6035	12.6849	12.7416	12.9816	12.9455	12.8254
1/SubgroupA_0/YBL047C/YPAPGTS(UniMod:21)PSHNEGNSQK/3	YBL047C	14.019	14.2772	13.9145	13.6893	12.832	13.0634	13.974	13.2843	13.2032	14.1137	14.1003	13.986	13.7583	13.3184	13.2784	13.7608	13.5027	14.0642	13.3683	13.5925	13.6906	13.8393	14.0462	14.1071	13.8608	13.9329	14.1008	13.9744	13.9736	14.1103	13.5226	14.1782	14.2575	14.0945	14.0798	13.3581	12.788	13.1846	14.1655	13.7945	14.2806	14.0607	14.3109	14.5666	13.8046	14.1845	14.0315	14.2616
1/SubgroupA_0/YBL051C/ISSQGQFSMQPTLTS(UniMod:21)PK/2	YBL051C	14.7928	14.5511	14.5119	14.5867	14.5921	14.6758	14.6861	14.8342	14.5667	14.8395	14.6085	14.5834	14.5163	15.0341	14.6455	14.6626	14.7095	14.4757	14.8247	14.7059	15.1772	14.3888	14.5996	14.4875	14.0417	14.6439	14.4597	14.7777	14.9048	14.6244	14.7507	14.4921	14.6459	14.4161	14.544	14.826	14.564	14.5232	14.3587	14.8661	14.9361	14.4077	14.5831	14.5548	14.6113	14.2508	14.6654	14.5188
1/SubgroupA_0/YBL051C/S(UniMod:21)LS(UniMod:21)GLDLQNQNKK/2	YBL051C	14.2672	14.4956	14.2583	14.281	14.2813	13.9741	14.0068	14.5593	13.7472	14.0108	14.0433	13.6578	14.2022	13.919	13.5691	12.9386	13.403	13.7993	13.0448	13.732	13.6482	13.0192	13.7498	13.171	15.2202	15.1056	14.6253	14.8157	14.5224	14.7422	14.192	14.6752	14.2126	14.6143	14.0692	14.642	13.8246	14.387	13.699	13.3398	14.1698	13.8839	14.3596	13.4392	13.1895	14.2824	14.3475	13.5516
1/SubgroupA_0/YBL051C/S(UniMod:21)LS(UniMod:21)GLDLQNQNKK/3	YBL051C	11.794	11.8393	11.6386	11.2664	11.2318	11.4357	11.4164	10.4636	10.7261	9.96018	10.6273	9.64927	11.0257	11.1306	11.2038	11.2283	11.3332	11.4064	7.88621	7.99117	8.55963	7.88621	7.99117	8.55963	12.0182	12.1674	11.6869	11.774	11.5959	11.7009	11.1661	11.1228	11.4356	11.5261	11.4508	11.7317	11.3774	11.6944	11.3578	11.109	11.2871	11.2139	11.6545	10.6233	10.9608	10.9725	11.1506	11.0775
1/SubgroupA_0/YBL051C/S(UniMod:21)LSGLDLQNQNK/2	YBL051C	13.1324	13.1491	13.2951	12.6831	12.8227	13.323	12.9954	12.906	12.8114	12.9666	13.1176	12.6881	12.7177	12.7299	13.0229	12.5016	12.3887	12.9851	12.3738	12.7183	13.2129	10.4277	12.8841	12.566	13.4126	13.2231	13.4504	13.2441	13.021	13.4833	12.5751	13.1343	13.3709	12.9908	12.8947	13.1499	12.7269	13.1384	12.686	12.2352	12.7049	13.2391	12.6019	12.7785	12.4895	12.3973	12.8261	12.3392
1/SubgroupA_0/YBL051C/S(UniMod:21)LSGLDLQNQNKK/2	YBL051C	14.7754	14.655	14.0971	14.6588	14.8202	14.0128	14.3739	14.7577	14.1005	14.6909	14.1849	14.5903	14.9885	14.361	14.0144	13.8328	13.9935	13.9874	13.9845	14.0033	13.9815	13.9677	13.6726	13.8727	14.7146	13.5864	14.5741	14.0549	14.508	14.2529	14.5244	14.3992	14.4177	14.1767	14.5397	14.0538	14.4739	14.4968	14.3688	14.2862	14.3217	14.1309	14.3754	14.2169	14.0628	14.2778	14.5105	14.2226
1/SubgroupA_0/YBL051C/SLS(UniMod:21)GLDLQNQNK/2	YBL051C	13.8802	13.5875	13.0333	13.3941	13.253	13.2714	13.5317	13.9876	13.0169	13.8074	13.2108	13.2821	13.6103	13.0168	13.2723	13.1008	12.4824	12.9721	12.8456	12.6812	13.1034	12.82	12.4203	13.0739	13.4649	12.535	13.3512	12.9637	13.7469	13.2993	12.9922	13.5925	13.6079	12.939	13.3036	13.3191	13.7037	13.4307	13.0255	13.3624	13.1544	13.1688	13.0782	13.0184	12.9007	13.3105	13.3341	12.9923
1/SubgroupA_0/YBL051C/SLS(UniMod:21)GLDLQNQNKK/2	YBL051C	14.9926	14.929	14.3983	14.8935	15.0519	14.3568	14.5943	14.9215	14.3485	14.965	14.4646	14.8904	15.2357	14.6378	14.3297	14.2326	14.395	14.3497	14.344	14.2978	14.2036	14.3295	14.0689	14.0819	15.0388	14.0961	14.8913	14.5383	14.7597	14.5598	14.7367	14.6674	14.775	14.5495	14.797	14.4926	14.6814	14.8135	14.6801	14.5979	14.6309	14.3925	14.6861	14.5565	14.5001	14.606	14.8982	14.5386
1/SubgroupA_0/YBL051C/SLS(UniMod:21)GLDLQNQNKK/3	YBL051C	13.1901	12.7955	11.8112	12.8714	13.3284	12.4955	12.2899	12.2242	12.0724	12.8928	12.1327	12.2682	13.0402	11.7598	12.0934	11.8596	11.8934	12.0789	12.2328	11.5505	11.9571	11.9483	11.4018	11.675	12.3456	10.7405	12.6305	11.8731	12.0461	12.0658	12.5109	12.4516	12.3853	11.8219	12.2956	12.1703	12.733	12.8324	12.1092	12.2106	12.467	12.3466	12.0913	12.1798	11.6917	12.0942	12.5567	12.0182
1/SubgroupA_0/YBL051C/SLS(UniMod:21)HSGLDDGLEQGLNR/3	YBL051C	14.1727	14.359	14.6514	14.0594	13.7547	14.3176	14.0081	13.4546	14.4787	14.0163	14.3589	13.8486	13.8899	13.2427	14.0844	13.1267	14.3847	14.2883	13.4252	13.5586	14.5417	12.9817	14.6278	13.7189	14.7495	14.5321	14.0767	14.5019	14.1989	13.8889	14.3626	14.2495	13.737	14.4456	13.9473	13.7609	13.6589	14.0962	13.9362	13.2183	14.1575	13.8741	14.1703	14.1358	14.2225	13.5993	14.0946	13.5553
1/SubgroupA_0/YBL051C/SQS(UniMod:21)YTSLLQAH/2	YBL051C	12.4823	12.5052	11.9681	12.4824	12.4126	11.984	12.0391	12.1473	12.2954	12.4881	12.0043	11.5262	12.5139	12.2377	12.213	11.7277	11.7866	11.9206	11.5593	11.7091	12.1108	11.5511	11.947	11.9074	12.3878	12.4712	12.3727	12.2507	12.2123	12.5046	12.0324	12.4605	12.5007	12.1217	12.3028	12.3566	12.2619	12.4449	11.8264	11.7384	12.4003	12.0747	12.2525	12.0264	12.0135	12.0429	12.3134	12.1239
1/SubgroupA_0/YBL051C/SSS(UniMod:21)NLSLHSLSK/2	YBL051C	14.4561	13.8753	14.2023	14.1721	14.3453	13.6085	14.4238	15.6143	14.0615	14.5716	14.6447	14.4818	14.2564	14.6419	14.3769	14.2781	14.0197	14.3292	14.5424	13.5775	14.0782	14.3485	13.5159	14.2911	13.7757	13.5627	13.8571	13.2207	14.072	15.4306	13.9623	13.7086	13.8581	13.7931	14.3377	12.5341	14.4453	14.168	14.2962	15.5841	14.2063	15.1528	13.7382	14.312	14.3214	14.2729	13.8876	14.0098
1/SubgroupA_0/YBL051C/SSS(UniMod:21)NLSLHSLSK/3	YBL051C	12.2053	11.2004	10.8264	11.4717	11.6078	11.1354	11.8957	11.1216	11.4716	12.0988	11.0099	11.7948	11.7923	11.6108	11.7736	11.8443	10.2855	11.9687	12.1995	10.7863	11.3991	12.0794	11.0657	11.8278	10.3729	9.75935	11.1854	10.1544	10.5018	10.5059	10.7046	10.7506	11.4281	10.3857	11.7854	10.195	11.9517	11.6238	11.7482	11.9976	11.8896	11.8151	10.9037	12.0716	11.5174	11.0721	11.1734	11.427
1/SubgroupA_0/YBL054W/RNS(UniMod:21)FIPSTQIPHSTTK/3	YBL054W	12.8197	13.338	13.0356	13.4685	12.8512	13.1098	13.8223	12.6922	13.6823	13.7897	13.5025	13.4854	13.9034	13.081	13.9267	14.1251	13.2948	14.2987	14.4426	13.2493	13.7139	14.3134	13.1957	14.0122	12.8921	13.2246	12.8386	13.1823	13.2381	12.7744	13.9071	13.3093	13.0497	13.5548	13.5829	13.0147	14.0947	13.0869	13.5128	14.2515	13.3652	13.4519	13.6227	13.8421	13.8838	13.9859	13.587	13.8356
1/SubgroupA_0/YBL054W/RSSFNSHAPTEPIS(UniMod:21)R/3	YBL054W	11.1586	11.2629	11.511	11.603	11.7376	11.8314	11.1729	11.2507	12.3782	12.1227	11.4555	11.2452	11.3987	11.5484	11.4772	10.422	12.0692	11.366	11.9784	11.6388	11.7559	11.3859	12.1641	11.5467	10.9818	11.5796	10.8408	8.60866	8.74323	9.47209	11.8092	10.7366	11.0445	11.1055	11.3339	11.2401	8.60866	8.74323	9.47209	8.60866	8.74323	9.47209	11.6747	11.912	11.8942	11.1152	11.2693	10.9639
1/SubgroupA_0/YBL056W/KSIFDFHDFS(UniMod:21)DDDNEVFAITTK/3	YBL056W	8.13777	8.16588	8.31816	8.13777	8.16588	8.31816	8.13777	8.16588	8.31816	8.13777	8.16588	8.31816	8.13777	8.16588	8.31816	8.13777	8.16588	8.31816	8.13777	8.16588	8.31816	10.5575	10.5098	10.5379	8.13777	8.16588	8.31816	8.13777	8.16588	8.31816	8.13777	8.16588	8.31816	8.13777	8.16588	8.31816	8.13777	8.16588	8.31816	8.13777	8.16588	8.31816	10.1873	10.235	10.2154	9.77044	9.78292	9.89082
1/SubgroupA_0/YBL056W/SKDNDDM(UniMod:35)EIDDLDTELGSSAT(UniMod:21)PSK/3	YBL056W	13.8363	14.1508	14.1587	14.1754	13.7556	13.8384	14.3334	13.6026	14.1239	14.0766	14.0264	13.8593	14.3323	13.737	14.1597	13.9485	13.7367	14.47	14.2818	14.1252	14.2232	14.2442	13.8678	14.4952	14.0174	13.7936	14.1008	14.3007	13.9194	13.8693	14.2117	14.0141	13.8746	14.5544	14.1761	13.4892	14.6582	14.1345	13.9313	14.2801	14.0167	13.7424	14.627	13.9052	14.1218	14.6506	13.9856	14.1604
1/SubgroupA_0/YBL056W/SKDNDDMEIDDLDTELGSSAT(UniMod:21)PSK/3	YBL056W	14.7311	14.9492	15.1402	14.8234	14.3455	15.2084	15.467	14.8218	15.543	15.5686	15.6859	15.008	15.6195	15.0226	15.9197	15.406	15.2211	15.4994	15.6885	15.3993	16.168	15.4988	15.483	16.0787	14.2926	15.0531	14.4358	15.4042	14.8999	14.7943	15.5688	14.8329	14.9246	15.5021	15.3401	14.9483	15.8698	14.4489	15.3816	15.715	15.3016	15.0859	16.0268	15.5515	15.6745	15.5568	15.3761	15.6521
1/SubgroupA_0/YBL056W/SKDNDDMEIDDLDTELGSSAT(UniMod:21)PSKLSGEDR/3	YBL056W	14.5701	14.657	14.7175	14.5299	14.4952	14.7551	12.4233	12.5101	12.9804	14.6218	14.9744	14.6921	14.0818	14.2291	14.1686	14.4427	14.1575	15.0226	15.1057	14.9348	14.8729	15.1534	14.5769	14.7178	12.4233	12.5101	12.9804	12.4233	12.5101	12.9804	14.715	14.5677	14.6545	14.9613	15.1086	15.0481	14.715	14.7738	14.597	14.5643	14.417	14.5038	14.2292	14.5975	14.1556	15.0654	14.9181	15.0049
1/SubgroupA_0/YBL056W/SKDNDDMEIDDLDTELGSSATPS(UniMod:21)K/3	YBL056W	14.7311	14.9492	15.1402	14.8234	14.3455	15.2084	15.467	14.8218	15.543	15.5686	15.6859	15.008	15.6195	15.0226	15.9197	15.406	15.2211	15.4994	15.6885	15.3993	16.168	15.4988	15.483	16.0787	14.2926	15.0531	14.4358	15.4042	14.8999	14.7943	15.5688	14.8329	14.9246	15.5021	15.3401	14.9483	15.8698	14.4489	15.3816	15.715	15.3016	15.0859	16.0268	15.5515	15.6745	15.5568	15.3761	15.6521
1/SubgroupA_0/YBL058W/AINT(UniMod:21)EHVGGLC(UniMod:4)PKPGSS(UniMod:21)QGSNEYLKR/3	YBL058W	14.2981	14.1161	14.5653	14.0037	14.3433	14.4718	14.1323	15.3834	14.3693	12.7853	14.4584	14.3664	14.1581	14.7626	14.3053	14.3408	14.2695	14.2513	14.1111	14.7592	14.2252	14.4826	14.5996	14.1792	14.4041	12.8067	14.6467	13.6764	13.9872	13.5141	14.3713	14.3007	14.3184	14.428	14.3407	14.4044	14.1565	14.7564	14.4574	13.392	14.5065	14.4691	14.2637	14.6329	14.7012	13.3473	14.6237	14.8324
1/SubgroupA_0/YBL058W/AINTEHVGGLC(UniMod:4)PKPGS(UniMod:21)S(UniMod:21)QGS(UniMod:21)NEYLKR/3	YBL058W	16.3397	16.7048	17.3761	16.3772	16.6913	16.5155	16.734	17.6065	16.7227	16.6167	17.1687	16.9594	16.6803	17.0522	16.7886	16.6562	16.5236	16.7911	16.4128	17.2127	16.617	16.8096	16.4076	16.7478	17.0655	16.8455	17.2935	17.0596	16.9593	17.1832	16.8591	16.5137	16.8367	17.1413	17.1096	16.8217	16.4603	17.1102	16.899	16.9999	17.0155	17.1161	16.692	17.1806	16.6542	17.365	17.37	17.1387
1/SubgroupA_0/YBL058W/AINTEHVGGLC(UniMod:4)PKPGS(UniMod:21)S(UniMod:21)QGSNEY(UniMod:21)LK/3	YBL058W	17.4082	17.9532	18.4068	17.4065	17.8467	17.582	18.0096	18.4314	17.9086	17.768	18.1254	17.8856	17.8231	18.0578	17.8516	17.5186	17.5477	17.8175	17.7293	18.0713	17.7687	17.8803	17.6059	18.093	18.0446	17.7339	18.3768	18.0909	17.9969	18.1006	17.7915	17.7667	17.8976	18.1001	18.2935	17.7044	17.4921	18.1255	17.9609	17.8402	17.9936	18.1723	17.8861	18.1146	17.862	18.3541	18.2225	18.2151
1/SubgroupA_0/YBL058W/AINTEHVGGLC(UniMod:4)PKPGS(UniMod:21)S(UniMod:21)QGSNEYLK/3	YBL058W	17.2165	13.4453	18.3318	17.132	13.3734	17.4996	15.7622	14.1654	17.627	13.9494	17.678	15.0914	14.9883	15.0351	17.461	17.2025	17.3448	17.526	13.671	17.8289	17.6186	13.5683	17.2821	14.6626	14.8615	17.5398	15.4199	14.0002	13.988	14.4542	17.8395	17.5335	17.7081	15.9944	15.7567	17.305	17.4395	14.0214	17.8887	14.4132	17.8673	15.8449	15.3435	17.9005	17.5883	15.6	17.7261	17.787
1/SubgroupA_0/YBL058W/AINTEHVGGLC(UniMod:4)PKPGS(UniMod:21)S(UniMod:21)QGSNEYLKR/3	YBL058W	15.525	15.4873	14.6416	13.4771	15.6684	13.3936	15.407	13.9626	15.6896	13.8726	14.2067	14.2343	15.3977	13.7809	15.3891	13.434	15.7208	15.6405	15.2429	14.3786	15.4366	15.4805	15.4447	14.0681	14.4958	13.7047	14.3402	15.8511	13.8797	14.4047	13.0122	13.1711	13.8093	14.1584	14.633	13.6646	15.2677	15.949	13.4847	14.2617	15.8247	13.9946	15.5354	15.985	13.1879	15.9098	14.2185	15.9649
1/SubgroupA_0/YBL058W/AINTEHVGGLC(UniMod:4)PKPGS(UniMod:21)SQGSNEY(UniMod:21)LK/3	YBL058W	17.1721	17.8207	18.3042	17.0716	17.7052	17.4476	17.3521	17.9213	17.6018	14.0268	17.6634	17.5859	17.3286	17.3223	17.4139	17.1584	17.2861	17.499	17.2857	17.7911	17.5495	17.5926	17.2235	15.8868	17.8459	17.5197	18.0323	17.4715	17.8002	14.5264	17.7745	17.4983	17.6627	17.528	17.6633	17.2373	17.4295	17.8451	17.836	17.6577	17.7682	17.5197	17.2592	17.859	17.5551	17.7113	17.6656	17.7515
1/SubgroupA_0/YBL058W/AINTEHVGGLC(UniMod:4)PKPGSS(UniMod:21)QGSNEY(UniMod:21)LK/3	YBL058W	17.1721	17.8207	18.3042	17.0716	17.7052	17.4476	15.7619	17.9213	17.6018	14.0268	17.6634	17.5859	17.3286	15.065	17.4139	17.1584	17.2861	17.499	17.2857	17.7911	17.5495	17.5926	17.2235	15.8868	17.8459	17.5197	18.0323	17.4715	17.8002	14.5264	17.7745	17.4983	17.6627	17.528	15.7614	17.2373	17.4295	17.8451	17.836	17.6577	17.7682	17.5197	17.2592	17.859	17.5551	17.7113	17.6656	17.7515
1/SubgroupA_0/YBL058W/AINTEHVGGLC(UniMod:4)PKPGSS(UniMod:21)QGSNEYLK/3	YBL058W	15.8094	15.8214	15.8453	15.3691	15.5718	15.2425	15.5245	15.8438	15.5018	15.6711	15.7611	15.651	15.3343	15.6709	15.5193	15.5645	15.4955	15.6983	15.7235	15.6107	15.6229	15.6376	15.4856	15.586	16.224	15.6287	16.188	15.641	15.928	15.824	15.9248	15.8986	15.6146	15.8034	15.8816	15.5963	15.423	15.8246	15.7826	15.6794	16	15.626	15.6294	15.901	15.8707	15.8924	16.1493	16.0609
1/SubgroupA_0/YBL058W/AINTEHVGGLC(UniMod:4)PKPGSSQGS(UniMod:21)NEYLK/3	YBL058W	15.9209	15.8649	15.9493	15.3984	15.642	15.3059	15.5904	15.9028	15.5149	15.6965	15.8044	15.7463	15.6329	15.7343	15.5075	15.6276	15.5951	15.7692	15.7393	15.6504	15.6791	15.6171	15.5163	15.614	16.3731	15.7351	16.2414	15.6929	15.9965	15.8477	16.0364	15.9475	15.7219	15.8181	15.9145	15.6569	15.508	15.8931	15.9065	15.6718	15.9464	15.7058	15.6963	15.947	15.8964	15.9955	16.2153	16.1323
1/SubgroupA_0/YBL058W/AINTEHVGGLC(UniMod:4)PKPGSSQGSNEY(UniMod:21)LK/3	YBL058W	15.6899	15.6612	15.6692	15.1465	15.3554	15.1245	15.409	15.8905	15.3112	15.4812	15.5417	15.4652	15.3933	15.5553	15.3895	15.3786	15.3592	15.5624	15.4983	15.4386	15.4331	15.4681	15.3299	15.3716	16.065	15.5062	15.946	15.4368	15.7376	15.5253	15.8271	15.7071	15.5072	15.5131	15.6435	15.4386	15.3164	15.7214	15.728	15.473	15.7405	15.5011	15.4522	15.6986	15.622	15.8276	15.8718	15.9281
1/SubgroupA_0/YBL058W/ALKQEAFSSTNSS(UniMod:21)NK/2	YBL058W	11.6428	11.1687	11.1454	11.2086	11.3415	11.434	9.09081	9.22367	9.94319	9.09081	9.22367	9.94319	11.7193	11.8188	12.0707	12.0138	12.2392	12.1466	11.2078	11.3407	11.4332	9.09081	9.22367	9.94319	12.3321	11.1904	11.1155	11.7071	11.8399	11.9325	11.5792	11.8046	11.712	11.7095	11.4841	11.617	9.09081	9.22367	9.94319	10.9567	10.9012	11.463	9.09081	9.22367	9.94319	10.6803	10.8131	10.9057
1/SubgroupA_0/YBL058W/FMSFS(UniMod:21)DMVR/2	YBL058W	9.81503	9.93291	9.8845	9.77987	9.91321	10.213	9.76351	9.7241	9.62593	10.2023	9.91792	9.70551	10.3224	9.91657	9.74653	9.14899	9.34641	9.12982	10.406	10.3024	10.4346	9.93112	10.4524	10.0739	10.2109	10.4795	10.178	9.90515	10.1192	10.2699	9.96358	10.1015	10.0503	10.6497	10.2863	10.8237	10.7092	10.595	10.0891	10.4297	10.5763	10.5189	10.9526	10.512	10.2518	10.7335	11.0492	10.5447
1/SubgroupA_0/YBL058W/GGQMGAENGS(UniMod:21)RDDEDQEMGANR/3	YBL058W	9.64043	9.73168	10.2258	11.6723	11.8949	12.0885	11.3802	11.5392	12.0079	12.2475	11.9104	11.9241	11.4423	12.2626	11.6976	11.7181	12.2846	11.8465	12.3269	12.025	12.0327	11.9096	12.0645	12.0009	11.7694	11.8999	11.9485	12.16	12.0264	12.2025	11.9358	11.6187	11.6224	11.5621	12.0109	12.3231	12.0145	12.059	12.2796	11.9818	12.2788	11.9944	11.6599	12.3908	12.5751	9.64043	9.73168	10.2258
1/SubgroupA_0/YBL058W/KGSTS(UniMod:21)PEPTK/2	YBL058W	10.9127	9.92205	10.1285	9.55864	8.90522	8.82948	9.14178	10.0021	9.28311	9.65962	9.41278	9.74362	8.49344	8.2046	8.37482	5.16095	5.33116	6.25305	6.74591	6.91613	7.03475	9.29654	9.58537	9.46675	10.8065	10.1476	10.0663	9.23886	9.83727	9.63996	9.70156	10.1651	10.299	9.6987	10.1083	9.86675	8.60727	9.92105	8.97532	8.94011	9.65302	10.3418	9.01319	9.30203	9.18341	8.57853	9.98312	10.0864
1/SubgroupA_0/YBL058W/LGS(UniMod:21)PIPGESSPAEVPK/2	YBL058W	17.7132	17.7166	17.625	17.3606	17.4029	17.3096	17.5644	18.0571	17.3741	17.6847	17.8057	17.6795	17.7698	17.6178	17.5909	17.3429	17.6923	17.592	17.6889	17.3874	17.8615	17.468	17.2107	17.5776	18.0818	17.6227	17.9868	17.7885	18.0109	17.7768	17.9268	17.8056	17.7149	17.7915	17.9992	17.523	17.3906	17.8913	18.0695	17.5999	17.8411	17.9809	17.9963	17.9842	17.7765	17.7443	18.1416	17.8202
1/SubgroupA_0/YBL058W/LGS(UniMod:21)TIDAADEVVEDNTSQSQR/3	YBL058W	12.6059	12.5802	13.0168	12.5975	12.6204	13.0253	13.087	12.7876	12.7671	13.2287	12.8156	12.8029	13.0047	13.0039	13.4538	13.3492	12.6198	13.5688	13.5328	12.6732	13.1026	13.4982	12.663	13.4817	12.5997	12.3744	12.5072	12.427	12.2017	12.3345	13.0399	12.1932	12.3912	12.9623	12.7369	12.8697	14.0245	12.7808	12.9231	14.2239	13.0286	13.101	13.5046	13.1951	12.8909	13.982	13.5517	13.4133
1/SubgroupA_0/YBL058W/NT(UniMod:21)FAGGETSGLEVTDPSDPNSLLK/3	YBL058W	12.0157	11.4488	12.3027	11.6713	12.2249	12.442	12.3462	12.0901	12.2697	12.1756	12.1382	12.2404	11.8052	12.1909	12.6921	12.405	11.2284	12.7463	12.2691	12.6549	12.3826	12.1967	12.5773	12.1691	12.1383	12.3261	12.2522	12.5965	11.9717	12.7163	12.205	12.6653	12.7893	13.6579	13.5486	13.3988	14.4607	14.3682	13.8247	15.3075	13.9727	14.2665	15.3651	13.951	14.0419	15.4697	13.8967	14.3926
1/SubgroupA_0/YBL058W/RGGQMGAENGS(UniMod:21)RDDEDQEMGANR/3	YBL058W	10.5898	10.6471	10.9573	12.4631	12.5204	12.5603	12.9665	13.3695	12.7578	12.3351	12.2379	12.2951	12.5632	12.6639	12.6569	12.718	12.8152	12.7753	12.4054	12.4795	12.748	12.8407	12.9379	12.898	12.468	12.5652	12.5253	12.6568	12.5482	12.634	12.557	12.6496	12.9366	12.2818	12.486	12.272	12.8417	12.9743	12.9036	12.6747	12.8436	13.0169	12.7372	13.0213	13.0768	12.9717	13.2211	12.9167
1/SubgroupA_0/YBL060W/FST(UniMod:21)LGS(UniMod:21)REFSTSNLR/3	YBL060W	11.6242	11.9005	12.4436	12.1822	12.2608	12.3156	11.6897	11.5891	12.0572	11.8757	12.0091	11.9543	12.207	12.1954	12.4854	12.1412	12.0532	12.0153	11.6636	12.1032	11.75	12.1163	12.1539	12.3456	9.87074	9.94937	10.3752	11.6602	11.9525	11.6347	12.0982	11.9648	12.0434	11.7525	11.7887	11.9832	12.3705	12.2371	12.3157	12.3151	12.2053	12.0116	11.7785	11.8571	11.9119	11.9481	11.8147	11.8933
1/SubgroupA_0/YBL063W/RFT(UniMod:21)TEPILKGEETENNDILQNK/3	YBL063W	9.92132	10.0145	10.519	12.394	12.4871	12.552	11.8639	11.957	12.022	12.4235	12.2655	12.3586	9.92132	10.0145	10.519	12.7978	12.9558	12.8909	12.3171	11.8326	11.6643	9.92132	10.0145	10.519	9.92132	10.0145	10.519	9.92132	10.0145	10.519	12.3629	12.3498	12.6528	11.9651	12.0583	12.1232	9.92132	10.0145	10.519	9.92132	10.0145	10.519	13.2904	12.9464	13.2072	13.034	13.192	13.1271
1/SubgroupA_0/YBL063W/SKT(UniMod:21)LPNTEGTGR/2	YBL063W	13.0239	13.1473	12.6635	13.0795	13.0877	12.9708	13.3172	12.8771	13.4513	13.6313	13.4234	13.5613	13.8073	13.543	13.1713	13.1063	14.177	13.0538	13.8887	13.508	13.8085	13.4205	13.9034	13.4091	12.9194	13.5981	12.9424	13.5324	13.411	13.4266	13.7171	13.0788	13.267	13.0822	13.5861	13.4784	13.3236	13.3104	13.9144	13.2821	13.8655	13.7183	13.8951	13.9668	14.3825	13.0524	14.4136	14.1916
1/SubgroupA_0/YBL066C/DNRDS(UniMod:21)DQDQDFSSAHMK/3	YBL066C	12.2046	11.9892	11.0315	9.23186	9.35837	10.0436	12.1264	12.3281	11.9595	12.2773	12.0171	12.0631	11.9104	12.2933	11.9569	11.3201	12.5994	11.7451	11.4653	12.0502	11.8653	11.9758	12.5153	12.0309	11.4005	11.9081	11.4396	12.1172	12.0066	12.5731	11.8904	12.2912	12.6872	12.3131	12.3647	12.6908	11.9269	12.4731	12.3199	11.4937	12.5984	12.5096	11.4051	12.7459	12.6127	12.4906	12.7421	12.6684
1/SubgroupA_0/YBL066C/SVS(UniMod:21)TPVNHFPASVPGLR/3	YBL066C	13.3074	12.3739	11.2518	12.3245	12.3124	12.2184	12.4658	12.1247	11.9069	12.5268	11.6371	12.6798	11.0151	12.2262	11.8875	12.4344	12.7691	11.8162	12.8243	12.1962	11.7586	12.2734	12.7335	12.0752	12.4327	12.109	12.4398	11.559	12.4324	12.1858	12.3766	12.766	12.6951	11.8669	12.5742	12.4644	11.8457	12.2461	12.4927	11.8726	12.6012	12.3122	11.2205	12.6177	12.6299	11.2849	11.8457	12.4057
1/SubgroupA_0/YBL066C/VKDNRDS(UniMod:21)DQDQDFSSAHMK/3	YBL066C	11.9856	11.6726	12.0016	9.15341	9.34255	10.3669	11.6404	11.3194	11.5086	11.6408	11.6481	12.2972	11.9703	13.1629	12.2457	12.0485	12.3694	12.2376	11.5547	13.0522	11.9825	10.7384	10.9275	11.0593	11.8183	12.0074	12.1392	12.0583	12.2474	12.3792	11.7274	11.9165	12.0484	11.9107	11.9283	12.535	9.15341	9.34255	10.3669	11.6188	11.9398	11.808	12.1691	12.8242	12.1559	12.3037	13.1403	12.109
1/SubgroupA_0/YBL085W/DAS(UniMod:21)LSEMKK/2	YBL085W	11.1991	11.3661	11.1779	11.3424	11.2377	11.2994	11.257	10.8726	10.9601	11.6123	11.5076	11.5693	11.5803	11.6924	11.0641	11.0331	10.9285	10.9901	10.7287	10.6241	10.6857	10.7816	10.6769	10.7386	8.58581	8.6475	8.98158	8.58581	8.6475	8.98158	10.765	10.6447	10.7338	10.6074	10.712	10.669	10.2754	10.1708	10.2325	8.58581	8.6475	8.98158	8.58581	8.6475	8.98158	8.58581	8.6475	8.98158
1/SubgroupA_0/YBL085W/S(UniMod:21)LEPSSESVR/2	YBL085W	14.3172	14.5289	13.9697	14.1918	14.1545	13.6192	13.9776	13.8366	13.8335	14.0821	13.8125	13.9625	13.5826	13.7359	13.2846	13.5859	13.3883	13.0366	13.5579	13.1156	13.0451	13.1777	13.0033	12.5974	14.4342	13.9643	14.1312	13.7726	13.8478	13.8998	13.6263	13.4225	13.6181	12.614	13.65	13.5657	13.305	13.0872	13.349	12.9569	12.9565	13.3838	13.2573	13.0235	13.3291	12.4732	12.4779	12.7413
1/SubgroupA_0/YBL085W/SNIS(UniMod:21)TKS(UniMod:21)LEPSSESVR/2	YBL085W	14.1266	13.959	14.1151	13.9827	13.8793	13.0719	13.4074	14.2456	14.292	13.8607	14.0309	13.2114	13.9522	14.1614	14.0614	13.2319	13.8242	13.7352	14.0234	13.793	13.749	12.4227	12.7814	12.3823	14.2065	14.1623	14.1396	12.7504	13.8491	13.7598	13.5909	13.5213	13.77	13.5273	13.1181	14.0059	12.9915	12.9076	13.1421	12.7597	12.5592	12.7763	12.8126	12.6534	12.7473	12.8589	12.2091	12.3748
1/SubgroupA_0/YBL085W/YGNLNDS(UniMod:21)ASNIGK/2	YBL085W	12.6947	12.212	12.2723	12.2725	12.537	12.0394	12.4986	12.0367	12.0967	12.3995	12.0511	12.3197	10.8393	11.5243	12.1265	11.8333	12.3852	11.714	12.1399	11.6623	11.6654	9.01858	9.15749	9.90987	12.6125	12.8354	10.9445	12.7028	11.6345	12.5105	12.3411	11.9125	12.0903	12.0187	12.1576	12.2544	11.6756	11.0143	12.3921	11.8254	12.3198	11.9697	11.5646	11.3289	11.4678	11.6224	11.7614	11.8582
1/SubgroupA_0/YBL091C/ADES(UniMod:21)DPVESKK/2	YBL091C	13.094	13.2372	13.1343	13.0789	12.4729	13.0109	12.9133	12.7294	12.8601	13.1864	13.4076	12.9097	13.4411	12.3861	13.1339	12.9758	12.9306	13.1285	13.4127	12.6452	12.9903	13.3107	12.9562	12.9728	13.2572	13.1716	12.9681	13.2869	13.1044	12.9626	13.1597	13.1097	13.1574	13.2364	12.5173	13.2035	13.1668	12.813	13.0415	12.9716	12.9733	12.6249	13.4965	13.1901	12.6875	12.7463	13.0849	12.5585
1/SubgroupA_0/YBL092W/FLS(UniMod:21)PSGHK/2	YBL092W	12.7532	12.3384	11.7929	12.3759	12.1144	11.9813	12.4266	11.9254	12.3134	12.7695	12.211	12.3335	12.2752	12.0108	12.1378	12.0225	12.5963	11.7364	12.6195	11.4844	12.005	11.9991	12.1558	12.0914	12.0193	12.7821	12.1898	12.1811	12.1592	12.247	12.1595	12.2695	12.4208	11.2365	11.9342	12.5744	11.9792	12.1814	11.9482	11.7728	11.6996	11.9398	12.3322	12.343	12.2384	11.7211	12.0455	11.9498
1/SubgroupA_0/YBL099W/RS(UniMod:21)VHEPVQTGLK/3	YBL099W	14.267	13.6343	12.871	13.5066	14.3386	13.4442	13.3682	13.0998	13.3989	13.4882	12.9508	13.6113	13.193	13.2874	13.1869	13.1328	14.1566	13.0182	13.48	12.9052	13.0593	13.0886	13.3881	12.7554	14.2609	13.8949	14.1383	13.8355	13.9704	13.6992	14.0821	14.0793	13.953	13.4941	13.7995	14.042	13.452	14.0212	13.8747	13.1926	13.8632	13.4474	13.3865	13.8434	13.9347	12.8423	13.769	13.3414
1/SubgroupA_0/YBL101C/ENNS(UniMod:21)GDHPGSGSELNTR/3	YBL101C	12.2429	12.0893	12.1798	8.80321	8.89369	9.38372	11.8684	11.9589	12.022	11.3888	11.7229	11.4023	12.2866	12.3771	12.4401	12.9187	13.0722	13.0091	12.1577	10.5417	12.1031	12.1837	12.3372	12.2742	12.0888	12.1709	11.931	11.9642	12.0672	12.1682	12.2887	12.2755	12.5694	11.9444	12.098	12.0349	12.0243	11.9787	12.2402	12.1047	12.3496	12.1668	12.2918	12.1882	12.7024	11.9201	12.0106	12.0736
1/SubgroupA_0/YBL101C/GQPFQPS(UniMod:21)PTKK/2	YBL101C	13.0564	12.6771	12.9479	13.1739	12.78	13.2415	13.2278	13.1452	13.2639	13.8374	13.7919	13.66	13.6493	13.8134	13.795	13.5713	14.2002	13.5403	14.1666	13.7754	13.643	13.6121	13.998	13.0523	12.5932	13.5643	13.2929	13.0745	13.3587	13.3645	13.0589	13.3973	13.1856	13.591	13.6133	13.7765	13.3271	13.7296	13.6099	13.8946	14.17	13.7686	13.9108	14.3032	13.8394	14.0516	14.459	14.2086
1/SubgroupA_0/YBL101C/LLST(UniMod:21)PS(UniMod:21)PVNR/2	YBL101C	15.0385	14.6874	15.1868	14.899	15.3497	15.0928	15.6027	15.7523	15.462	15.1582	15.4491	15.1518	15.0334	15.5252	15.4251	15.8707	15.4213	15.7301	15.3131	16.0075	15.6563	15.4423	15.7226	15.934	15.041	15.5328	15.1079	15.4775	15.5326	15.5812	14.8501	15.3059	15.4736	15.2834	16.032	15.8216	15.3603	15.41	15.5759	15.7043	15.7996	15.7539	15.5326	15.6709	16.1435	15.8196	15.6994	15.6695
1/SubgroupA_0/YBL101C/NEES(UniMod:21)GEEDIFAEYPIK/2	YBL101C	14.0976	14.1653	14.2489	13.8801	13.9551	14.4549	13.9303	13.9681	14.1916	14.4815	14.4425	14.0953	13.8979	14.0583	14.0324	14.1952	13.9773	14.1704	14.1879	14.4187	14.1117	13.8179	13.9728	14.0822	13.7624	14.1888	14.1769	14.109	14.2255	14.4053	13.8212	14.0675	13.9515	14.0075	14.0571	14.2344	14.1322	14.4386	14.3411	14.3554	13.9925	14.2205	14.2788	13.8539	13.9007	14.3531	14.24	14.0376
1/SubgroupA_0/YBL101C/NSSHSLS(UniMod:21)ETDLNQSK/2	YBL101C	14.3561	14.3167	14.4335	14.4613	14.2843	14.2413	14.4514	14.8854	14.8163	14.7908	14.9837	14.5319	15.0127	15.0474	14.5985	14.5377	14.8703	14.4746	14.8966	15.4007	15.1816	14.6345	15.0342	14.6395	14.3583	15.2335	14.5892	14.9939	15.0612	14.7986	15.1125	14.6062	14.5667	14.2046	14.8515	14.9777	14.6638	14.5142	15.0228	14.9774	14.9203	14.8229	15.6551	15.1022	15.135	15.1036	15.4052	15.01
1/SubgroupA_0/YBL101C/NSSHSLS(UniMod:21)ETDLNQSK/3	YBL101C	15.118	15.5564	15.0763	15.4557	15.5624	15.5319	15.4049	14.5682	15.8689	15.5914	15.5905	15.6787	15.8819	15.3904	15.781	15.3787	15.7222	15.7023	15.8825	15.2426	15.9944	15.8846	15.7231	15.9225	15.2221	15.7067	15.2705	15.5894	15.4945	15.1573	16.2974	15.7559	15.2979	14.867	15.7906	15.3438	16.0161	15.4892	15.7812	15.7551	15.6725	15.514	16.4638	15.9401	16.0647	15.9287	15.6903	15.7109
1/SubgroupA_0/YBL101C/RHS(UniMod:21)TTAIQGSISDSATTTPR/3	YBL101C	14.413	14.2311	14.5798	14.2041	14.1058	15.0094	14.934	14.6447	15.9287	15.2831	15.5562	15.2706	13.3296	15.1817	15.878	15.3092	15.8569	15.4737	15.8839	15.3395	16.1658	15.4795	15.4476	16.1889	13.8268	14.021	14.1786	14.6727	14.2266	14.1684	15.4166	14.3353	15.018	14.7875	15.5891	14.1791	15.7099	14.8385	15.7352	15.7684	15.8307	15.4091	15.9424	15.9835	16.2035	15.4486	15.1049	15.9454
1/SubgroupA_0/YBL101C/RIS(UniMod:21)NTLFSK/2	YBL101C	11.9783	11.5022	11.1097	11.8439	11.5454	11.7753	12.42	11.4858	12.4208	12.4778	11.6679	11.7226	12.7328	11.943	12.5864	12.793	11.7425	12.5884	13.1132	11.5912	12.3989	12.6805	11.3102	13.0706	11.1579	10.0399	10.8006	11.2939	10.7621	10.5015	12.2265	11.1019	11.0749	11.878	11.7571	10.3347	13.0793	11.0899	11.9797	13.3296	12.258	11.9875	12.8362	12.2775	12.0713	13.2451	12.5635	12.3901
1/SubgroupA_0/YBL101C/RPS(UniMod:21)VIGFLSGHK/2	YBL101C	12.6743	12.0229	12.8899	12.6145	12.0776	13.276	13.2806	12.8539	13.5005	13.5037	13.2896	13.5247	13.3823	13.5611	13.4914	13.6813	13.3957	13.441	14.1558	13.8563	13.6899	13.5633	13.2416	13.7701	11.2712	11.7108	11.5292	12.0528	10.5748	11.8202	12.7693	12.4949	12.602	12.6408	13.4387	12.849	13.6165	12.419	13.4656	13.7505	13.2711	13.4664	13.2562	13.8277	13.7136	13.4614	13.3005	13.8706
1/SubgroupA_0/YBL101C/RPS(UniMod:21)VIGFLSGHK/3	YBL101C	15.6481	15.0626	16.1414	15.4429	14.7595	16.3892	16.3918	15.722	17.0054	16.9514	16.9481	17.0928	16.4108	16.5016	16.9826	17.0075	16.7799	17.0751	17.4698	16.6396	17.147	16.9962	16.3856	17.5064	14.4389	13.4133	14.6149	14.6481	14.4063	14.6351	16.0491	14.6731	15.437	15.6254	16.9978	14.1025	16.7121	15.3362	16.8981	17.0248	16.8782	16.6883	16.3081	17.3543	17.3964	16.6181	16.4448	17.0734
1/SubgroupA_0/YBL101C/S(UniMod:21)VIGFLSGHK/2	YBL101C	10.671	10.0387	10.4321	10.6799	10.9113	11.6475	11.3744	11.4086	11.9474	11.5327	11.1997	11.43	11.3326	11.1424	12.0275	11.7013	11.5542	11.99	12.3206	11.3172	11.7453	12.0359	11.2161	12.1756	8.19002	8.33874	9.14424	10.0837	9.83134	9.98007	10.0395	10.0679	10.4117	10.0274	11.1709	10.3467	11.8369	10.1959	11.211	11.1818	10.8744	11.3157	10.9332	11.5872	11.6703	11.2376	10.6792	11.4085
1/SubgroupA_0/YBL101C/TSGRLS(UniMod:21)VDQEPR/2	YBL101C	14.2157	13.6562	12.6135	13.5123	13.5137	13.2117	13.8249	13.8183	13.2991	13.9799	13.1842	13.7508	14.0854	13.8412	13.4118	13.5075	13.9657	13.3186	13.9285	13.8235	13.4844	13.676	13.8669	13.1644	13.5423	13.3493	13.5291	13.2867	13.7799	13.6861	13.3903	13.5582	13.4865	12.8314	13.5746	13.7244	13.4131	13.4136	13.5866	13.6464	14.0415	13.6926	14.0081	14.058	13.7033	13.5156	14.1704	13.8316
1/SubgroupA_0/YBL101C/TSGRLS(UniMod:21)VDQEPR/3	YBL101C	13.7119	13.1652	11.8423	13.1543	13.2781	12.9058	13.2142	12.438	12.7151	13.2563	12.2727	12.9931	13.3469	12.7451	13.0115	13.1537	13.4391	13.0542	13.5831	12.6164	12.5594	13.2068	13.312	12.5956	12.8051	12.2623	12.6901	12.201	12.7077	12.6366	12.9867	13.4606	12.9878	11.9213	12.877	13.0433	13.2524	13.306	13.0018	13.1237	13.2248	12.916	13.2096	13.2408	13.0717	13.1387	13.2152	13.1253
1/SubgroupA_0/YBL101C/TTS(UniMod:21)VSGPSGYSDDAGVPNVNR/3	YBL101C	15.4138	15.0705	15.4839	15.1126	15.1536	15.7451	15.3849	15.2633	15.9255	15.7441	15.7831	16.0389	15.373	15.7223	15.8688	15.6143	15.7652	15.6436	15.9284	15.7705	15.9209	15.7764	15.8148	16.0607	14.8681	14.2566	14.8483	14.6744	15.1057	14.7753	15.1779	15.2883	15.2174	14.9328	15.9761	15.1235	15.2232	15.4432	15.8756	15.3401	15.7178	15.7523	15.5154	16.0112	15.9137	15.2364	15.2432	15.8136
1/SubgroupA_0/YBL103C/AGSFLSSS(UniMod:21)FR/2	YBL103C	12.2408	12.1939	12.0302	12.2469	11.9058	11.8225	12.2888	12.1193	11.5272	12.4055	11.625	12.0251	12.538	11.6788	11.9999	11.5416	12.0251	11.6092	12.033	11.1784	11.4703	11.8175	11.5492	11.2947	12.2742	11.9646	11.8792	12.2644	11.4836	11.2822	12.6849	11.2863	12.0285	12.1489	11.6513	12.0316	12.1997	11.5985	12.006	11.6711	11.7415	11.8582	12.3634	11.921	11.5536	12.1342	11.9631	11.8589
1/SubgroupA_0/YBL103C/AM(UniMod:35)NT(UniMod:21)PLQQQEGLK/2	YBL103C	11.8142	11.7422	10.8208	9.06342	9.16505	9.71549	10.9761	11.1485	11.0777	11.347	11.2701	11.7687	11.931	11.7586	11.8602	9.06342	9.16505	9.71549	11.193	11.3655	11.2947	9.06342	9.16505	9.71549	12.3047	11.6012	11.7161	11.4647	11.5803	11.694	11.5422	11.9212	11.5081	11.84	11.5333	11.5716	9.06342	9.16505	9.71549	9.06342	9.16505	9.71549	9.06342	9.16505	9.71549	11.5609	11.7334	11.6626
1/SubgroupA_0/YBL103C/AMNT(UniMod:21)PLQQQEGLK/2	YBL103C	14.0681	13.3662	12.9877	13.3305	13.1688	13.2641	13.3403	13.5186	13.2678	13.3927	13.2929	13.8158	13.1239	13.1465	13.4247	12.8734	13.4355	12.9928	13.1402	12.9758	13.4454	13.0888	13.2505	13.1841	14.3519	13.873	13.7429	13.3766	13.3552	13.7214	13.5335	13.7252	13.6651	13.2882	13.1857	13.7139	13.3207	13.4159	13.4823	13.2872	13.2864	13.6088	13.0337	13.0924	13.2984	13.4569	13.6186	13.5522
1/SubgroupA_0/YBL103C/HTSISSNMTENIGPGS(UniMod:21)VPK/3	YBL103C	13.1979	13.1164	12.9386	13.2063	12.73	13.1918	13.1406	13.1088	12.7989	13.3344	13.1468	13.4442	13.5713	13.4202	13.1476	12.9039	13.2344	12.8633	13.3698	13.1182	13.1435	13.22	13.3745	12.9899	12.9644	13.0756	12.7874	13.1291	12.4496	11.9436	13.4484	12.3903	12.5139	12.96	13.1119	12.565	13.0007	13.0656	12.8236	12.8732	12.7323	13.4471	12.8805	12.9921	12.7885	13.078	12.9534	13.4926
1/SubgroupA_0/YBL103C/ILGGLTS(UniMod:21)DEKLR/2	YBL103C	7.60443	7.72878	8.4023	7.60443	7.72878	8.4023	7.60443	7.72878	8.4023	11.2931	10.7607	10.8159	11.5465	11.3355	11.4598	7.60443	7.72878	8.4023	10.7605	10.5495	10.6738	10.3156	10.1046	10.2289	10.8794	11.0037	11.0904	7.60443	7.72878	8.4023	10.185	10.3961	10.3094	7.60443	7.72878	8.4023	9.40041	9.18939	9.31375	7.60443	7.72878	8.4023	11.0625	11.1868	11.2735	10.56	10.771	10.6844
1/SubgroupA_0/YBL103C/SSYSMAYDS(UniMod:21)PVDR/2	YBL103C	14.9207	14.6738	14.6871	14.2238	14.8804	14.4419	14.4644	14.8936	14.5688	14.4886	14.4054	14.5426	12.1676	12.2326	12.5844	13.8628	14.3546	13.9985	14.3498	14.46	14.4148	14.0025	14.0674	14.1127	14.3157	14.4259	14.3807	14.3099	14.4395	14.4008	14.2835	14.4534	14.334	14.2609	14.4417	14.3006	14.4794	14.5896	14.5444	14.1665	14.2314	14.2767	12.1676	12.2326	12.5844	14.6827	14.2649	14.6399
1/SubgroupA_0/YBL103C/TSQGGRPVT(UniMod:21)QNS(UniMod:21)ISS(UniMod:21)IGQGPLR/3	YBL103C	14.5775	14.5981	15.3743	14.4821	14.4285	14.9341	14.9791	15.2142	14.63	14.622	14.8402	15.2294	14.4416	14.8793	14.6429	14.5761	14.7082	14.6296	14.4529	14.8222	14.5001	14.7294	14.3646	14.3452	14.7166	14.4372	14.903	14.5256	14.3889	14.524	14.3445	14.3959	14.5991	14.5994	14.8141	14.3307	14.4977	14.7025	14.7224	14.4789	14.2791	14.9426	14.1011	14.4681	14.3558	14.2697	14.4161	14.527
1/SubgroupA_0/YBL103C/TSQGGRPVT(UniMod:21)QNSISSIGQGPLR/3	YBL103C	13.3925	13.4286	13.8038	9.92983	10.0298	10.571	13.4309	13.6005	13.5308	13.4287	13.6441	13.3668	9.92983	10.0298	10.571	9.92983	10.0298	10.571	13.3428	13.5124	13.4427	9.92983	10.0298	10.571	14.4687	13.7319	13.9307	13.4774	13.821	13.4729	13.497	13.3275	13.4274	11.5148	11.6844	11.6147	9.92983	10.0298	10.571	14.0002	13.8307	13.9306	13.1806	13.0111	13.111	9.92983	10.0298	10.571
1/SubgroupA_0/YBL103C/TSQGGRPVTQNS(UniMod:21)ISS(UniMod:21)IGQGPLR/3	YBL103C	14.5273	14.3394	14.21	14.1329	14.3152	14.056	14.2376	14.8419	13.7535	14.1722	13.8189	14.2341	14.0599	14.0669	13.6551	13.751	13.7791	13.736	13.636	13.8733	13.5587	14.1244	13.5985	13.5057	14.4602	13.7803	14.6697	14.3013	13.9319	14.1292	14.1864	14.0179	14.0004	14.3886	14.0669	14.0488	13.8568	14.3402	14.1152	14.0912	14.026	13.8076	13.885	14.013	13.5262	14.2289	13.9733	13.6603
1/SubgroupA_0/YBL104C/AAQAENIVGS(UniMod:21)VSNLK/2	YBL104C	13.5798	13.6127	13.4132	13.4162	13.5202	13.6866	13.3214	13.5133	13.6394	13.5225	13.725	13.405	13.7831	13.6126	13.51	13.3587	13.4626	13.3929	13.6037	13.3585	13.8802	13.4755	13.6515	13.8414	13.3172	13.9174	13.5034	13.7607	13.7185	13.2398	13.7384	13.7564	13.6556	13.5972	13.7055	13.7261	13.5933	13.5644	13.7673	13.395	13.681	13.383	13.9888	13.6391	13.7485	13.7057	13.8197	13.569
1/SubgroupA_0/YBL105C/DMNS(UniMod:21)ETFQIEQDHASK/3	YBL105C	12.4843	12.2191	11.9413	12.0486	12.1013	12.293	12.1721	12.0719	12.4518	12.2696	12.0126	12.5086	12.3848	12.0567	12.4746	12.4976	12.6525	12.0471	12.4659	11.959	12.2396	11.9219	12.5679	12.2765	12.2282	12.3011	12.0493	12.1869	12.6288	12.2725	12.282	12.6305	12.5675	12.001	12.3823	13	12.0216	12.701	12.6462	12.4205	12.8783	12.2144	12.543	13.0633	12.4179	12.2338	12.4871	12.184
1/SubgroupA_0/YBL105C/EVLQETVS(UniMod:21)LAPTSTHASR/3	YBL105C	8.98477	9.091	9.66634	8.98477	9.091	9.66634	8.98477	9.091	9.66634	8.98477	9.091	9.66634	8.98477	9.091	9.66634	8.98477	9.091	9.66634	10.75	10.5697	10.676	8.98477	9.091	9.66634	8.98477	9.091	9.66634	8.98477	9.091	9.66634	8.98477	9.091	9.66634	8.98477	9.091	9.66634	11.8451	11.8618	12.1889	11.9408	12.1211	12.047	11.3385	11.81	11.2274	11.5432	11.7234	11.6494
1/SubgroupA_0/YBL105C/IGTANGSDLS(UniMod:21)PSKLAER/2	YBL105C	11.975	11.7839	11.8965	9.49447	9.60711	10.2172	9.49447	9.60711	10.2172	11.816	11.9286	12.0071	11.951	12.1421	12.0636	12.275	12.4661	12.3876	11.2706	12.1818	11.8897	12.5571	12.7482	12.6697	12.3486	12.5398	12.4613	9.49447	9.60711	10.2172	11.5121	11.6248	11.7033	11.6657	11.8568	11.7783	9.49447	9.60711	10.2172	9.49447	9.60711	10.2172	12.5818	12.3946	12.3182	12.3598	12.8494	12.2524
1/SubgroupA_0/YBL105C/S(UniMod:21)PNEHIFSR/2	YBL105C	12.504	10.9693	10.7489	7.25673	7.64403	9.74163	11.1168	11.2084	12.3397	7.25673	7.64403	9.74163	9.71833	11.2979	9.8509	7.25673	7.64403	9.74163	10.5969	11.2541	10.9842	7.25673	7.64403	9.74163	7.25673	7.64403	9.74163	10.6099	10.2389	12.2952	7.25673	7.64403	9.74163	11.2679	9.72622	9.49889	7.25673	7.64403	9.74163	12.2163	12.6036	12.8735	11.9636	12.3509	12.6208	10.4825	11.1397	10.8698
1/SubgroupA_0/YBL105C/SSS(UniMod:21)AAEGGAM(UniMod:35)ESK/2	YBL105C	11.1303	11.1235	11.6784	11.6867	10.8236	12.0536	11.7892	11.4419	11.8535	11.3798	11.1492	11.4512	11.5755	11.3952	11.5081	11.3138	10.4831	11.5867	11.3063	12.1106	11.4804	11.2797	11.8863	11.5196	11.0825	11.1014	11.448	11.5927	12.2437	11.0202	11.6755	12.4559	11.7441	11.5904	11.7296	11.2583	11.7233	11.1529	11.9063	11.4109	11.6504	11.4137	11.6481	10.7874	11.3197	11.6274	11.1918	11.6807
1/SubgroupA_0/YBL105C/SSS(UniMod:21)AAEGGAMESK/2	YBL105C	13.5215	13.6308	14.0344	13.506	13.5927	14.252	13.6404	14.128	14.5167	14.0395	14.2593	14.2292	13.4519	14.6129	14.0351	13.9216	14.6528	13.4359	13.9818	14.4744	14.2684	13.8129	14.7481	14.2478	13.1023	14.163	13.5955	13.922	14.564	14.249	14.304	14.0492	14.3127	13.6024	14.297	14.5014	13.89	14.0651	14.545	13.7712	14.4269	14.3044	14.1327	14.5647	14.792	13.2273	14.3697	14.5662
1/SubgroupA_0/YBR001C/RGS(UniMod:21)EDDSFLSSQGNR/2	YBR001C	13.2453	12.8845	12.931	12.9792	13.0581	13.1131	13.2363	13.3152	13.3703	13.5058	13.1784	13.4295	13.2501	13.6084	13.6781	13.6975	13.4053	13.6209	13.3736	13.3881	13.5536	13.3715	13.0381	13.2851	10.7872	10.8662	11.2937	12.9035	12.5061	13.5688	12.9715	13.0324	13.3612	12.9984	12.8644	12.9433	13.2956	13.3745	13.4295	13.9821	13.6882	13.7833	13.4328	13.1464	13.7327	13.7962	13.7785	13.653
1/SubgroupA_0/YBR001C/RGS(UniMod:21)EDDSFLSSQGNR/3	YBR001C	13.0111	12.422	12.686	12.9072	12.7007	12.9404	13.9048	12.8295	13.6092	13.6328	13.615	13.7697	13.6007	13.6617	14.2442	14.6794	13.7739	14.1512	14.2751	13.3405	14.0377	14.1596	13.0848	14.6075	12.7624	12.6276	12.9466	12.7671	13.378	13.3623	12.9141	13.2116	13.5181	12.8717	14.2469	13.3229	14.6257	13.0023	14.1416	14.4821	14.3132	13.8692	13.8548	13.7734	14.4764	14.2202	14.4661	13.8949
1/SubgroupA_0/YBR001C/RRGS(UniMod:21)EDDSFLSSQGNR/3	YBR001C	13.906	14.0041	13.3564	13.641	14.0579	14.0012	14.5351	14.006	14.8887	14.6761	14.4018	14.6623	15.0486	14.2573	14.9924	15.3566	14.774	14.6578	15.5859	14.3013	15.1996	15.2748	14.2091	15.3344	13.6103	13.2167	14.0214	13.723	14.2564	14.0141	14.816	14.1997	14.4805	13.8213	14.811	14.3401	15.3928	14.3774	15.3753	15.2723	15.2409	14.2892	15.293	15.4949	15.3567	14.8153	15.3041	15.037
1/SubgroupA_0/YBR005W/VPAVSDT(UniMod:21)VEQLER/2	YBR005W	13.8306	13.7426	13.7944	13.3307	13.3971	13.4404	13.1521	13.2402	13.204	12.8717	12.9236	12.9598	13.0395	13.0914	13.1275	13.2451	13.297	13.3331	13.1743	13.2623	13.2262	13.1866	12.7649	12.5194	13.6414	13.5534	13.6053	13.2715	13.3495	13.3697	13.5989	13.618	13.756	13.5014	13.4682	13.7107	10.0334	10.0853	10.3663	13.1307	13.0426	13.0945	11.6183	11.6702	11.7064	13.3477	13.4358	13.3996
1/SubgroupA_0/YBR007C/DLESEGSS(UniMod:21)PIR/2	YBR007C	13.1497	12.7044	12.4931	12.6204	12.6597	12.9104	12.5067	12.8351	12.8077	12.5806	12.578	12.67	11.559	12.7104	12.5126	12.932	12.6065	12.8086	12.9246	12.4306	12.6324	12.4353	12.5354	12.3985	12.3629	12.5708	12.694	12.6956	12.6969	12.7386	12.4406	12.6893	12.9169	12.4661	12.4679	12.8151	12.6495	12.5814	12.6848	12.5357	12.6961	12.5868	12.7882	12.974	12.6115	12.5913	12.2894	12.674
1/SubgroupA_0/YBR007C/SSIS(UniMod:21)FESIQTTER/2	YBR007C	9.96287	10.1421	11.1131	9.96287	10.1421	11.1131	9.96287	10.1421	11.1131	11.5605	11.8647	11.7398	11.5984	11.9026	11.7777	9.96287	10.1421	11.1131	12.3596	12.6638	12.5389	11.9316	11.852	12.6196	11.976	12.2802	12.1553	9.96287	10.1421	11.1131	9.96287	10.1421	11.1131	9.96287	10.1421	11.1131	12.4722	12.168	12.3473	9.96287	10.1421	11.1131	9.96287	10.1421	11.1131	9.96287	10.1421	11.1131
1/SubgroupA_0/YBR011C/AASDAIPPAS(UniMod:21)PK/2	YBR011C	16.6281	16.4031	15.3218	15.9118	16.6912	15.406	16.2026	16.4333	15.8378	16.352	15.8519	17.306	16.3206	16.1969	15.7173	15.7405	16.4944	16.017	16.2033	15.9361	15.8369	15.7481	15.9621	15.6661	16.5463	15.4905	16.3631	16.109	16.319	16.5038	16.0968	16.2386	16.3638	15.6599	16.0494	16.0974	15.6624	15.9249	16.4712	15.6921	15.8977	16.0907	15.8132	16.6346	16.543	15.3752	16.6671	16.3766
1/SubgroupA_0/YBR011C/AASDAIPPAS(UniMod:21)PKADAPIDK/3	YBR011C	12.8441	14.4357	14.2807	12.9562	13.9139	12.8725	12.6603	15.0596	12.9776	14.4661	12.5617	13.4843	14.0329	14.3222	13.4567	11.6719	12.6705	13.4287	12.9394	14.7539	13.3919	12.5673	13.6261	12.6842	12.4151	14.4328	14.3784	14.1455	13.9257	13.5322	12.3347	13.2039	13.7119	12.163	14.2524	14.1078	12.8767	14.0257	14.1031	12.7433	13.7126	13.7406	13.002	13.7712	13.8415	12.8946	14.6774	14.7163
1/SubgroupA_0/YBR016W/PSNPPPSS(UniMod:21)AHQNK/3	YBR016W	13.1617	12.246	12.072	10.1183	11.9476	13.9207	13.0832	11.8612	14.0165	13.0114	12.9234	11.0407	12.2545	13.0631	14.125	12.6712	14.1769	13.2406	13.3334	12.4207	13.6613	12.6395	13.8436	14.0394	10.777	12.4801	10.0114	13.0828	12.8092	12.3811	13.6134	13.2715	14.068	12.7993	12.6765	13.4912	13.5925	12.2877	13.5971	13.6251	12.8411	13.0975	12.8034	12.6335	13.9107	12.1994	12.6529	13.3023
1/SubgroupA_0/YBR016W/SQYSRPSNPPPSS(UniMod:21)AHQNK/3	YBR016W	16.809	16.4251	17.3445	16.3834	16.8691	17.1132	16.8492	17.1954	17.6319	16.8153	17.3654	17.7807	16.5562	17.5371	17.123	16.7083	18.2329	16.7669	16.8476	17.5376	17.2791	16.8335	17.7202	17.1388	16.6581	16.6037	16.9758	16.9312	17.5224	16.6109	17.5775	17.1703	16.8585	17.0706	17.3671	16.6347	17.0962	16.5969	17.5215	16.8922	17.2627	16.9366	17.2452	17.6657	17.8224	16.5677	17.4134	17.0759
1/SubgroupA_0/YBR019C/DGT(UniMod:21)PIRDYIHVVDLAK/3	YBR019C	11.0349	10.8739	11.4998	11.9355	12.1673	12.3289	11.8805	12.1124	12.2739	11.6281	12.0216	11.86	11.1216	11.2516	12.1685	11.1726	11.4073	12.4288	11.8132	11.7986	12.5708	11.8366	11.3426	12.4923	10.0329	11.5107	10.3783	11.5	11.1065	11.3384	11.9433	10.9237	10.6911	11.5482	11.1548	11.3866	11.806	11.143	10.6129	12.465	11.4287	11.5534	12.9323	11.5581	11.6765	12.8067	12.0797	11.5527
1/SubgroupA_0/YBR023C/SRHS(UniMod:21)VGSGAPHR/3	YBR023C	11.0232	10.5366	10.4503	10.569	10.3219	10.2453	11.1825	10.3211	11.0793	11.3585	11.2211	11.484	10.8011	11.4733	9.46815	11.4593	11.6617	11.3603	11.7009	11.0881	10.5289	11.5465	11.3237	11.2349	7.68303	7.80099	8.43982	11.1289	11.3291	11.2469	11.2467	10.9331	11.3122	11.2609	11.3395	11.5825	11.1225	10.5654	11.1876	10.8432	11.9601	10.8694	11.3768	11.1763	11.463	11.3971	11.917	11.2775
1/SubgroupA_0/YBR025C/GAS(UniMod:21)AGEGLGNAFLSHIR/2	YBR025C	12.235	12.517	12.4498	12.4989	12.1881	12.8739	12.4319	12.7099	12.3521	12.4309	12.3774	12.3635	12.2184	12.2891	12.3384	12.5284	12.4832	12.5684	12.6871	12.4604	12.4737	12.3534	12.0494	12.3977	11.1606	12.4788	11.6997	12.2414	12.4734	12.5948	12.4576	12.6493	12.2997	12.2614	12.4684	12.5281	12.3961	12.5381	12.737	12.9919	12.6847	12.6176	12.1884	12.0416	12.1348	12.1988	12.2695	12.3188
1/SubgroupA_0/YBR025C/GAS(UniMod:21)AGEGLGNAFLSHIR/3	YBR025C	10.4708	11.0474	10.6008	10.9714	10.6344	11.1605	11.1172	10.374	11.2476	11.2376	10.8764	10.8319	11.013	10.3071	10.5018	10.7033	10.7966	10.8616	11.0085	10.1149	10.5765	10.6682	10.8555	10.814	10.2531	11.0137	10.7407	11.138	10.8249	11.1948	11.4422	10.9405	11.0898	11.1308	10.8662	11.0505	10.5548	10.6481	10.7131	10.532	10.7892	10.5913	10.7744	10.4128	10.852	10.2181	10.4646	10.2882
1/SubgroupA_0/YBR025C/S(UniMod:21)VDSIYQVVR/2	YBR025C	14.8232	14.3211	14.1005	14.2297	14.1922	13.8097	14.1636	14.2718	13.7355	14.2073	13.7416	14.6112	11.3372	13.8261	13.8411	13.8688	14.006	13.73	13.9932	14.0355	13.9258	13.6882	14.0501	13.7145	14.5572	14.0485	14.5355	13.6516	14.5372	14.1392	12.743	14.2964	14.0796	13.4351	14.2437	14.2477	13.9318	13.2792	14.0341	13.8509	13.4564	13.7563	13.5668	12.8616	13.0661	13.7166	12.8598	14.0049
1/SubgroupA_0/YBR026C/VFSS(UniMod:21)SSDLIK/2	YBR026C	12.8983	12.9426	12.403	12.4415	12.4558	12.7259	12.6399	12.3271	12.3129	12.4855	12.5735	12.6348	12.3391	12.4885	12.4271	9.79924	9.88727	10.364	12.3367	12.4247	12.4861	9.79924	9.88727	10.364	12.7939	12.6013	12.7075	12.388	12.5374	12.476	9.79924	9.88727	10.364	12.493	12.5782	12.7066	11.5336	12.7832	12.5317	9.79924	9.88727	10.364	9.79924	9.88727	10.364	13.0574	12.7062	12.3958
1/SubgroupA_0/YBR026C/VFSSS(UniMod:21)SDLIK/2	YBR026C	12.5263	12.6569	12.064	12.4545	12.5474	12.6122	12.571	12.5383	12.1741	13.0288	12.1919	11.9319	12.8615	12.2927	12.8802	10.1893	10.2822	10.7855	12.0644	12.0969	12.3473	10.1893	10.2822	10.7855	12.278	12.2972	12.6319	12.8538	12.1992	12.4841	10.1893	10.2822	10.7855	12.3252	12.3923	12.5735	12.2144	12.6196	12.1245	12.57	12.4727	12.3637	11.9569	12.1146	12.0498	12.9428	12.5302	12.2397
1/SubgroupA_0/YBR038W/YTMSTTSTTAPS(UniMod:21)LAEADDEKEK/3	YBR038W	13.2215	12.5279	12.6797	10.1925	10.3074	10.9295	10.1925	10.3074	10.9295	13.1662	12.9713	13.0861	10.1925	10.3074	10.9295	12.4202	12.4958	12.9613	10.1925	10.3074	10.9295	10.1925	10.3074	10.9295	13.0007	12.9263	13.2417	10.1925	10.3074	10.9295	10.1925	10.3074	10.9295	11.7774	11.8923	11.9724	10.1925	10.3074	10.9295	12.5926	12.3976	12.5125	10.1925	10.3074	10.9295	10.1925	10.3074	10.9295
1/SubgroupA_0/YBR049C/S(UniMod:21)HDNEAGSVDNSEISQLLQSAATK/3	YBR049C	13.4295	13.582	13.5194	13.7825	13.0454	14.0085	13.6611	13.9458	13.9402	13.8852	13.7595	13.6698	13.8153	13.6628	13.7527	13.5567	13.7093	13.6466	14.0028	13.598	13.4983	13.4479	13.5516	13.6493	13.0397	13.8659	13.413	13.6855	13.4318	13.4011	13.2457	13.3356	13.3982	13.9535	13.2615	13.3809	13.5667	13.8556	13.5829	13.5155	13.41	13.9261	13.9934	13.4114	13.4904	13.7199	13.8724	13.8098
1/SubgroupA_0/YBR049C/SPSHDNEAGS(UniMod:21)VDNSEISQLLQSAATK/3	YBR049C	14.2634	14.1909	13.8044	14.0348	14.0162	13.9622	14.1355	13.0725	13.8571	13.996	14.088	14.0196	13.8536	14.079	14.0494	13.9326	13.885	13.9537	14.1435	14.0588	13.8758	14.2369	13.7828	14.0091	14.134	14.3021	14.1354	14.1843	14.06	14.1071	13.9573	14.0799	13.9287	14.035	13.8683	13.9761	14.0045	14.0416	13.9923	14.2948	14.0598	14.0629	14.2767	13.9497	14.0586	14.4995	14.3914	14.0484
1/SubgroupA_0/YBR049C/VIS(UniMod:21)QDTQPHQQK/2	YBR049C	11.633	11.5179	11.8915	11.7801	11.6423	11.7022	11.677	12.1967	12.1097	12.0634	12.1849	11.5692	11.7586	11.9911	11.9526	11.7443	11.8063	11.7298	11.9822	12.0762	11.9558	11.5315	12.0591	11.3033	11.4786	11.8993	11.7646	11.8818	12.3511	12.2258	11.761	12.1266	12.1024	11.9566	12.0484	12.0624	11.6141	11.7625	11.935	11.6096	12.0076	12.0655	11.4101	11.7596	11.8268	11.7279	11.8611	11.7923
1/SubgroupA_0/YBR054W/KAQEEEEDVAT(UniMod:21)DS(UniMod:21)E/2	YBR054W	13.9193	12.5792	12.012	12.2046	13.1957	11.8238	11.8465	12.7937	12.1574	12.195	12.188	12.7915	12.455	12.7602	12.6349	12.0385	12.3436	12.2183	11.8982	12.5068	11.8973	8.96956	9.1494	10.1234	13.5164	13.3562	13.8063	12.2697	12.8324	13.7002	11.9893	12.9716	12.933	13.019	13.362	13.2863	12.544	12.568	13.1303	13.1278	13.3076	13.433	10.8597	12.1322	11.1908	12.5843	12.5949	13.1841
1/SubgroupA_0/YBR059C/ARQS(UniMod:21)LDLER/2	YBR059C	13.9611	14.052	13.4045	13.3827	13.5829	13.3438	13.4672	13.224	13.5113	13.7075	13.2743	13.8643	13.94	13.6046	12.9025	13.4742	13.8269	12.8444	13.3682	13.3246	12.8614	13.0879	13.2707	12.6248	13.5081	13.594	13.6163	13.0871	14.1116	12.9447	13.5519	13.3797	13.1522	12.589	13.6491	13.9673	13.1523	13.2598	13.4615	13.1667	13.7351	13.1162	13.4172	13.8238	13.4344	13.0713	13.5226	13.2927
1/SubgroupA_0/YBR059C/DKDS(UniMod:21)NSS(UniMod:21)ITISTSTPSEMR/2	YBR059C	15.182	14.9276	15.1455	14.4666	14.8975	14.9511	15.2074	15.0606	15.1444	15.0432	15.0749	15.135	14.87	15.5916	15.1589	14.6011	15.2334	14.9752	14.8344	15.6163	15.3649	14.6489	15.1332	15.1037	15.2035	15.4947	15.4089	15.2874	15.4235	15.2616	15.1359	15.0421	15.2755	15.0229	15.0739	15.6692	14.9295	15.007	15.2722	14.9592	15.351	15.1599	15.312	15.2709	14.9294	15.0989	15.3824	15.3128
1/SubgroupA_0/YBR059C/DKDS(UniMod:21)NSS(UniMod:21)ITISTSTPSEMR/3	YBR059C	15.825	15.6453	15.574	14.945	15.1686	15.6423	15.37	15.6624	15.6868	15.4152	15.408	15.6004	15.1863	15.4585	15.4814	15.232	15.3311	15.0518	15.2036	15.4344	15.5787	15.0923	15.1518	15.5312	15.4812	15.8971	15.4543	15.5498	15.8245	15.5397	15.6292	15.5138	15.3813	15.4395	15.3967	16.061	15.4629	15.2947	15.2547	15.3677	15.5432	15.1586	15.6896	15.3886	14.893	15.1489	15.3493	15.2836
1/SubgroupA_0/YBR059C/DKDS(UniMod:21)NSSITISTSTPSEM(UniMod:35)R/3	YBR059C	12.7319	12.5603	12.7722	12.4591	12.6773	11.9169	12.5772	12.0719	12.9118	12.1835	12.4578	12.1357	11.321	12.278	12.2143	12.5427	12.2758	12.233	11.4603	12.6937	12.4186	11.3968	12.4469	12.0267	12.8676	12.749	11.8954	12.823	12.0209	12.5556	12.4888	12.5966	12.7508	12.3322	12.7344	12.2998	12.3873	12.3404	12.354	12.3749	12.6381	12.4816	9.55104	9.66004	10.2504	11.8362	11.9767	12.4872
1/SubgroupA_0/YBR059C/DKDS(UniMod:21)NSSITISTSTPSEMR/3	YBR059C	14.0586	13.7308	13.6533	13.6799	13.6402	13.9751	13.3939	13.9354	13.6746	13.5603	13.597	13.5063	13.4888	13.5546	13.4283	13.4921	13.8428	13.3557	13.2772	13.4706	13.522	13.0933	13.573	13.1465	13.4706	13.5433	13.6535	13.5892	13.543	13.5066	13.863	13.6172	13.5899	11.7691	13.4709	13.9189	13.4176	13.5395	13.2759	13.0021	13.5767	13.1739	13.2252	13.6888	13.3466	13.3487	13.5486	13.4044
1/SubgroupA_0/YBR059C/MNVAYHS(UniMod:21)TNELSNDASNFFLEEQQQGQR/3	YBR059C	15.6662	15.5444	16.0192	15.1561	15.2662	15.4406	14.5036	15.9193	13.4826	15.5737	15.7212	15.8208	15.7042	15.5035	15.4351	15.5512	15.2828	15.409	14.4338	15.8205	15.6652	15.5716	15.3743	15.4906	15.939	16.0088	15.7766	15.8096	15.5361	15.4755	15.7184	15.5211	15.6374	15.6051	15.4233	15.6361	15.2612	14.7497	14.6329	15.6681	15.8654	15.7844	11.7003	11.8166	12.4464	11.7003	11.8166	12.4464
1/SubgroupA_0/YBR059C/NDS(UniMod:21)PAPNSHHSYR/3	YBR059C	11.835	11.5907	11.6332	11.9852	12.0321	12.0648	12.1578	12.2047	12.2374	11.5582	11.4785	11.5255	11.9981	12.0451	12.0778	9.80132	9.84826	10.1025	11.9502	11.8706	11.9175	12.0384	12.1613	12.0748	11.5645	11.8367	11.6209	11.4659	11.3863	11.4332	11.8191	11.7395	11.7864	9.80132	9.84826	10.1025	12.0735	12.1205	12.1532	11.9049	11.9845	11.9518	12.086	12.1657	12.1329	9.80132	9.84826	10.1025
1/SubgroupA_0/YBR059C/NEALLIELS(UniMod:21)PLKEDAGK/3	YBR059C	10.5146	11.1174	10.0212	10.2748	10.7278	10.735	10.7019	10.3768	10.7277	10.8337	9.98415	10.6333	10.3369	10.5186	9.51876	10.5024	10.5986	10.3972	10.1977	10.3238	10.7629	10.5057	10.7497	10.4712	10.6284	10.7849	10.7206	10.722	10.5088	10.9417	11.0483	10.2997	10.7535	10.7408	10.7541	11.0805	10.6546	10.4879	10.6561	10.4648	10.5663	10.3154	11.045	10.8647	10.6883	10.6961	10.9883	10.3947
1/SubgroupA_0/YBR059C/NKNDS(UniMod:21)PAPNSHHSYR/3	YBR059C	13.0698	12.531	12.8467	12.0234	12.2587	12.6102	12.4535	12.1653	12.7868	12.4549	12.8163	12.5704	11.253	12.4349	12.1977	12.1605	12.7065	12.3441	12.3403	12.5663	12.4892	12.1721	12.9637	12.3933	12.8075	13.1232	12.5913	12.963	12.815	12.5281	12.9189	12.3472	12.6657	12.4091	12.6312	12.8359	11.9988	12.1879	12.5998	12.2603	12.8104	12.359	13.109	12.5926	12.95	12.5564	12.6845	12.6712
1/SubgroupA_0/YBR059C/QKS(UniMod:21)TSSYSSGGR/2	YBR059C	10.1953	10.2657	10.1059	10.1967	10.0721	10.1455	10.5496	10.425	10.4985	10.5631	10.2416	10.1692	7.72627	7.79969	8.19731	10.6515	10.7761	10.7249	10.6836	9.88629	10.1603	9.94515	9.43581	9.5659	10.2947	10.3681	10.4193	9.78316	9.91721	9.89826	7.72627	7.79969	8.19731	10.3739	10.4473	10.4985	7.72627	7.79969	8.19731	10.2697	10.3431	10.3942	9.67591	9.74933	9.80049	10.0784	10.2511	10.1548
1/SubgroupA_0/YBR059C/QS(UniMod:21)LDLNFQEVNLSSPTLTQEHR/3	YBR059C	14.4252	14.1693	14.1194	14.0538	14.2383	14.2084	14.0524	14.1263	14.1898	13.9508	13.8049	13.9934	13.9756	14.3045	13.678	13.7555	14.163	14.0953	13.9566	14.1056	14.225	14.0621	14.0295	14.1013	14.2937	14.8257	14.6212	14.4503	14.6691	14.3363	14.1927	14.5107	13.978	14.4032	14.0901	14.5666	14.1417	14.1969	14.1617	13.9679	14.2264	14.009	14.1591	13.906	13.6073	14.2124	14.0873	14.0892
1/SubgroupA_0/YBR059C/QSLDLNFQEVNLS(UniMod:21)SPTLTQEHR/3	YBR059C	14.4179	14.3144	14.1399	14.0333	14.308	14.2466	14.0648	14.0565	14.1227	13.9377	13.8027	13.9437	13.9265	14.3002	13.557	13.7149	14.1093	14.059	13.6616	14.0988	14.1738	13.9591	14.1226	14.0143	14.4418	14.8284	14.6764	14.4797	14.7261	14.3457	14.2341	14.3535	14.0013	14.4008	14.052	14.5862	14.0749	14.2819	14.1023	13.9466	14.1666	14.0061	14.1917	13.9512	13.9016	14.213	13.9816	14.1294
1/SubgroupA_0/YBR059C/QSS(UniMod:21)DPTISEQSPR/2	YBR059C	14.5062	13.6571	13.2852	13.3935	14.2395	13.1724	13.4697	14.2031	13.4184	13.6412	13.1169	13.9077	13.482	14.1559	12.76	13.0826	13.8653	12.7029	13.4068	13.792	12.9373	13.1228	13.574	12.9503	13.85	13.6632	13.9256	13.2562	13.6497	13.7829	13.1647	13.668	13.7804	12.6345	13.3523	13.9363	12.9623	13.4253	13.2453	12.7792	13.6681	13.4156	13.2951	13.7994	13.4003	12.7602	13.4967	13.379
1/SubgroupA_0/YBR059C/S(UniMod:21)VSAMGHPAVER/2	YBR059C	13.2516	13.0418	13.4903	12.7784	13.0953	13.4727	13.0629	13.2752	13.8343	13.2206	13.7453	13.4383	12.8753	13.6371	13.3384	13.1213	13.8076	13.2724	13.0349	13.6484	13.6484	12.8865	13.9755	13.1883	13.046	13.2721	12.7064	13.2619	13.2342	13.1608	13.423	13.0262	13.1983	12.6903	13.3792	13.3974	13.0165	13.2965	13.3501	13.099	13.4997	13.3494	13.2931	14.0094	13.7491	12.7157	13.5421	13.423
1/SubgroupA_0/YBR059C/STSYGAATIGS(UniMod:21)DEALANEK/2	YBR059C	14.4698	14.5944	14.0711	14.0441	14.4223	14.168	14.3625	14.6064	14.2971	14.171	14.1478	14.3572	14.1546	13.9194	13.9168	14.3087	14.3842	14.2302	14.1831	14.2446	13.8179	14.0787	13.8741	13.8601	14.3022	14.3912	14.5243	14.0723	14.1962	14.1655	13.9741	14.0467	14.3963	13.5669	14.4919	14.4533	14.1366	14.3352	14.1706	13.7003	14.2374	14.2399	13.8807	13.8772	14.0206	13.599	14.3458	13.8561
1/SubgroupA_0/YBR060C/EY(UniMod:21)KDSTSPGKLTLSR/3	YBR060C	10.8785	10.4403	10.6805	10.9977	11.2395	10.0276	10.4979	9.92809	10.4797	10.6848	10.8655	10.9914	10.4788	10.7854	10.6595	10.3406	11.2054	10.4663	10.8832	10.8063	10.1556	10.5298	11.294	10.6053	10.3459	11.2028	9.02003	10.6705	10.6838	11.3103	10.8427	9.61801	9.92373	10.9141	10.6902	10.4955	10.2123	11.2099	10.4044	7.12842	7.30913	8.28785	10.6033	10.784	10.9099	7.12842	7.30913	8.28785
1/SubgroupA_0/YBR062C/S(UniMod:21)AGC(UniMod:4)PDTFAASLPR/2	YBR062C	13.5615	13.9337	14.0354	14.0972	13.7367	14.1276	14.3207	14.4142	13.9225	14.3527	14.3215	14.0922	14.1057	14.1004	14.1171	13.9924	13.716	14.1401	13.9637	14.1666	13.7922	13.9248	13.8442	13.597	14.145	14.1565	14.3409	14.3019	14.2185	14.5381	13.8354	14.2573	14.4509	14.1794	14.2832	14.3298	13.7334	14.1771	14.3708	14.0561	13.974	14.4368	13.3914	13.7333	13.7096	13.445	13.7351	14.1382
1/SubgroupA_0/YBR068C/ATS(UniMod:21)PDSISIR/2	YBR068C	11.9884	11.5027	11.7567	11.6553	11.4094	12.6002	11.7087	11.0004	12.9622	11.9657	12.4107	11.005	11.3119	11.0301	12.6069	11.7177	11.8289	12.7155	12.4156	11.0442	12.9784	12.06	12.2246	13.0755	11.0584	12.3294	11.212	12.3677	11.3397	11.962	12.3828	11.6675	11.9032	12.511	11.6504	11.7422	12.7183	11.2824	11.9819	12.747	11.7822	12.0806	13.0188	11.7589	12.5131	13.1322	11.9692	12.3146
1/SubgroupA_0/YBR068C/KATS(UniMod:21)PDSISIR/2	YBR068C	11.6545	11.911	12.0519	11.6853	11.6233	12.622	11.8816	11.0435	13.2129	11.9501	12.5383	11.5246	11.8316	11.7494	12.6505	11.9694	11.8623	12.6125	12.6356	11.6153	13.1997	12.1778	12.1586	13.3465	11.546	12.668	11.7426	12.7262	11.5915	11.9642	13.2227	11.5172	12.1336	12.6571	11.7398	11.7044	12.9763	11.5913	12.2971	12.8046	11.8846	12.0763	13.5616	11.9637	12.8582	13.1666	11.0547	12.3387
1/SubgroupA_0/YBR068C/MLS(UniMod:21)SEDFGSSGK/2	YBR068C	9.89751	9.98696	10.4715	12.0056	11.8538	11.9433	11.9507	12.0195	12.3918	9.89751	9.98696	10.4715	12.0797	12.1138	12.4514	11.9602	12.0496	12.112	12.2786	12.3681	12.4304	9.89751	9.98696	10.4715	11.7042	11.7936	11.856	12.3928	12.2411	12.3305	12.1701	12.0183	12.1078	12.3418	12.19	12.2794	11.4825	11.6343	11.5719	12.0924	11.9406	12.0301	12.1392	11.8192	11.8029	9.89751	9.98696	10.4715
1/SubgroupA_0/YBR068C/S(UniMod:21)FSAGNNFQSSSSEK/2	YBR068C	12.7086	12.6661	13.0508	12.6841	12.81	12.8977	12.4765	12.5632	13.1885	12.5838	12.75	12.5393	11.2238	11.8949	12.9933	12.4956	12.5791	13.0898	12.8333	12.7947	13.0879	12.8058	12.9357	13.4928	12.1182	13.0414	11.6222	12.8304	12.5935	11.9197	12.5424	12.756	12.6683	12.5565	12.7395	12.4393	12.9296	12.6045	12.7066	12.9493	12.66	12.7978	12.9211	12.7106	12.9273	12.7364	12.5228	12.6487
1/SubgroupA_0/YBR068C/T(UniMod:21)KQINENTSDLEDGVESITSDSK/3	YBR068C	13.2298	13.3144	13.549	12.9303	13.0813	13.1831	13.0098	12.7219	13.7015	12.9853	13.3993	13.678	13.7085	13.4801	13.6555	13.2625	13.2988	13.63	13.3577	13.1558	13.2748	13.6486	13.4623	13.6796	12.9326	13.8185	13.1737	13.7548	13.1666	13.2589	13.9264	12.4864	13.0045	13.8908	13.6889	13.8079	13.7152	13.2975	13.3045	13.7299	13.5281	13.647	13.8649	13.2025	13.3318	14.0691	13.6657	13.666
1/SubgroupA_0/YBR069C/EAS(UniMod:21)PAQYSHSLHER/3	YBR069C	14.3058	13.3326	12.9503	13.2944	13.8455	13.9535	13.0612	12.6046	14.0138	13.4433	13.6279	13.2363	13.8508	13.7113	14.4425	13.8306	14.1049	14.106	14.1818	13.3917	14.4184	14.1407	14.2463	14.2251	13.4735	13.1927	13.8081	13.4005	12.5869	13.5644	13.7247	13.2142	13.9911	12.7186	13.84	13.3157	14.0142	13.7325	14.2739	13.9156	13.6832	14.2118	14.2279	13.9107	14.6893	14.149	13.9521	14.3705
1/SubgroupA_0/YBR072W/KIEVSSQES(UniMod:21)WGN/2	YBR072W	10.5257	11.5111	11.5394	11.6353	11.3915	11.5352	12.0684	11.9341	11.7987	10.8463	11.0901	10.99	12.1774	11.3684	11.7591	11.8651	12.1985	12.0192	11.3508	11.4022	11.9412	12.6918	12.1279	12.1172	11.4584	11.602	11.7021	12.0324	11.7886	11.9323	12.1539	9.35423	11.8175	12.6266	11.5303	11.7526	12.2901	10.9813	11.9232	12.0049	11.8862	12.2551	11.7961	11.5212	11.7338	11.9595	11.6491	12.0869
1/SubgroupA_0/YBR072W/RQLANT(UniMod:21)PAKDSTGK/2	YBR072W	10.7664	11.3228	9.8138	11.4102	10.6705	10.0261	10.5234	11.385	10.0452	11.8898	10.9447	10.8908	10.68	10.994	9.7305	10.7831	10.2458	10.1327	10.968	11.2041	10.7797	10.629	10.492	9.4148	9.65643	11.2092	10.8485	10.7277	10.6612	11.3419	10.5202	9.37575	10.2091	10.7811	10.3309	10.4036	9.99355	10.4832	10.6512	11.0928	10.6902	8.86983	10.9825	10.3572	10.5973	10.2783	10.93	10.8086
1/SubgroupA_0/YBR072W/RQLANT(UniMod:21)PAKDSTGK/3	YBR072W	12.9641	13.4157	11.9834	13.207	12.987	12.0075	12.7472	11.8018	11.8124	13.3066	12.1182	12.6852	12.4233	11.7752	11.3501	12.665	12.4861	12.2258	13.3223	11.9802	11.5824	12.9622	12.2003	11.684	11.7138	12.4397	12.4723	12.4876	11.0297	12.2073	12.7663	11.7156	12.3076	12.8532	12.4493	12.3849	12.1574	12.4055	12.5299	12.0945	12.1525	12.1995	12.2332	12.0721	12.7033	12.3063	12.188	12.5689
1/SubgroupA_0/YBR073W/SIS(UniMod:21)AGPTLNLAK/2	YBR073W	8.35616	8.49283	9.23303	8.35616	8.49283	9.23303	8.35616	8.49283	9.23303	8.35616	8.49283	9.23303	11.2787	11.5106	11.4153	10.1497	10.3817	10.2864	10.4287	10.9532	10.368	9.94113	10.173	10.0778	8.35616	8.49283	9.23303	8.35616	8.49283	9.23303	8.35616	8.49283	9.23303	8.35616	8.49283	9.23303	8.35616	8.49283	9.23303	8.35616	8.49283	9.23303	10.3708	10.5075	10.6027	8.35616	8.49283	9.23303
1/SubgroupA_0/YBR074W/DHHS(UniMod:21)NYS(UniMod:21)SHS(UniMod:21)QIDMER/3	YBR074W	11.58	11.6449	12.7727	12.2326	11.587	13.2256	12.0205	12.1058	12.5473	12.5808	13.3359	12.4063	12.8675	13.4255	12.969	12.7556	12.724	13.0235	12.5461	12.8735	13.7863	12.9618	13.6815	13.6722	11.6104	13.5428	12.2991	12.3429	13.6256	13.4926	11.7518	12.6881	13.554	12.4595	12.766	13.4599	12.8252	13.1881	11.5466	13.0536	12.6132	11.9384	13.2461	12.7354	13.7481	12.8363	13.1211	12.0269
1/SubgroupA_0/YBR074W/GSNS(UniMod:21)MEEGLSTR/2	YBR074W	13.6972	12.8619	11.8938	12.8923	13.4885	12.8273	13.1118	13.6782	13.0765	10.0432	10.1997	11.0474	13.9732	14.2388	14.1297	12.9599	13.8026	12.6483	13.461	13.1954	13.3519	13.201	13.8505	13.5407	10.0432	10.1997	11.0474	13.1607	14.0772	13.3534	12.929	12.6922	12.9865	13.4477	13.6043	13.7133	13.1465	13.1426	13.27	12.229	13.6448	13.7897	13.4893	13.3498	13.7415	13.0741	13.3397	13.2306
1/SubgroupA_0/YBR080C/S(UniMod:21)NAVIRPDFK/2	YBR080C	15.1236	15.5195	15.4459	15.5141	15.2277	15.6811	15.6327	15.3219	16.1379	15.7309	15.7684	15.6377	15.6647	15.3025	15.6547	15.3394	16.0978	15.5771	15.7132	15.6919	15.9276	15.5677	16.081	15.8388	15.2055	15.6575	15.6601	15.8066	16.0045	15.6056	16.0954	15.7356	15.9598	15.6041	16.1045	15.9426	15.7006	15.3911	16.2655	15.2565	15.7801	15.6689	15.651	15.9319	16.0703	14.8727	15.7024	15.8507
1/SubgroupA_0/YBR081C/LLT(UniMod:21)PEGSTFSDTGNK/2	YBR081C	12.5213	12.5701	12.604	10.5254	10.5741	10.838	12.8298	12.7472	12.7959	12.5332	12.1931	12.2804	12.3098	12.3925	12.3585	12.5707	12.6194	12.6533	12.7869	12.8356	12.8696	12.5879	12.6367	12.6706	10.5254	10.5741	10.838	12.4874	12.5701	12.5361	12.7326	12.7679	12.6676	10.5254	10.5741	10.838	10.5254	10.5741	10.838	12.6708	12.4289	12.3523	12.6789	12.5962	12.6449	12.4552	12.3022	12.3146
1/SubgroupA_0/YBR081C/SDDVSS(UniMod:21)QTIK/2	YBR081C	10.911	10.5574	11.3672	11.4538	10.7129	11.237	11.4981	11.2539	11.2503	11.731	10.8339	11.4418	11.413	11.8571	11.2692	11.8622	11.5137	10.8805	11.3887	11.1958	11.1648	11.5174	11.9202	11.5055	10.4564	11.4131	11.4716	10.8946	10.8415	11.4312	10.8332	10.5547	11.4798	11.152	11.6031	12.0138	10.9325	11.7036	11.1464	10.7762	11.28	11.5888	10.7326	11.7579	11.2066	10.9119	11.6418	11.3569
1/SubgroupA_0/YBR086C/AVDNDT(UniMod:21)AGS(UniMod:21)AGKKPLATESTEK/3	YBR086C	14.2125	13.8623	14.5292	13.5607	13.9375	13.8695	13.579	14.6806	14.3877	13.6394	13.9795	14.8989	13.3356	14.7108	13.8372	13.553	14.1346	13.4783	13.2893	14.4646	13.8821	13.0499	13.9814	13.7029	13.8251	14.2472	14.4493	13.842	14.465	14.2648	13.8472	13.9516	14.099	13.4899	14.01	14.6828	13.6793	14.1223	13.8909	13.5243	14.184	14.0635	13.6925	14.7098	13.779	13.4209	14.2929	13.353
1/SubgroupA_0/YBR086C/AVDNDT(UniMod:21)AGS(UniMod:21)AGKKPLATESTEKR/3	YBR086C	13.7889	13.0826	13.6949	12.9156	13.9077	13.5857	13.1681	13.6156	13.8111	13.0862	13.3886	13.3784	12.9383	13.9135	13.2906	12.8892	13.9424	13.0245	13.261	13.7467	13.2992	12.9327	13.7912	13.172	13.1726	13.688	13.4447	13.5433	13.5818	13.3132	13.742	13.6008	13.3852	13.2048	13.4875	13.1256	13.0299	13.4633	13.4356	12.9148	13.4808	13.15	13.0724	13.7845	13.7533	13.1532	13.622	13.2633
1/SubgroupA_0/YBR086C/AVDNDTAGS(UniMod:21)AGKKPLATESTEK/3	YBR086C	15.0263	15.3063	15.0076	14.7269	15.0089	14.9238	14.6291	14.5255	15.8181	15.1073	15.5532	15.1178	14.875	14.5598	14.8859	14.4538	15.383	14.4313	14.9007	14.4456	15.1689	14.5728	14.8011	14.9369	14.814	15.3976	14.9857	15.376	15.6814	14.8915	15.8295	15.102	15.1156	14.9779	15.5759	14.2155	14.8531	14.7459	15.2993	14.6786	15.4511	14.3498	15.298	15.4469	15.6138	14.0864	14.9147	14.5201
1/SubgroupA_0/YBR086C/AVDNDTAGS(UniMod:21)AGKKPLATESTEKR/3	YBR086C	14.4797	14.1931	14.4166	14.1631	14.2127	14.1275	14.229	14.1917	14.6949	14.177	14.7416	14.631	14.3583	14.9516	13.899	14.1667	14.6731	13.6721	14.2458	14.6762	14.2202	13.8584	14.6178	13.8842	14.134	15.1572	14.3161	14.615	14.7859	14.4116	14.8754	14.244	14.3226	14.168	14.9567	14.6144	13.9377	13.973	14.5248	14.1283	14.8304	14.3468	14.8424	14.7156	14.8023	14.137	14.8504	14.6034
1/SubgroupA_0/YBR086C/DAKS(UniMod:21)SAESSNATNNNTLGTESK/3	YBR086C	11.2958	11.1778	11.4838	10.9798	11.1047	11.1917	11.0831	10.7787	11.8113	10.8368	11.8959	11.1544	11.7532	11.6609	11.3342	11.685	11.897	11.8099	11.1443	11.1699	11.5425	11.6094	11.9417	11.7009	11.0299	11.2418	11.1548	11.4989	11.6238	11.7109	11.4245	11.4051	11.8677	8.98182	9.10673	9.78322	11.4988	11.405	12.0164	11.1477	11.3597	11.2726	11.6894	11.4774	11.6023	8.98182	9.10673	9.78322
1/SubgroupA_0/YBR086C/DANIKPVVNAAVNDNQS(UniMod:21)KVS(UniMod:21)VATEQTK/3	YBR086C	11.8353	11.8712	12.0652	11.8353	11.8712	12.0652	11.8353	11.8712	12.0652	13.615	13.6508	13.6758	13.8579	13.9187	13.8937	11.8353	11.8712	12.0652	13.4693	13.4811	13.579	13.6714	13.7149	13.6317	13.7971	13.8579	13.8329	13.71	13.7459	13.7708	13.8727	13.9335	13.9085	13.8093	13.847	14.0063	13.7732	13.7124	13.7482	13.6857	13.7465	13.7216	13.5078	13.8494	13.5613	11.8353	11.8712	12.0652
1/SubgroupA_0/YBR086C/DANIRPVVNAAVNDNQS(UniMod:21)KVS(UniMod:21)VATEQT(UniMod:21)K/3	YBR086C	16.2634	15.8148	15.9859	15.4993	15.8642	15.955	15.7559	15.4303	16.086	15.5565	15.6907	16.0663	15.2874	15.9764	15.7046	15.2572	15.8281	15.3896	15.3342	15.7874	15.4709	15.269	15.9137	15.4148	15.8433	15.9634	15.794	15.7554	16.0593	15.887	15.8033	16.0046	15.7473	15.5779	15.7334	15.9301	15.4552	15.4993	15.6743	15.2327	15.7663	15.3892	15.3744	15.7107	15.3671	15.1959	15.5757	15.2595
1/SubgroupA_0/YBR086C/DANIRPVVNAAVNDNQS(UniMod:21)KVS(UniMod:21)VATEQTK/3	YBR086C	16.1377	15.5819	15.7574	15.2736	15.6963	15.8491	15.6459	15.3048	15.9666	15.4895	15.5414	15.9962	15.2471	15.853	15.5944	15.1398	15.691	15.2405	15.1755	15.7254	15.5187	15.1149	15.6718	15.3811	15.7388	15.8377	15.8761	15.5722	15.9056	15.7705	15.6303	15.9059	15.7487	15.4584	15.6046	15.8474	15.2966	15.3818	15.4766	15.1298	15.6415	15.284	15.2792	15.535	15.2927	15.1618	15.4101	15.1475
1/SubgroupA_0/YBR086C/DANIRPVVNAAVNDNQS(UniMod:21)KVSVATEQT(UniMod:21)K/3	YBR086C	15.9287	15.5783	16.0335	15.1441	15.8523	15.6416	15.4202	14.9894	15.9855	15.47	15.4428	15.9238	15.3951	15.686	15.5309	15.222	15.5039	15.3669	14.892	14.8816	15.298	15.0191	15.3777	15.0871	16.0903	15.8852	15.8597	15.821	16.254	15.8242	15.6653	15.7452	15.6505	15.5922	15.5677	16.0558	15.4371	15.4814	15.2201	15.2616	15.8466	15.1033	15.3561	15.5546	14.8392	12.2743	15.3237	13.5856
1/SubgroupA_0/YBR086C/DANIRPVVNAAVNDNQSKVS(UniMod:21)VATEQT(UniMod:21)K/3	YBR086C	15.9607	15.6131	15.9697	15.2045	15.8937	15.6809	15.4572	15.0723	16.0724	15.5904	15.4908	15.9828	15.2717	15.7226	15.5645	15.3108	15.5169	15.3974	15.0459	15.0368	15.3204	15.1293	15.436	15.1152	16.1189	15.9383	15.9404	15.8674	16.3105	15.9426	15.7139	15.7708	15.6694	15.6391	15.5705	16.1225	15.507	15.5092	15.2636	15.3795	15.9057	15.1461	15.3791	15.5692	14.9312	15.215	15.3613	15.3012
1/SubgroupA_0/YBR086C/DANIRPVVNAAVNDNQSKVS(UniMod:21)VATEQTK/3	YBR086C	13.5155	13.9091	13.9684	13.8742	13.7665	13.8227	13.8622	13.5121	14.0754	13.8538	13.7941	14.2358	13.745	14.1037	13.7496	13.5629	13.7649	13.5555	13.7401	13.9071	13.7585	13.9906	14.0739	13.8836	14.0517	14.2249	13.919	13.9771	14.0258	13.9985	14.1943	14.2139	13.8134	13.8499	13.6296	14.1909	14.1724	13.862	13.9444	13.9411	13.9949	13.9484	13.9637	13.8314	13.8932	14.0406	14.0617	14.1292
1/SubgroupA_0/YBR086C/DANIRPVVNAAVNDNQSKVSVATEQT(UniMod:21)K/3	YBR086C	13.6057	14.027	13.8231	13.8838	13.7566	13.7969	14.08	13.6963	14.0875	13.8359	13.7418	14.0871	13.7792	14.0592	13.7718	13.5695	13.809	13.6016	13.7837	13.9334	13.7794	13.9892	14.1054	13.894	13.9638	14.0575	13.8556	13.95	13.9856	14.0088	14.0239	14.0721	13.7601	14.0599	13.7037	14.1804	14.2214	13.9159	13.9649	13.9656	14.0488	13.8764	13.9817	13.876	13.9102	13.9864	14.1283	14.048
1/SubgroupA_0/YBR086C/FDEDGKS(UniMod:21)IR/2	YBR086C	15.0261	14.9307	14.3594	14.2117	14.8154	14.273	14.4496	14.6002	14.9622	14.8147	14.8182	14.8404	14.5829	14.9091	14.4588	14.2689	15.0575	14.2565	14.4173	14.3121	14.6165	13.8666	14.3589	14.6375	14.7316	15.1712	14.8096	14.6518	15.3007	14.5824	14.902	14.5633	14.6254	14.1246	14.8107	15.0829	14.3025	14.508	14.6316	14.1533	14.8823	14.3703	14.9636	15.0239	14.92	13.8454	14.8347	14.4446
1/SubgroupA_0/YBR086C/FDEDGKS(UniMod:21)IRDAK/3	YBR086C	11.8679	11.464	10.4965	11.7306	12.6035	11.8691	10.6772	10.9235	11.6447	10.836	11.0797	12.5476	11.2238	12.9069	10.8822	10.8358	12.4913	10.564	11.1892	11.2089	10.753	11.4561	11.4757	11.168	11.9352	12.1107	12.2331	11.2585	11.1189	11.0893	11.8414	10.7441	10.9948	11.2223	11.6746	11.3658	10.8019	11.902	11.3276	8.61362	8.78918	9.74001	11.3248	11.703	11.5423	11.3186	12.145	11.1201
1/SubgroupA_0/YBR086C/KGS(UniMod:21)ANENLHQELGEK/2	YBR086C	12.8393	12.4752	12.4831	12.3025	12.3807	12.8269	12.32	13.1272	13.2078	12.3529	12.5721	12.5016	12.6258	13.1628	12.5934	12.3729	12.9972	12.5011	12.4867	12.4003	12.6818	12.0715	13.1067	12.5053	12.5408	13.4406	12.799	13.1059	13.5094	13.3443	13.0911	12.7192	13.2194	13.0149	12.7408	13.6569	12.3937	12.6331	12.8658	12.0821	12.684	12.8073	13.0802	12.7639	12.8155	12.4538	12.2699	12.3783
1/SubgroupA_0/YBR086C/KGS(UniMod:21)ANENLHQELGEK/3	YBR086C	14.5193	13.8835	13.6172	13.4553	14.0621	14.304	13.9851	13.3124	14.6954	13.9443	13.9763	14.0673	14.0187	14.0484	13.9713	13.7045	14.6934	13.4237	13.5979	13.3198	14.0325	13.2799	13.8878	14.0437	13.9344	14.6358	14.1322	14.3804	14.5861	14.1302	14.8085	14.2841	14.2007	13.9941	14.3073	14.6089	14.1505	13.8268	14.437	13.4867	14.1114	13.5946	14.0879	14.1737	14.4066	13.1785	13.9254	13.4988
1/SubgroupA_0/YBR086C/VPT(UniMod:21)VGS(UniMod:21)YGVAGATLPETIPTSK/2	YBR086C	16.5452	15.1579	17.4084	16.7513	15.93	17.127	17.3994	17.7574	17.5131	16.9024	17.4906	16.7725	16.9643	17.5765	17.5198	14.9318	16.9266	17.0054	16.9903	17.602	17.1448	16.9644	15.8525	17.5085	16.9098	17.1735	16.2452	17.1664	16.8941	17.3959	16.8026	16.6379	16.4798	16.6706	15.0506	17.2789	17.3664	16.8548	15.5077	17.4593	16.2854	16.9279	17.2806	16.1772	16.4692	17.2587	15.3211	14.8452
1/SubgroupA_0/YBR086C/VPT(UniMod:21)VGSY(UniMod:21)GVAGATLPETIPTSK/3	YBR086C	18.792	18.9276	19.3214	18.3351	18.3086	18.9272	19.0228	19.2342	19.2841	18.4985	19.2318	18.8396	18.5864	19.0406	19.1969	18.6455	18.4699	18.6835	18.3798	19.0888	18.9687	18.2807	18.3729	19.1768	18.6813	18.7439	18.6598	18.7384	19.3715	18.5015	18.7299	18.9308	18.5548	18.5737	18.8348	18.8469	19.1048	18.302	17.4225	18.8957	18.8764	18.4386	19.149	18.7486	18.38	19.0645	18.4803	18.4474
1/SubgroupA_0/YBR086C/VPT(UniMod:21)VGSYGVAGATLPETIPTSK/3	YBR086C	15.0551	14.9176	14.4184	14.4727	14.639	14.7562	14.7402	14.4401	14.8731	14.855	14.5467	14.4702	14.6961	14.8352	14.8311	14.5804	14.7095	14.4903	14.7314	14.34	14.4151	14.2241	14.8954	14.5938	14.2748	15.3895	14.5752	14.6086	14.921	14.5856	14.8606	14.7614	14.5525	14.2463	14.573	15.0147	14.6414	14.6049	14.4706	14.465	14.6103	14.3281	14.789	14.4572	14.5755	14.2656	14.6286	14.4993
1/SubgroupA_0/YBR086C/VS(UniMod:21)VATEQTK/2	YBR086C	11.0511	10.8506	10.9687	7.63184	7.74998	8.38987	10.4587	10.2583	10.3764	7.63184	7.74998	8.38987	10.5975	10.7156	10.7979	10.1397	10.3402	10.2579	10.7054	10.8236	10.9059	10.4748	10.1906	10.635	9.41728	10.8536	9.93494	10.0159	10.134	10.2163	11.2528	11.0523	11.1704	10.7691	10.8872	10.9695	10.2363	9.6636	10.2424	10.2428	10.0908	10.3396	10.5226	10.3221	10.4403	10.0017	9.90508	10.2095
1/SubgroupA_0/YBR095C/GAS(UniMod:21)DEDDINNK/2	YBR095C	12.799	12.4677	12.2831	12.4792	12.1697	12.594	12.5735	12.5935	12.3969	12.6464	12.5777	12.2957	12.5404	12.3424	12.4329	12.2397	12.7128	12.479	12.5393	12.2211	12.7518	12.3563	12.3305	12.4912	12.7729	12.6519	12.8072	12.9184	12.7447	12.6185	12.1739	12.7574	12.4744	12.4806	12.4771	12.771	12.5779	12.7404	12.6191	12.1591	12.721	12.4251	12.5332	12.7309	12.705	12.2501	12.7717	12.6686
1/SubgroupA_0/YBR098W/SKT(UniMod:21)LTAEDPK/2	YBR098W	10.3295	11.3815	11.0274	10.3325	11.2356	11.3392	11.3385	10.8497	11.7163	11.6355	11.3617	11.5225	11.8008	11.3149	11.715	11.5171	11.8604	11.4428	11.7937	11.503	11.4413	11.611	11.6669	11.5853	11.0591	11.5248	11.193	11.4732	11.4025	11.3349	12.0468	11.1729	11.5896	11.6786	11.3198	11.4488	11.144	11.5814	11.6176	11.0359	11.5064	11.6789	11.2736	11.5393	12.0916	10.9267	11.8509	11.6661
1/SubgroupA_0/YBR102C/S(UniMod:21)MGGSITPGR/2	YBR102C	12.7713	13.104	12.6926	13.2076	13.1343	13.3149	13.3277	13.1921	13.3294	13.624	13.2998	13.429	13.9251	13.6069	13.5169	13.7217	13.4131	13.1483	14.2155	13.549	13.7269	13.711	13.7525	13.5325	13.0492	13.6026	12.7498	13.2013	13.279	13.3688	13.6566	13.1592	13.4738	13.1656	13.5112	13.9347	13.5496	13.2778	13.359	13.7685	13.8127	13.6208	14.3395	13.9431	13.9819	13.6569	14.1868	14.0098
1/SubgroupA_0/YBR102C/S(UniMod:21)RDM(UniMod:35)SSTAQR/2	YBR102C	9.56437	9.9808	10.7781	9.69647	9.73737	10.1591	10.6793	9.73742	10.255	9.42874	9.94939	9.83389	10.1174	9.70645	9.8639	10.2982	9.53472	10.1156	10.5303	10.0647	9.99843	10.6066	10.3113	10.397	9.70136	9.96266	9.90416	9.7593	9.94974	9.87153	10.1479	10.7169	9.95979	10.4563	10.1201	9.24226	9.96515	9.85473	10.1252	10.1389	9.78645	9.81491	9.65701	9.84679	9.56146	10.3188	9.67562	9.7748
1/SubgroupA_0/YBR102C/S(UniMod:21)RDMSSTAQR/2	YBR102C	12.5137	12.4709	13.1236	12.39	12.3343	13.4417	13.0665	13.1607	13.7359	13.246	13.5813	13.1275	12.0694	13.4698	13.4712	13.366	13.8129	13.0894	13.6057	13.3096	13.4566	13.3556	13.8498	13.6579	11.7615	13.1711	12.7036	13.0915	13.2616	13.0933	13.3211	12.9681	13.4404	13.1008	13.347	13.4129	13.2727	12.9571	13.4204	13.2407	13.3664	13.4114	13.1105	13.5841	13.8548	12.7989	13.687	13.587
1/SubgroupA_0/YBR105C/QS(UniMod:21)EQAASPEPTPAPPVSR/3	YBR105C	11.5415	11.6642	11.476	11.5307	11.6148	11.9528	11.9372	11.6144	11.5455	12.0666	11.7067	11.6005	11.8602	11.935	11.9871	11.5055	11.6461	12.0406	12.1968	11.8391	11.7353	12.1593	11.9608	11.9267	11.7171	12.0159	11.6721	12.134	11.9744	12.0685	11.753	11.64	12.1462	11.8343	11.6414	12.0373	11.9307	11.8172	11.9289	12.0495	11.7514	11.5666	12.2346	11.8709	12.1673	12.1417	12.4943	12.043
1/SubgroupA_0/YBR108W/IQPNTT(UniMod:21)SSAASLPAK/2	YBR108W	12.9076	12.732	12.8355	8.42917	8.53262	9.09291	8.42917	8.53262	9.09291	13.086	12.6497	12.5645	8.42917	8.53262	9.09291	8.42917	8.53262	9.09291	8.42917	8.53262	9.09291	8.42917	8.53262	9.09291	12.521	12.6965	12.6244	12.8951	12.7196	12.823	12.6389	12.6323	12.9966	12.9182	13.0216	13.0937	12.495	12.6705	12.5985	12.4924	12.668	12.5959	10.0141	10.1897	10.1176	8.42917	8.53262	9.09291
1/SubgroupA_0/YBR108W/KNS(UniMod:21)S(UniMod:21)DEEYDS(UniMod:21)EDEMEYER/3	YBR108W	14.0139	13.7783	13.6162	13.8242	13.8962	13.9999	14.1145	13.5637	13.8908	13.8561	13.6022	13.8044	13.8313	13.7588	14.0002	14.2873	12.8414	13.7054	14.3084	13.5467	13.977	14.3861	14.05	14.0932	13.313	12.7764	14.1634	13.9844	12.8417	13.5821	13.9796	13.7964	13.9593	13.9367	13.8957	13.5672	14.0663	13.9066	14.1258	13.8174	14.0381	13.8241	13.8655	13.989	13.9692	13.7188	14.1155	13.8723
1/SubgroupA_0/YBR108W/KRAPT(UniMod:21)PPAPSR/3	YBR108W	14.2415	14.0895	13.4005	14.3548	14.4321	13.4987	13.5449	13.0314	13.6308	14.2836	13.6292	14.2526	14.1689	13.5526	13.5601	13.9001	14.3195	13.6254	14.4783	13.4175	13.7048	14.359	13.9086	13.3537	13.9312	14.0838	14.1341	14.0357	13.7806	13.7023	14.6399	13.9962	13.8003	14.2016	14.3079	13.8139	13.8466	14.1879	13.8583	13.8134	14.3082	13.8821	14.3751	14.4766	14.5246	14.0602	14.499	14.2808
1/SubgroupA_0/YBR108W/NNVEPPAPPS(UniMod:21)RGNFER/2	YBR108W	13.8011	13.1288	13.5237	13.0565	13.2	13.3001	13.8153	14.0588	13.9588	13.3569	13.0733	12.6812	13.921	13.8397	13.6368	13.168	13.9504	13.0467	13.3014	13.9753	13.8624	13.596	14.2581	13.6066	10.8527	10.9962	11.7734	13.6037	13.8245	13.87	14.3006	14.0571	14.2006	14.1411	12.9893	13.3217	13.9567	14.1002	14.2002	14.2367	13.9932	14.1367	13.0967	13.3455	14.0813	13.0687	13.4166	14.2516
1/SubgroupA_0/YBR108W/VKDSS(UniMod:21)PVPSDLDEK/2	YBR108W	14.1951	14.088	13.5996	13.8697	14.0197	13.8686	13.7642	13.4835	14.0019	14.0045	13.5862	13.7819	14.1652	13.9582	13.8893	13.8809	14.1199	13.8683	14.4719	13.925	13.8059	14.0951	14.0146	14.0731	13.9563	14.0781	13.8605	14.0232	14.0394	14.0919	14.0889	13.9981	14.0129	13.988	14.1137	14.1147	14.1442	13.9117	14.2056	13.6897	14.1957	13.8078	14.0185	14.2102	14.2929	13.8836	14.1993	14.0614
1/SubgroupA_0/YBR108W/VKDSS(UniMod:21)PVPSDLDEK/3	YBR108W	14.4899	14.7025	13.5206	14.2558	14.4116	14.1039	14.3474	12.9558	14.3367	14.7221	13.928	13.9276	14.8024	13.5666	14.1895	14.296	14.2116	14.3682	14.867	13.3198	14.5989	14.6317	14.0995	14.2208	14.6175	13.9912	14.4614	14.5556	14.3169	14.2022	14.6363	14.5633	14.34	14.4245	14.4038	14.3101	14.5458	14.6317	14.8314	14.2678	14.7485	14.2411	14.6755	14.7106	14.6654	14.181	14.4571	14.3371
1/SubgroupA_0/YBR109C/SNDS(UniMod:21)EQELLEAFK/2	YBR109C	13.5057	13.537	13.3188	13.4069	13.2559	13.6768	13.5306	13.6754	13.1225	13.4683	13.3837	13.5082	13.3765	13.0742	13.4848	13.2391	13.1858	13.4754	13.3813	13.0571	13.2537	13.1834	13.2518	12.9479	13.4716	13.4469	13.8288	13.2999	13.2514	13.6398	13.3906	13.4447	13.4533	13.2372	13.2688	13.5175	13.4319	13.4612	13.3082	13.4534	13.2221	13.7043	13.2748	13.0467	13.2896	13.4486	13.345	13.2133
1/SubgroupA_0/YBR112C/AAS(UniMod:21)VS(UniMod:21)PSTKPLNTEPESSSVQPTVSSESSTTK/3	YBR112C	17.2578	17.1705	17.533	16.984	16.7527	17.0761	17.3411	17.5405	17.0771	17.0292	17.1932	17.275	16.9532	17.2699	16.9222	17.0763	16.962	16.9494	16.9328	17.4514	16.8863	17.0261	16.8692	17.041	16.8738	17.1419	17.2177	17.0141	17.3953	16.8763	16.976	17.1205	16.8711	16.9614	17.0332	17.0142	16.9848	16.7122	17.0001	16.9855	17.0498	16.8657	17.159	17.0036	16.7451	17.3848	17.0536	16.9926
1/SubgroupA_0/YBR112C/AAS(UniMod:21)VSPSTKPLNT(UniMod:21)EPESSSVQPTVSSESSTTK/3	YBR112C	17.0878	17.1478	17.4547	16.8747	16.6471	16.9169	17.1116	17.3967	17.0062	16.9371	17.1198	17.1606	16.8223	17.1693	16.8074	16.9924	16.9344	16.8482	16.7936	17.3574	16.7236	16.9384	16.784	16.9684	16.7393	17.0693	17.1013	16.9293	17.3282	16.7653	16.856	16.96	16.7607	16.8554	16.9746	17.006	16.9058	16.5861	16.8888	16.8827	17.0039	16.7168	17.0403	16.9522	16.6435	17.1955	16.9627	16.7478
1/SubgroupA_0/YBR112C/AAS(UniMod:21)VSPSTKPLNTEPESSSVQPTVSSESSTTK/3	YBR112C	16.06	15.6949	15.9088	15.2055	15.3681	15.1714	15.7974	16.0847	15.8767	16.0429	15.4168	15.9781	15.7699	15.974	16.0915	15.7987	15.6539	15.6109	15.7543	15.9159	16.0233	15.8491	15.794	16.0341	15.9188	15.5696	15.4512	15.8954	16.0473	16.0042	15.9281	15.5897	15.4545	15.3527	15.0258	15.9105	15.9119	15.8019	15.9227	16.0666	16.0703	15.2255	15.7575	15.9373	15.8856	16.2358	16.0641	16.0249
1/SubgroupA_0/YBR112C/ANDQSTAETIELSTATVPAEAS(UniMod:21)PVEDEVR/3	YBR112C	15.3149	15.2406	15.3309	15.0776	14.9939	15.0432	12.68	12.7294	12.9966	12.68	12.7294	12.9966	12.68	12.7294	12.9966	14.3764	14.4602	14.4258	14.8442	15.243	14.562	14.7067	14.7904	14.756	15.0186	14.9357	15.269	12.68	12.7294	12.9966	14.9056	14.7556	14.773	15.0636	15.113	15.1474	12.68	12.7294	12.9966	14.3487	14.265	14.3143	14.4652	14.4007	14.5036	14.4824	14.5661	14.5317
1/SubgroupA_0/YBR112C/ANS(UniMod:21)IPSVIGAQEPPQEVSPAEEATK/3	YBR112C	15.4151	15.0061	15.1121	14.7697	14.4512	14.7405	15.2472	15.1743	15.052	15.0379	15.0125	14.8398	14.4666	14.6644	15.0724	14.6091	14.5883	14.7221	14.8987	14.7288	14.916	14.7825	14.7777	14.7349	14.989	14.8347	15.2018	15.0924	15.2529	14.7618	15.1715	14.9471	14.8105	14.7215	14.8118	14.8417	14.9603	14.6554	14.8533	14.8124	14.668	14.6368	15.2109	14.7405	14.6453	14.9444	14.9744	14.7013
1/SubgroupA_0/YBR112C/LNS(UniMod:21)PNSNINK/2	YBR112C	16.0388	16.0084	15.846	15.6485	15.8965	15.6852	15.546	15.6817	15.8996	15.8169	15.9594	16.0727	15.973	15.9207	15.5376	15.5205	16.064	15.3056	15.9144	15.6139	15.7017	15.5518	15.609	15.6698	15.5467	15.9243	15.7467	15.5759	16.2276	15.5876	15.996	15.8039	15.5971	15.65	16.0359	15.8256	15.5016	15.4576	15.8809	15.4522	15.8776	15.4929	16.2354	16.0333	16.1543	15.666	15.8136	15.7497
1/SubgroupA_0/YBR112C/MREEEQT(UniMod:21)SQEKPPQENTLPR/3	YBR112C	13.4888	13.5403	13.6668	13.4283	13.636	13.8363	13.8368	13.5276	14.2342	14.137	14.0079	13.848	13.9787	14.1216	13.9285	13.983	14.2988	13.728	14.2954	14.1745	14.1757	13.9904	14.3672	14.0572	12.7547	14.0124	13.574	13.8344	13.9141	13.7871	13.9146	13.672	14.0848	13.5112	14.0661	14.002	13.7065	13.8985	14.1683	13.763	14.1909	13.8883	13.9862	14.4127	14.6486	13.5467	14.3564	14.2458
1/SubgroupA_0/YBR112C/QHS(UniMod:21)KEENGTTEASAPSTEEAEPAASR/3	YBR112C	12.3203	12.4599	12.5139	10.0157	10.1139	10.6455	12.0575	12.8048	12.7892	12.6733	12.9192	12.7605	12.7643	13.0585	12.7449	12.5985	12.7651	12.6967	12.5341	12.412	12.6229	12.1071	12.2053	12.2737	12.4392	12.2726	12.3708	12.6088	12.5268	12.778	12.38	12.2059	12.8873	11.7673	12.9127	12.8171	11.8083	12.1502	12.8252	12.6014	12.7041	12.8318	12.8164	13.4598	12.806	13.2654	13.432	13.3636
1/SubgroupA_0/YBR121C/GYLRPET(UniMod:21)AQGQFLNFNK/3	YBR121C	9.29531	9.33805	9.56951	9.29531	9.33805	9.56951	9.29531	9.33805	9.56951	9.29531	9.33805	9.56951	9.29531	9.33805	9.56951	11.5947	11.6673	11.6375	9.29531	9.33805	9.56951	9.29531	9.33805	9.56951	11.6925	11.7651	11.7353	9.29531	9.33805	9.56951	11.962	11.8259	11.8349	11.6013	11.644	11.6738	11.0545	11.1271	11.0973	11.6456	11.7182	11.6884	10.9997	10.9528	11.1917	11.1216	11.1941	11.1643
1/SubgroupA_0/YBR121C/YDIGNPVTGETLES(UniMod:21)PR/2	YBR121C	13.5557	12.8103	13.1827	13.3194	13.1498	13.2497	13.1589	12.9893	13.0893	13.2404	13.0708	13.1707	12.8707	13.0403	12.9707	12.8431	12.943	13.0127	13.2402	13.4623	13.101	10.7158	10.8158	11.357	10.7158	10.8158	11.357	13.1994	12.9279	13.1928	10.7158	10.8158	11.357	12.4704	12.3008	12.4007	12.4201	12.5897	12.52	10.7158	10.8158	11.357	13.4432	12.7354	12.9197	10.7158	10.8158	11.357
1/SubgroupA_0/YBR127C/ARDDADEDEEDPDTRS(UniMod:21)SGK/3	YBR127C	17.5855	17.5281	17.3857	17.1468	17.876	16.795	17.0066	17.2779	17.1173	17.0199	17.2128	17.7652	16.9708	17.06	16.6007	16.7098	17.1373	16.5888	16.9315	17.2527	16.1938	14.0018	16.7904	16.5108	17.3788	17.0581	17.5491	17.0117	17.3579	16.9494	17.5152	17.2356	16.7749	17.1266	17.4201	16.8321	16.5929	17.1302	17.1839	16.4353	17.4001	16.76	17.0046	17.3536	17.2233	17.0613	17.2221	17.0344
1/SubgroupA_0/YBR127C/ARDDADEDEEDPDTRSS(UniMod:21)GK/3	YBR127C	17.5855	17.5281	17.3857	17.1468	17.876	16.795	17.0066	17.2779	17.1173	17.0199	17.2128	17.7652	16.9708	17.06	16.6007	16.7098	17.1373	16.5888	16.9315	17.2527	16.1938	14.0018	16.7904	16.5108	17.3788	17.0581	17.5491	17.0117	17.3579	16.9494	17.5152	17.2356	16.7749	17.1266	17.4201	16.8321	16.5929	17.1302	17.1839	16.4353	17.4001	16.76	17.0046	17.3536	17.2233	17.0613	17.2221	17.0344
1/SubgroupA_0/YBR127C/KKDAS(UniMod:21)QEESLI/2	YBR127C	13.272	13.0777	14.3318	13.6165	13.4462	13.7053	13.7702	13.679	13.9244	13.697	14.6855	13.7683	13.8568	13.8235	14.1676	14.109	13.7713	14.5021	14.0404	13.7245	14.482	13.8473	13.5712	14.2851	13.5613	14.1839	13.6026	14.4197	13.6052	13.8627	13.6574	13.6014	13.4915	14.2985	13.9337	13.8468	14.2369	13.3254	13.9581	14.2282	13.9251	13.9578	14.49	13.1515	14.3639	14.6474	14.188	13.9828
1/SubgroupA_0/YBR127C/KKDASQEES(UniMod:21)LI/2	YBR127C	13.4727	13.023	12.8747	12.6481	13.878	12.532	12.9504	13.244	13.0921	12.1408	12.7019	13.114	11.3193	12.5741	12.5504	12.4942	13.4414	12.285	12.8873	13.1324	12.7232	12.2482	13.1796	12.1854	13.2988	13.131	12.4382	13.4595	12.9899	13.1754	13.0545	12.1055	12.217	12.6594	13.1527	12.6872	12.3545	13.2081	13.1067	12.0958	13.1074	12.7284	11.8566	11.7551	12.73	11.8357	11.8262	12.1795
1/SubgroupA_0/YBR127C/VLS(UniMod:21)DKELFAINK/2	YBR127C	11.4838	11.31	11.4125	11.0862	11.26	11.1886	11.8446	11.0174	11.2572	11.407	11.1872	11.3639	10.7942	10.8966	10.968	8.84178	8.94421	9.49899	11.7847	10.894	11.1194	8.84178	8.94421	9.49899	11.1927	11.4242	11.3088	10.852	11.6942	10.7975	11.0382	11.4315	11.5672	11.2653	11.0293	11.1278	10.9846	10.9943	11.3225	10.9313	11.3007	10.9096	11.4277	11.6015	11.5301	10.7454	10.6006	11.2378
1/SubgroupA_0/YBR127C/VLS(UniMod:21)DKELFAINKK/3	YBR127C	13.5463	13.4634	13.1096	13.34	13.6872	12.9009	13.0972	12.8929	12.5018	13.4382	12.6772	13.4983	13.3073	13.0271	12.3858	13.0631	13.3847	12.6809	13.3528	12.7908	12.4356	12.9738	12.7884	12.4806	13.1389	13.2529	13.6775	13.1076	13.0757	13.2172	13.5731	13.0839	13.1183	13.0353	13.3491	12.9929	12.8064	13.2145	13.1469	12.7381	13.1522	12.9488	12.7574	12.9746	13.1739	12.9048	13.1188	13.0002
1/SubgroupA_0/YBR130C/FNDS(UniMod:21)VKDLK/2	YBR130C	11.1031	11.1425	10.7211	10.9865	11.0447	10.9278	10.4418	10.4306	11.2421	11.2075	11.0717	10.8028	9.90857	10.4169	11.3024	10.55	11.1706	10.8796	10.8601	10.8	11.117	10.6271	11.1056	10.2963	10.9501	11.5456	11.0158	11.8844	10.7942	10.9844	11.7009	10.7899	11.1681	11.3529	10.6519	11.3107	11.0531	11.0573	10.9985	10.8359	10.6872	10.5922	11.1184	10.4663	10.9872	10.2522	10.2587	10.6422
1/SubgroupA_0/YBR130C/KRNS(UniMod:21)M(UniMod:35)VVHGAQS/2	YBR130C	9.18634	9.30684	9.39082	7.87142	7.99192	8.0759	6.28646	6.40696	7.0596	9.20007	8.99559	9.11609	6.28646	6.40696	7.0596	9.41066	9.20618	9.32668	6.28646	6.40696	7.0596	6.28646	6.40696	7.0596	6.28646	6.40696	7.0596	9.39711	9.19263	9.31313	9.17971	9.08514	9.68324	9.2394	9.44387	9.3599	6.28646	6.40696	7.0596	9.10672	9.31119	9.22722	6.28646	6.40696	7.0596	9.58397	10.0178	9.59639
1/SubgroupA_0/YBR130C/KRNS(UniMod:21)MVVHGAQS/3	YBR130C	11.139	10.8724	10.6334	11.4787	10.42	11.2491	11.3576	10.0744	10.8969	11.6271	10.668	11.0311	11.3255	10.7487	11.5825	10.9833	11.642	11.7803	11.7918	10.3537	11.0521	11.8201	11.5459	11.3457	10.3787	10.4307	10.8987	10.7244	10.1062	10.3695	11.4083	11.1757	11.3745	10.8866	10.9977	10.6678	11.4484	11.2642	11.3449	11.6233	10.7624	11.4759	10.9178	11.3065	11.5471	10.955	11.2897	11.6381
1/SubgroupA_0/YBR130C/LAPHHNIFM(UniMod:35)ANLESS(UniMod:21)PTKDR/3	YBR130C	12.5319	12.5836	12.6195	12.1094	12.197	12.161	9.77231	9.82394	10.1036	12.6591	12.7467	12.7107	12.333	12.4206	12.3846	12.5301	12.9086	12.6317	12.6448	12.7324	12.6964	9.77231	9.82394	10.1036	12.5785	12.5372	12.6711	12.2194	12.307	12.271	9.77231	9.82394	10.1036	9.77231	9.82394	10.1036	12.9667	13.0183	13.0543	11.4449	11.3573	11.4089	12.869	13.0526	12.8606	9.77231	9.82394	10.1036
1/SubgroupA_0/YBR130C/LAPHHNIFMANLESS(UniMod:21)PTKDR/3	YBR130C	14.2337	13.9036	13.9794	13.5291	13.7873	13.6564	13.9889	14.3046	13.6849	13.9836	14.0869	14.007	13.6628	13.6356	13.8052	13.4834	13.8355	13.8109	13.7653	14.4562	13.996	14.0701	13.9177	13.854	14.3136	14.0438	13.9871	14.0773	14.047	14.1951	13.8493	13.8181	13.9654	14.0971	14.042	14.1686	13.6878	14.416	14.1654	14.1756	14.1681	14.116	14.269	14.3564	14.2946	14.2882	14.7132	14.4042
1/SubgroupA_0/YBR130C/RNS(UniMod:21)MVVHGAQS/2	YBR130C	11.5121	11.6248	11.4485	11.6539	11.3727	11.3314	11.7503	11.6303	11.701	12.2256	11.5559	11.905	11.65	11.4287	11.4473	12.0302	11.8614	11.8259	11.7063	11.6306	11.7948	11.7964	11.3548	11.7158	9.28052	9.35119	9.73397	11.7996	10.9854	11.1128	11.9333	12.004	12.0532	11.3535	11.1502	11.1868	11.3567	11.9927	11.6008	11.8758	11.6617	11.6488	11.2216	11.9188	11.8564	11.7939	11.6731	11.9991
1/SubgroupA_0/YBR130C/RRS(UniMod:21)FYTASPLLSSGSIPK/3	YBR130C	11.6902	11.9828	11.7384	12.087	11.7265	11.9617	12.0338	11.9791	11.9152	12.189	12.0804	12.1679	12.2105	11.9943	11.9742	11.8432	11.7286	12.1539	12.3756	12.1338	12.0881	12.1871	12.0909	12.1907	11.5225	11.5148	11.7032	11.8259	10.9718	11.3008	11.8051	11.7218	11.6654	11.9455	12.1723	11.9608	12.1976	12.0382	12.2924	12.4689	11.8028	12.2762	12.2063	12.5484	12.3612	12.4633	12.3288	12.4088
1/SubgroupA_0/YBR130C/S(UniMod:21)FYTASPLLSSGSIPK/2	YBR130C	13.0014	13.247	13.4336	13.4921	12.8883	13.5498	13.8862	14.0419	13.7418	14.0647	13.7273	13.7244	13.9932	14.1065	14.1129	14.1343	13.6368	14.016	13.854	14.2259	13.8755	13.8935	13.6427	14.1855	12.8601	12.8413	13.1703	13.5504	12.8593	13.4789	13.4984	13.3335	13.6224	13.4558	13.7438	13.296	14.2094	13.6659	13.8346	14.4002	13.7851	14.2236	14.3102	13.8296	13.907	14.5282	14.1262	14.4092
1/SubgroupA_0/YBR130C/SAS(UniMod:21)PVLPGVK/2	YBR130C	15.9486	15.9296	15.9043	16.0388	15.78	16.0563	15.9084	15.5086	16.0194	15.8201	16.0462	16.1664	15.9997	15.6029	16.0508	15.8217	16.1222	16.3112	16.3247	15.6398	16.5407	16.1703	16.4432	16.4406	16.4502	16.0192	16.1532	16.143	16.0037	15.9051	16.372	16.2622	16.2102	16.2018	16.0792	15.9262	15.8936	16.087	16.4485	15.977	16.182	16.3248	16.4228	16.2473	16.4311	16.2958	16.2625	16.4989
1/SubgroupA_0/YBR130C/TNVT(UniMod:21)HNNDPSTSPTISVPPGVTR/3	YBR130C	15.4142	15.0813	14.7111	15.0562	15.1268	14.4341	15.2773	15.6906	14.7496	14.788	14.6876	15.4576	15.2303	15.0619	14.9614	14.9883	15.2882	15.2323	15.1997	15.3125	14.9201	14.998	14.9133	13.9999	15.6116	14.6606	15.6101	14.868	15.1463	15.242	15.1375	15.1285	15.0432	14.832	15.3245	14.9962	14.955	15.2608	15.3687	15.1593	15.3224	14.9771	15.0451	15.0742	15.0422	15.1651	15.5139	15.3209
1/SubgroupA_0/YBR138C/EFIFDSNST(UniMod:21)PSK/2	YBR138C	8.57093	8.72295	9.54627	8.57093	8.72295	9.54627	10.6885	10.4138	11.4791	11.4393	11.6973	11.5913	11.1857	11.4436	11.3377	11.5581	11.8161	11.7101	11.2796	11.4193	11.6558	11.7173	11.9752	11.8693	11.7872	12.0451	11.9392	11.2093	11.4673	11.3614	8.57093	8.72295	9.54627	11.0353	11.1874	11.2933	8.57093	8.72295	9.54627	8.57093	8.72295	9.54627	11.2994	11.4514	11.5573	8.57093	8.72295	9.54627
1/SubgroupA_0/YBR140C/IFS(UniMod:21)LDDISSFNSSR/2	YBR140C	8.89708	9.48787	9.27498	9.74143	9.25708	9.54251	10.2773	10.59	9.94933	10.9402	8.46717	6.96283	4.89352	5.17896	6.72485	4.89352	5.17896	6.72485	4.89352	5.17896	6.72485	10.1927	9.70836	9.9938	9.73882	10.38	10.0663	9.95052	10.2389	10.7748	10.2394	10.5249	10.7238	10.2013	9.72334	11.6479	10.1345	10.6188	10.4199	4.89352	5.17896	6.72485	4.89352	5.17896	6.72485	9.85156	9.36722	9.65265
1/SubgroupA_0/YBR142W/AADELGIDVDS(UniMod:21)DEDDISK/2	YBR142W	15.3979	15.442	15.3481	15.0963	14.8169	14.9195	15.3351	15.492	15.1532	15.1537	14.9843	14.9843	15.224	15.0442	15.0905	14.8272	14.9584	15.0858	15.1657	15.2005	15.0729	14.982	15.035	15.0377	14.8624	15.0153	15.3801	14.8935	15.502	15.0939	14.7661	15.2894	15.024	14.9769	15.2623	15.1067	14.9539	14.9017	14.8173	15.0303	15.0052	15.0976	14.9527	15.0552	14.893	15.0157	14.6906	14.9389
1/SubgroupA_0/YBR142W/AADELGIDVDS(UniMod:21)DEDDISK/3	YBR142W	11.984	11.538	11.5542	11.4636	11.376	11.7504	11.7067	10.4054	10.825	9.78191	11.1178	10.2188	11.8335	11.2985	11.2257	11.5307	9.47139	11.3938	11.7147	10.6908	11.5297	11.3073	11.5657	11.2438	11.1314	11.3624	11.2675	11.4775	11.303	11.2333	11.3331	11.5007	11.6277	11.6243	11.4496	11.3414	11.8761	11.5184	11.4662	11.1091	11.2631	11.4173	11.1126	11.2488	11.3437	10.9307	10.9699	11.4713
1/SubgroupA_0/YBR142W/AADELGIDVDS(UniMod:21)DEDDISKSNSDTFLLK/3	YBR142W	13.296	13.5577	14.0681	13.6019	13.7168	13.5301	13.6861	13.9497	13.2539	12.8285	12.6597	14.0605	13.8572	14.0734	13.9846	13.5367	13.7529	13.6641	12.8509	13.5367	12.5975	13.6003	13.7277	13.8165	13.2012	13.1973	13.6375	13.1113	13.0748	13.4707	13.8985	13.2712	13.0764	13.7447	12.8664	13.0894	13.6828	14.0293	13.3778	14.0177	13.7152	13.3381	13.3859	13.5514	13.6527	13.7195	14.1065	13.765
1/SubgroupA_0/YBR142W/AADELGIDVDSDEDDIS(UniMod:21)K/2	YBR142W	15.5598	15.4018	15.3467	15.1776	14.8402	15.0237	15.4424	15.6302	15.1823	15.1482	15.0878	15.0176	15.1431	15.2382	15.0737	15.103	15.0272	14.9999	15.3034	15.2703	15.0655	15.1288	15.097	15.0484	14.9812	15.0749	15.4591	14.9982	15.508	15.0213	14.8733	15.3638	15.1987	15.0908	15.174	15.3269	14.9557	14.7426	14.9654	15.007	14.9947	15.0642	14.9762	15.1023	14.8017	15.0394	14.8519	14.9501
1/SubgroupA_0/YBR142W/KAADELGIDVDS(UniMod:21)DEDDISK/2	YBR142W	15.2024	15.079	15.0345	14.7527	14.8153	14.8589	15.1177	15.2239	15.1803	14.6948	14.7574	14.801	14.8817	14.7754	14.838	14.5961	14.7024	14.6587	15.3373	15.0772	15.0296	14.9746	14.7459	14.7297	14.7951	14.8577	14.9013	14.8765	14.9419	14.803	15.0611	15.0672	14.9579	13.8367	15.0224	14.7822	15.1641	15.2267	15.2703	14.9144	14.9563	15.0849	14.4499	14.9773	14.8118	14.8445	14.9507	14.9071
1/SubgroupA_0/YBR142W/KAADELGIDVDS(UniMod:21)DEDDISK/3	YBR142W	14.2532	14.3086	14.0761	14.1482	13.7606	14.0259	14.3541	13.983	14.0444	14.1581	13.8952	14.1798	13.9913	13.7321	13.9545	13.996	14.1253	13.6653	14.2008	13.8854	13.8459	14.0483	13.8806	13.7658	13.6115	13.8272	14.171	13.8122	14.2574	13.9243	14.0393	14.1013	14.0309	13.7512	13.9188	14.0404	14.13	13.6093	14.0654	13.7898	14.0839	13.6117	13.7522	14.1161	14.0543	13.7204	13.7904	13.8913
1/SubgroupA_0/YBR142W/KAADELGIDVDS(UniMod:21)DEDDISKSNSDTFLLK/3	YBR142W	13.7648	13.5967	13.6958	13.6301	14.0104	13.5861	11.833	11.9321	12.4688	14.2319	14.331	14.4	14.0828	14.2509	14.1819	14.349	14.5172	14.4481	11.833	11.9321	12.4688	11.833	11.9321	12.4688	13.7543	13.9224	13.8533	13.7685	13.6003	13.6994	11.833	11.9321	12.4688	13.944	13.7759	13.875	13.6529	13.752	13.821	11.833	11.9321	12.4688	11.833	11.9321	12.4688	11.833	11.9321	12.4688
1/SubgroupA_0/YBR148W/FVFQTPNTFIS(UniMod:21)QPNITVENDFHK/3	YBR148W	10.7153	10.8092	11.3181	10.7153	10.8092	11.3181	10.7153	10.8092	11.3181	10.7153	10.8092	11.3181	10.7153	10.8092	11.3181	10.7153	10.8092	11.3181	13.8357	13.9297	13.9952	12.3003	12.3942	12.4597	10.7153	10.8092	11.3181	10.7153	10.8092	11.3181	10.7153	10.8092	11.3181	13.017	13.1109	13.1764	13.1434	13.2373	13.3028	10.7153	10.8092	11.3181	13.7274	13.3455	13.2824	13.7785	13.419	13.4393
1/SubgroupA_0/YBR148W/NSIFKS(UniMod:21)ANDVK/2	YBR148W	8.17075	8.36628	9.42525	8.17075	8.36628	9.42525	8.17075	8.36628	9.42525	10.0875	9.75572	9.95124	8.17075	8.36628	9.42525	8.17075	8.36628	9.42525	10.7035	10.899	11.0353	8.17075	8.36628	9.42525	8.17075	8.36628	9.42525	10.8197	10.4879	10.6834	10.7593	10.9548	11.091	10.3973	10.5928	10.7291	10.4784	10.1466	10.3421	10.0252	10.2207	10.357	8.17075	8.36628	9.42525	11.236	10.4857	10.3989
1/SubgroupA_0/YBR148W/S(UniMod:21)PEKIPSKDQC(UniMod:4)LTK/2	YBR148W	12.0217	12.0952	12.1464	12.5071	12.5806	12.6318	12.5903	12.4012	13.0287	12.649	13.1514	12.7755	12.9049	12.882	12.9963	12.8362	13.1274	12.8758	13.13	13.7733	13.082	13.1982	13.8103	13.1814	12.881	13.0058	12.9546	12.9628	12.4555	12.6845	12.941	12.7273	12.9164	13.0706	13.0687	13.0575	13.0687	12.9994	13.2902	13.5983	13.6138	13.2875	13.7737	13.532	13.4534	13.4715	13.9275	13.879
1/SubgroupA_0/YBR148W/S(UniMod:21)PEKIPSKDQC(UniMod:4)LTK/3	YBR148W	11.8933	11.7008	12.4591	12.7225	12.0392	13.3597	12.647	11.8337	13.4975	13.2334	13.3822	12.8261	13.3402	12.9825	13.9114	13.3722	14.1101	13.957	13.7638	13.6354	13.9094	14.1341	14.3199	13.9114	11.8085	12.9144	12.524	13.3987	12.6484	12.9879	13.5721	13.0238	13.2488	13.6798	13.542	13.3465	14.0423	13.9207	13.9578	14.1937	14.2706	13.8871	14.3244	14.3898	14.5179	14.5254	14.3869	14.4468
1/SubgroupA_0/YBR149W/ISS(UniMod:21)SIEFASLTK/2	YBR149W	12.5637	12.1557	11.6446	11.9062	12.0776	11.6527	12.3595	12.3234	11.8336	12.3599	11.8002	11.8714	11.9599	11.8377	12.0552	12.0816	11.9639	11.7091	11.9764	11.6966	11.899	11.4849	11.7885	11.48	12.2188	11.7611	12.3404	11.9943	12.307	12.421	11.7371	12.3996	12.429	11.8604	12.1105	12.1555	12.0619	11.9817	11.744	11.6838	12.196	11.9265	11.3557	11.8539	11.838	11.7911	11.8474	11.5305
1/SubgroupA_0/YBR156C/EIIGNVT(UniMod:21)PK/2	YBR156C	13.4865	13.5218	13.5155	13.7961	13.68	13.9865	13.613	13.7069	13.8157	14.1619	13.7504	14.1126	13.8504	14.0454	13.8201	13.9398	14.8959	13.9696	14.4454	14.3619	14.1811	14.1151	14.8715	13.7871	13.6646	13.7002	13.6768	13.6704	13.6612	13.5127	13.7355	13.881	14.163	14.0352	14.0392	14.0168	13.6657	14.1702	14.2363	13.3143	14.3275	14.3024	13.5384	14.3375	14.6247	13.6036	13.8586	14.2745
1/SubgroupA_0/YBR156C/FSIHDTNKS(UniMod:21)PVEPLNSVK/3	YBR156C	13.0365	13.1166	13.0837	11.1867	11.2339	11.4897	12.8367	12.884	12.9169	11.1867	11.2339	11.4897	12.828	12.8753	12.9082	13.1072	13.1873	13.1544	12.8913	12.8518	13.0911	13.2919	13.2117	13.259	11.1867	11.2339	11.4897	11.1867	11.2339	11.4897	11.1867	11.2339	11.4897	11.1867	11.2339	11.4897	13.2178	13.265	13.2979	13.0785	13.1586	13.1257	13.0042	13.3996	13.1813	13.1793	13.1428	13.2666
1/SubgroupA_0/YBR156C/GYLRPTKAS(UniMod:21)IS(UniMod:21)PNK/3	YBR156C	13.6333	14.3479	14.2979	13.9486	13.9337	14.4733	14.5124	13.7069	15.0448	14.5994	14.6411	14.2207	14.7123	14.2348	14.8327	14.424	15.0135	14.6197	14.709	14.5413	15.1737	14.9839	15.0629	15.105	13.8926	14.4472	13.9304	14.6207	14.2765	14.1426	14.8793	14.4751	14.5727	14.4086	14.5846	14.3435	14.8653	14.4069	15.0852	14.5031	14.9122	14.5716	14.9238	15.0807	15.4212	14.5611	14.4784	14.7972
1/SubgroupA_0/YBR156C/GYLRPTKAS(UniMod:21)IS(UniMod:21)PNKNK/3	YBR156C	13.6387	14.3822	14.3217	14.3436	14.708	14.4619	14.4143	14.2117	14.4723	14.1568	14.3279	14.8746	14.634	15.2344	14.3541	14.3388	15.189	14.2501	14.4018	14.9613	13.7558	15.1289	14.9605	13.9202	13.4418	14.4962	14.0946	14.5682	14.0971	14.3217	14.957	14.139	14.1332	13.9367	14.5874	14.05	14.2609	14.7775	14.5516	14.3328	14.6241	14.7808	14.5649	15.1316	15.0229	14.9713	14.9667	14.7471
1/SubgroupA_0/YBR156C/ISVDSSS(UniMod:21)PSK/2	YBR156C	13.0057	13.3051	12.5562	13.2203	12.9341	13.3241	13.476	13.0433	13.4696	13.7039	13.6709	12.5528	13.3051	13.0674	13.5809	13.6585	13.8459	13.7206	14.0465	13.144	14.2127	13.4752	13.8741	13.7353	13.0305	13.4095	13.1382	13.5895	13.713	13.4054	13.5411	13.7234	14.0025	13.4867	13.6439	12.9877	13.7238	13.6117	14.1864	13.4855	13.8301	13.8695	13.8174	14.1083	14.4981	13.1841	13.5612	13.6581
1/SubgroupA_0/YBR156C/ISVDSSS(UniMod:21)PSKEVK/2	YBR156C	10.5659	10.6436	11.0646	12.8315	12.2828	12.461	12.7032	12.4784	12.4589	12.6414	12.4766	13.0699	12.912	12.666	12.6571	12.7813	13.272	12.708	13.2751	12.8305	12.9209	13.1698	13.1458	12.4118	12.8066	12.9648	12.9122	12.5481	12.68	12.6258	13.076	13.1021	13.0975	12.4144	12.4119	13.052	12.8238	12.962	13.0584	12.6978	13.1624	13.0135	12.9082	13.3239	12.8907	12.8456	13.1712	13.1771
1/SubgroupA_0/YBR156C/KLS(UniMod:21)PNIADISKPES(UniMod:21)R/3	YBR156C	11.712	11.8164	11.8892	12.244	12.3484	12.4212	11.8706	11.9376	12.1672	11.7269	11.6183	12.1208	11.5523	11.2884	11.7272	11.8748	12.3372	12.236	12.0216	12.4797	11.9034	11.7027	12.5716	12.0881	9.49064	9.5951	10.1608	11.1902	11.2946	11.3674	11.5789	11.6018	11.9531	11.5258	12.1532	11.2529	11.5341	11.8202	12.2491	11.4952	11.8662	12.5334	12.233	12.3235	12.497	11.737	11.8414	11.9142
1/SubgroupA_0/YBR156C/KLS(UniMod:21)PNIADISKPESR/2	YBR156C	13.5447	13.7022	13.5577	13.8312	13.4327	13.7875	14.1925	14.6233	14.1062	14.0556	14.2481	14.0338	14.361	14.0156	13.9503	14.0419	13.7682	13.9714	14.0674	14.0036	14.1104	14.2059	13.8443	13.9395	13.8799	13.906	13.8296	13.9875	14.0224	14.1563	14.017	13.9317	13.982	14.0859	14.3948	14.1856	14.2699	13.8006	14.0468	14.1935	14.1674	14.3062	14.0788	14.1156	14.2828	14.1659	14.6656	14.3846
1/SubgroupA_0/YBR156C/KLS(UniMod:21)PNIADISKPESR/3	YBR156C	14.6928	15.3987	15.3531	15.3499	15.2155	15.5465	15.4919	14.476	16.0891	15.8264	16.0818	15.6305	16.2332	15.3467	15.9053	15.8555	15.9021	15.9146	16.1345	15.5458	16.2433	16.1516	15.6815	16.525	14.876	15.7557	15.2583	16.1334	15.5205	15.2434	16.6164	15.592	15.5608	16.1957	16.2684	15.3995	16.0471	15.7377	16.1492	15.7869	16.2675	15.7919	16.3454	16.4674	16.6518	16.0514	16.4719	16.2626
1/SubgroupA_0/YBR156C/KM(UniMod:35)EESLIS(UniMod:21)PENTHNR/3	YBR156C	9.85061	9.97552	10.0626	8.25154	8.37645	9.05295	11.6506	11.4386	11.5635	10.7527	10.8776	10.9646	11.752	11.2908	11.2536	11.2272	11.2196	11.6358	10.9927	11.0458	11.3636	8.25154	8.37645	9.05295	11.1727	11.5878	11.1683	11.7981	10.7113	10.0485	11.3132	11.662	11.2756	11.6044	11.8163	11.7293	11.5232	11.3112	11.4361	11.7647	11.6543	11.4975	12.3968	12.1849	12.3098	12.1981	11.7092	11.6412
1/SubgroupA_0/YBR156C/KMEESLIS(UniMod:21)PENTHNR/3	YBR156C	12.1517	12.128	11.0307	11.9789	11.6744	11.8538	9.07199	9.25147	10.2236	9.07199	9.25147	10.2236	11.7466	11.9261	12.0512	11.2754	12.4292	11.1319	12.3667	11.6552	12.535	12.2979	12.6025	12.4774	11.4523	11.8738	11.3585	12.3055	11.4768	11.2571	12.1784	11.2777	10.9861	11.2425	12.1327	10.9615	11.7545	12.468	12.5284	12.2231	12.4765	12.2822	11.8211	11.9666	12.7214	11.7537	11.67	12.1361
1/SubgroupA_0/YBR156C/KQTS(UniMod:21)FSNDYK/2	YBR156C	8.61569	8.67629	9.00452	8.61569	8.67629	9.00452	10.2007	10.2613	10.3035	11.2081	11.3109	11.2687	8.61569	8.67629	9.00452	8.61569	8.67629	9.00452	8.61569	8.67629	9.00452	11.1353	11.0324	11.093	11.0314	11.3624	10.9061	8.61569	8.67629	9.00452	8.61569	8.67629	9.00452	10.9191	10.9797	11.0219	10.5194	10.6222	10.58	11.2333	11.1305	11.1911	11.1205	11.2234	11.1811	11.3655	11.4282	11.294
1/SubgroupA_0/YBR156C/KQTS(UniMod:21)FSNDYKDIR/3	YBR156C	10.7692	8.8096	9.4332	6.86845	7.07836	8.2152	10.1412	10.3512	10.4974	10.1234	9.76723	9.97713	6.86845	7.07836	8.2152	10.796	11.1521	11.0059	10.3078	11.5581	10.5768	9.6341	9.84401	9.99028	6.86845	7.07836	8.2152	10.0748	9.71859	9.9285	10.6111	10.246	10.5932	6.86845	7.07836	8.2152	9.91118	10.1211	10.2674	11.5582	11.202	11.4119	10.2929	10.1203	10.6601	11.0951	10.7389	10.9488
1/SubgroupA_0/YBR156C/LKES(UniMod:21)LAPFDNHVR/3	YBR156C	13.8224	13.5544	14.6317	14.0967	14.1706	14.3044	14.1894	13.9699	14.7526	14.4151	15.1724	14.8075	14.6137	14.5866	14.5033	14.5848	15.5409	14.4026	15.0163	14.7174	14.7299	14.8851	14.76	14.4642	13.7115	14.1575	14.2617	14.2456	14.5002	14.2211	15.0449	14.1878	14.1464	14.2962	14.6799	14.151	14.2916	14.3507	15.0348	14.6129	14.3662	14.6256	14.5897	15.2697	15.6634	14.1889	15.066	14.7966
1/SubgroupA_0/YBR156C/M(UniMod:35)KGEYELSNS(UniMod:21)QNDAAK/3	YBR156C	11.7594	11.3689	11.4023	11.889	11.3621	11.9505	11.7205	11.597	11.7339	11.8419	11.1923	11.2246	11.488	11.5647	11.6181	11.7924	11.4383	12.1475	12.2569	11.8317	11.6668	11.9933	11.8653	11.8642	11.5823	11.2609	11.8599	11.7222	11.5766	11.6913	11.9779	12.1513	11.9344	11.6293	11.6844	11.7096	12.113	11.5229	11.7437	11.178	10.8744	11.4799	11.213	11.3682	11.7837	11.4153	11.2852	11.3619
1/SubgroupA_0/YBR156C/M(UniMod:35)S(UniMod:21)HLEQDLKK/3	YBR156C	10.7025	11.1678	10.9351	11.0978	10.7723	11.2152	11.0624	11.0577	11.407	11.1997	10.5216	10.9945	10.6119	9.94205	11.6356	11.2909	11.4902	11.743	11.7632	11.81	11.6522	11.9326	11.7866	11.6549	10.8262	11.0076	10.8695	11.3665	11.1574	10.7381	11.4383	11.6521	11.4159	11.4999	11.1143	11.1302	11.9868	11.4292	11.4519	10.9363	11.3285	11.1517	11.2312	11.0959	10.9866	11.0898	12.8517	11.4648
1/SubgroupA_0/YBR156C/MKGEYELSNS(UniMod:21)QNDAAK/2	YBR156C	10.2958	10.4148	11.0592	12.3868	12.5058	12.5887	12.0927	11.8908	12.0098	10.2958	10.4148	11.0592	10.2958	10.4148	11.0592	12.371	12.5729	12.49	12.7597	13.0098	12.6828	12.5941	13.0099	12.6001	10.2958	10.4148	11.0592	12.1852	13.2161	12.4987	12.1443	12.53	12.5877	12.2097	12.4116	12.3287	11.8808	11.9998	12.0827	10.2958	10.4148	11.0592	10.2958	10.4148	11.0592	12.6044	12.8063	12.7234
1/SubgroupA_0/YBR156C/MS(UniMod:21)HLEQDLKK/2	YBR156C	11.9095	12.1463	11.6658	12.1804	12.1168	12.3534	12.1329	12.6513	12.707	12.4609	12.4399	12.5549	12.4127	12.8838	12.7046	12.3622	12.9922	12.0444	12.9225	12.8881	12.6389	12.4426	13.0743	12.4533	11.5829	12.8831	12.1472	12.379	12.1771	12.6769	12.8208	12.209	12.6013	11.786	12.1401	13.035	12.4731	12.724	12.6251	12.3668	12.9363	12.8966	12.6729	13.3052	13.5029	11.8287	13.2048	12.8953
1/SubgroupA_0/YBR156C/NGLHNDKS(UniMod:21)IT(UniMod:21)PK/2	YBR156C	10.2885	11.0366	9.82674	8.09855	8.18296	8.6401	11.3699	11.4543	11.5131	11.5577	11.6081	11.4451	11.7469	11.7076	11.5096	11.5884	11.5168	11.671	11.4863	11.7558	11.8138	11.5892	11.7049	11.736	12.0478	12.1911	12.1322	11.8499	11.8146	12.0658	11.684	11.3491	12.0229	11.95	11.2469	12.0787	11.7919	11.564	11.4096	12.214	11.7547	11.7926	12.1985	11.6857	11.7368	12.2554	12.4448	11.9316
1/SubgroupA_0/YBR156C/NYRLT(UniMod:21)NLQLLPPAEAERDDLK/3	YBR156C	14.0858	13.8324	13.8031	14.1239	13.8556	14.2529	14.0156	14.1269	14.1134	14.7835	14.0269	14.8156	14.0422	14.0221	14.1861	14.0657	14.2406	14.0293	14.3736	14.1563	14.163	14.353	14.0907	14.194	14.3554	14.631	14.3038	14.299	14.111	14.2478	14.5669	13.9992	14.0488	14.6937	14.1112	14.6171	13.9262	14.6758	14.3578	14.1333	14.4439	14.3556	14.5679	14.4957	14.6865	14.2706	14.6742	14.3629
1/SubgroupA_0/YBR156C/RM(UniMod:35)S(UniMod:21)HLEQDLKK/3	YBR156C	11.2164	11.3073	11.27	8.90958	8.96314	9.25322	11.5367	11.4458	11.4994	10.6186	10.5854	10.8336	11.3365	11.39	11.4273	10.7252	10.7787	10.8161	8.90958	8.96314	9.25322	10.5985	10.6521	10.6894	11.4169	11.4705	11.5078	8.90958	8.96314	9.25322	11.4465	11.8073	11.536	10.6042	10.6555	10.7346	8.90958	8.96314	9.25322	8.90958	8.96314	9.25322	8.90958	8.96314	9.25322	12.1901	12.0992	12.1528
1/SubgroupA_0/YBR156C/RMS(UniMod:21)HLEQDLK/2	YBR156C	11.134	11.2592	11.3464	9.02292	9.14809	9.82604	11.5239	11.3115	11.4367	11.8446	11.2337	11.3267	10.8203	12.196	11.2957	11.7896	12.002	11.9148	11.8194	11.7243	11.9017	11.5676	11.6928	11.78	11.7843	11.9967	11.9095	11.8665	10.8834	12.0991	12.0232	11.4063	12.1328	11.6888	11.814	11.9012	11.739	12.036	11.8669	11.1876	12.0225	11.7806	11.9949	12.2132	12.2014	11.0201	11.0042	11.4609
1/SubgroupA_0/YBR156C/RMS(UniMod:21)HLEQDLK/3	YBR156C	11.1105	11.3838	10.8058	12.2897	11.7749	11.8369	11.6781	11.06	11.7957	12.5064	11.7733	11.8052	10.9742	11.9062	11.918	11.656	12.7402	11.4601	12.368	11.3306	12.2134	12.2062	12.2469	11.76	10.5662	12.1889	11.9189	11.7311	10.8136	12.0539	12.0437	11.6521	12.2499	11.7119	11.8502	12.3573	11.6335	12.2254	12.4036	11.6467	12.332	12.2138	10.6383	13.0066	13.1461	11.055	12.0134	12.199
1/SubgroupA_0/YBR156C/RMS(UniMod:21)HLEQDLKK/2	YBR156C	11.5421	11.1618	11.1257	11.7015	11.3013	12.0881	11.5052	12.0695	12.0251	12.0131	11.7174	11.2755	11.9497	11.6174	11.8393	11.6694	11.5282	11.7312	11.959	11.959	11.9003	12.3232	12.4575	11.229	11.0956	11.8624	11.4576	11.944	11.759	11.918	11.949	11.2247	12.0761	11.7015	11.7089	12.0383	11.0948	11.9391	11.8599	11.667	11.7511	12.1248	11.8848	12.0304	12.2656	11.2716	12.3735	12.3256
1/SubgroupA_0/YBR156C/RMS(UniMod:21)HLEQDLKK/3	YBR156C	12.4092	13.0053	12.5745	13.0491	12.8895	13.1338	13.133	12.7383	13.3889	13.7703	13.8033	13.3857	13.7361	13.1562	13.3418	13.5078	14.1027	13.0841	13.8227	13.3033	13.8211	13.6784	14.0975	13.4915	12.4673	13.5023	13.1019	13.5524	13.2484	13.3374	13.9993	13.2973	13.6227	13.4197	13.6146	13.5879	13.222	13.6055	13.9177	13.3744	13.9697	13.6586	13.7667	14.3718	14.446	12.8284	14.0452	14.0554
1/SubgroupA_0/YBR156C/S(UniMod:21)IIETLDDLNNLTTDAHSEINQR/3	YBR156C	5.98625	6.18632	7.26987	9.17723	9.3773	9.51672	8.75731	8.41782	8.61789	9.55378	9.75384	9.89326	9.04727	8.70779	8.90785	5.98625	6.18632	7.26987	5.98625	6.18632	7.26987	5.98625	6.18632	7.26987	9.37789	9.71738	9.57796	9.30154	9.43523	9.84682	8.6729	8.33341	8.53348	5.98625	6.18632	7.26987	9.87139	9.0683	8.94418	8.59218	7.9107	9.95264	9.53241	9.8719	9.73248	9.11877	9.07309	8.75644
1/SubgroupA_0/YBR156C/S(UniMod:21)NMFVPLPNKD/2	YBR156C	10.8585	10.5402	10.5503	10.9026	10.9905	11.0517	11.167	10.5882	10.3077	11.1246	10.9755	11.0634	10.8273	10.9151	10.9764	11.4576	11.0609	10.9625	11.048	11.1037	11.338	11.1394	11.2456	11.0069	10.6017	10.7508	10.6896	11.1202	10.7646	10.7933	10.9801	11.24	11.0184	11.0985	10.7505	11.1284	11.3919	11.2428	11.3306	11.3833	10.729	10.9373	10.9656	10.7386	10.8727	11.2135	11.5195	10.7195
1/SubgroupA_0/YBR156C/S(UniMod:21)PYLQEQLIR/2	YBR156C	15.088	15.9022	15.6881	15.9949	15.4239	15.7844	16.2253	15.911	15.9485	16.2059	16.1367	16.0469	16.5436	15.8953	15.9559	16.4503	16.2773	16.0788	16.5662	16.4098	16.311	16.5999	16.3407	16.3984	15.3381	15.8344	15.7311	16.0857	16.2227	15.9438	16.0194	16.1389	16.1808	16.0628	16.2995	16.0375	16.1723	16.007	16.4257	16.149	16.5087	16.2317	16.371	16.5736	16.5451	16.1219	16.5867	16.4719
1/SubgroupA_0/YBR156C/SSPWS(UniMod:21)PYKVEK/2	YBR156C	12.4294	12.2037	12.4002	12.4678	12.2246	12.6563	12.6715	12.4131	12.7714	12.9647	12.6018	12.6767	12.8407	12.7981	13.0432	12.6243	12.914	12.5627	12.923	12.7237	12.5122	12.8904	12.7437	12.6887	11.9452	12.6025	12.1937	12.6644	12.35	12.7651	12.9427	12.834	12.6643	12.5289	12.8556	12.7647	12.868	12.8458	12.969	12.8975	12.8413	12.9298	12.846	12.9599	12.9538	12.6465	12.943	13.1364
1/SubgroupA_0/YBR156C/TSES(UniMod:21)PINTK/2	YBR156C	11.2558	11.1378	11.6537	11.3864	11.6434	12.1802	11.4351	11.3373	12.3662	11.6932	11.8032	11.3774	11.8624	11.8921	12.1126	11.7573	11.7225	12.0718	11.7242	11.6718	12.2277	11.6944	11.5545	11.6369	11.4068	11.6315	11.8652	11.4601	11.5308	11.5491	11.3048	11.6365	11.9512	11.8076	11.9219	11.7352	11.4966	11.5157	11.3662	12.0067	12.2321	12.3049	12.1443	12.0549	11.8338	11.9717	11.4097	11.8574
1/SubgroupA_0/YBR156C/YSSSSIDLTGS(UniMod:21)PMKK/2	YBR156C	12.8497	13.0023	13.2182	12.9275	13.0471	13.3417	12.9207	12.8964	13.055	13.3441	13.2614	13.2114	12.9634	13.4345	13.3118	12.9719	13.6862	12.9676	13.4857	13.7309	13.3871	13.2937	13.5817	13.4182	12.9062	13.3715	13.1739	12.9324	13.2158	12.9222	13.2299	12.9608	13.2997	13.0215	12.9886	13.2928	13.0165	13.1221	13.128	13.2157	13.5173	13.5479	13.1387	13.486	13.6058	12.9754	13.4782	13.6207
1/SubgroupA_0/YBR156C/YSSSSIDLTGS(UniMod:21)PMKK/3	YBR156C	11.4119	11.4041	11.7749	11.8051	11.5698	12.0735	11.4796	11.0772	12.0867	12.1103	11.8194	12.0165	11.6441	12.014	12.1285	11.8491	12.4251	11.6261	12.636	12.1132	12.3452	12.1379	12.4657	12.2457	11.1619	11.8516	11.5557	12.0628	11.4264	11.7799	12.0219	11.8872	11.8732	11.6319	12.0256	12.1261	11.9896	12.1631	12.0691	11.9321	12.2848	12.1458	11.5366	12.2365	12.2245	11.3838	11.99	12.1984
1/SubgroupA_0/YBR160W/AYT(UniMod:21)HEIVTLWYR/2	YBR160W	14.6484	14.4231	14.2727	14.8271	14.1348	14.8914	14.6195	13.9889	13.8255	15.1801	13.4931	14.5836	14.1566	14.9908	13.3188	15.1363	14.8765	14.8224	15.5192	15.2566	15.2051	15.2614	15.4461	14.9436	13.6001	15.0261	14.3366	14.6281	14.6742	14.9034	15.3929	14.9616	14.8056	15.0969	14.8357	15.3171	15.2599	15.1442	14.9874	15.1509	14.8912	15.0203	15.4878	15.5359	14.2188	15.4873	15.6542	15.7919
1/SubgroupA_0/YBR160W/AYT(UniMod:21)HEIVTLWYR/3	YBR160W	15.6459	15.2921	15.1014	15.8088	15.0871	15.7224	15.5058	14.4422	14.6472	15.9389	14.0709	15.6229	14.9764	15.5384	14.0342	15.9813	15.7403	15.9484	16.4469	15.8834	16.0969	16.2536	16.2885	16.0616	14.496	15.7627	15.2344	15.4546	15.5441	15.4145	16.4409	16.008	15.5908	16.0145	15.7561	15.9022	16.2057	15.8581	15.9062	16.0962	15.7764	15.7773	16.3342	16.3496	15.0102	16.4822	16.4362	16.5323
1/SubgroupA_0/YBR160W/VGEGTY(UniMod:21)GVVYK/2	YBR160W	13.4908	12.8555	12.8207	13.2115	13.2537	12.7386	13.6013	13.795	13.2293	13.1805	12.9712	13.5228	12.8611	13.5306	13.0936	13.6155	14.0163	12.9845	13.243	13.4564	13.2315	13.0998	13.8201	13.1976	12.3224	12.6003	12.5984	12.6968	12.6479	13.1354	13.1123	12.633	12.8629	12.781	13.4054	13.0328	12.9159	12.5537	13.2403	13.1283	13.1079	13.0449	12.8028	12.6422	13.6102	13.1313	13.0368	13.1801
1/SubgroupA_0/YBR172C/GMKES(UniMod:21)SPLKELEDPNFIEEQK/3	YBR172C	13.0079	12.7405	12.1399	12.4963	12.8977	12.4976	12.1031	13.0117	11.5932	11.8917	12.2565	13.0201	12.5963	12.7714	12.3268	12.3978	12.5115	12.2553	9.80886	9.92633	10.5626	9.80886	9.92633	10.5626	12.4157	12.5332	12.6151	12.3456	12.6174	12.4725	12.564	12.3647	12.4821	12.4829	12.6823	12.6004	12.1865	12.7059	12.0657	12.2066	12.5229	12.289	12.3088	12.5063	12.5099	12.2242	12.4236	12.3417
1/SubgroupA_0/YBR172C/TSS(UniMod:21)LIDSIGIQR/2	YBR172C	15.5557	14.5439	13.9698	14.1557	14.5272	13.8429	14.4294	14.5833	13.8917	14.091	13.5422	14.6007	12.4734	13.7831	13.2392	13.5299	14.1962	13.2532	13.6527	13.9452	13.2141	13.0799	13.9116	13.0035	14.7661	13.9711	14.2868	13.5179	14.7562	14.2213	13.6069	14.5484	14.1881	13.4275	14.0889	14.2261	13.2724	13.5168	13.7912	12.8125	13.7372	13.5029	12.8987	13.4416	13.4961	12.7317	12.9348	13.4826
1/SubgroupA_0/YBR172C/VST(UniMod:21)PVQQHPLLQR/3	YBR172C	14.0037	13.0243	11.9307	12.8555	13.258	12.4008	12.5266	12.4358	12.2854	12.2451	11.5207	12.5588	11.6766	11.7121	12.2294	12.0548	12.9387	12.3067	12.5148	11.7445	12.0715	11.7339	12.5254	11.7296	13.6208	12.7123	12.2387	12.4253	12.27	12.4743	11.8522	12.5442	12.3843	12.3021	12.7865	12.2658	11.5379	12.5408	12.5335	11.2153	12.5756	12.4695	10.7334	11.6747	12.5738	10.3825	11.3802	12.2681
1/SubgroupA_0/YBR188C/VLQEPDRDNDDS(UniMod:21)G/2	YBR188C	13.4281	13.4005	13.1637	13.3243	13.5541	13.0655	13.36	14.1889	12.8592	13.1386	13.1577	13.7625	13.3919	13.5684	12.7757	12.887	13.2301	13.2261	13.2068	13.6954	12.9734	13.2104	13.179	12.565	13.7951	13.0043	13.8851	13.6022	12.9619	13.4948	13.2205	13.2321	13.4162	13.2307	13.0946	13.1301	12.8806	13.7395	13.2905	13.3764	13.3092	13.6872	13.5513	13.9261	13.377	13.7037	13.7358	13.5194
1/SubgroupA_0/YBR189W/KAEAS(UniMod:21)GEAAEEAEDEE/2	YBR189W	13.8855	13.1283	12.551	13.074	13.3119	12.2945	13.101	13.7487	12.7421	12.8488	12.6932	13.4465	13.3525	13.7565	12.432	12.8438	13.3208	12.1269	12.9676	13.819	12.6905	13.2076	13.3743	12.5095	14.8749	13.3613	15.2273	13.287	15.4747	14.8636	12.8407	14.6072	14.5999	12.978	14.5665	14.8113	12.9612	14.1513	14.6332	13.0712	14.2545	14.399	13.9911	14.2121	14.2935	13.8549	14.295	14.1657
1/SubgroupA_0/YBR195C/DITHEAS(UniMod:21)SIPIDLQER/3	YBR195C	13.9658	14.0608	13.5329	13.3672	13.4578	13.4599	13.4942	13.1629	13.2678	13.4481	13.1105	13.2427	11.9512	12.4184	13.2518	12.978	12.7257	13.4427	12.7957	12.2094	13.351	13.1718	12.7984	13.1202	14.345	13.6009	13.584	13.5584	13.4361	13.4652	13.8371	13.4226	13.0036	13.5944	13.102	12.987	13.491	13.4428	12.991	13.5069	13.0923	13.3436	13.4635	13.2283	13.1006	13.6052	13.2317	12.9601
1/SubgroupA_0/YBR197C/RKS(UniMod:21)SS(UniMod:21)QEGNPQLVQLK/3	YBR197C	12.4776	12.6093	12.7958	12.5826	12.3696	12.8409	12.2808	11.722	12.4428	12.5909	12.274	11.8255	12.3102	11.7837	12.5738	12.2374	11.6459	12.5514	12.3233	11.5108	12.5511	12.6113	11.8851	12.5098	12.5138	12.4328	12.2202	12.5573	11.8795	11.8686	12.5809	11.9997	12.2385	12.5822	11.8331	11.9233	12.4162	12.2475	12.0287	12.6156	12.0048	12.077	12.4569	11.9911	12.1468	12.7454	11.9615	12.0612
1/SubgroupA_0/YBR197C/RKS(UniMod:21)SSQEGNPQLVQLK/3	YBR197C	12.3807	12.3696	12.1513	11.9205	12.8658	11.9125	12.7001	12.1792	12.7688	11.4912	12.0647	12.1864	11.0378	11.8038	12.7624	12.9436	12.6035	12.2931	13.4068	12.2964	12.8321	12.7524	12.3202	12.8674	11.9825	11.6878	10.6794	12.8399	11.4622	12.0318	13.4737	11.3813	11.4135	12.6393	12.5924	11.2816	13.1377	12.9541	12.8487	13.1208	12.6018	12.3466	12.6039	11.4687	12.4897	12.4396	12.0087	11.8721
1/SubgroupA_0/YBR198C/DAEGGIVS(UniMod:21)SGR/2	YBR198C	12.5745	12.7784	12.4816	12.8503	12.6974	12.7875	12.8399	12.2869	12.4105	13.0229	12.8701	12.9601	12.6112	12.4285	13.0998	12.7734	12.4427	12.4179	13.1314	13.0165	13.2074	12.7647	12.9169	12.4348	12.7958	12.8859	12.9487	13.3133	12.8212	12.6348	13.0245	13.1774	13.1146	12.8583	12.9484	13.0112	12.8717	12.8988	13.1146	12.5922	12.6823	12.7451	10.5491	10.6392	11.1271	10.5491	10.6392	11.1271
1/SubgroupA_0/YBR198C/DAEGGIVS(UniMod:21)SGRLEGLNAPENYIR/3	YBR198C	13.0135	12.5433	12.8155	12.88	12.6018	12.934	12.8279	12.9273	12.6985	13.1185	12.6293	12.8795	12.7153	13.0578	12.7986	12.6873	12.8627	12.7696	12.6421	12.8785	11.8362	12.6412	12.7111	12.4379	12.6425	12.6162	12.3792	12.5765	12.7887	12.9834	12.7933	12.9088	12.8502	12.7066	13.0155	12.9401	12.7402	12.8809	12.7276	12.8193	12.5722	12.7434	12.6352	12.1338	12.7967	12.4766	12.7448	12.1903
1/SubgroupA_0/YBR198C/S(UniMod:21)NLALAGGAFRP/2	YBR198C	14.0679	14.042	13.7454	13.9567	13.8518	13.9422	13.9686	13.8634	14.1279	14.3019	13.9395	14.0596	14.2227	14.2031	14.115	14.1738	14.2735	13.8779	14.5034	14.0874	14.2159	13.9357	14.2331	14.3364	13.522	14.4275	13.861	14.1166	14.2513	14.0053	14.2731	14.1165	14.0799	13.9425	14.085	14.1055	14.3324	13.878	14.1211	13.9572	14.1801	14.0142	14.2325	14.0162	14.2438	14.2155	14.0087	14.1359
1/SubgroupA_0/YBR200W/KLS(UniMod:21)DLSLSGSK/2	YBR200W	13.0079	13.0679	12.0744	12.8627	12.6414	12.5038	12.6713	12.3878	12.5605	12.9686	12.2925	12.6397	12.8195	12.5315	12.6872	12.444	12.9053	12.4505	13.0234	12.3877	12.6291	12.7881	12.8314	12.6757	12.5258	12.824	12.6959	12.6307	12.4889	12.3663	12.7275	12.3088	12.6289	12.6122	12.6305	12.7812	12.6629	12.7318	12.6844	12.4006	12.6666	12.514	12.8649	12.647	12.7215	12.7454	12.6157	12.361
1/SubgroupA_0/YBR207W/DQDRES(UniMod:21)DEHTADNVK/2	YBR207W	11.2663	12.0367	12.2859	11.6101	10.7663	12.032	12.4291	12.7902	12.667	11.7978	13.14	11.2916	12.1317	12.3673	12.4787	11.9617	11.4627	12.3683	12.0176	12.4562	13.1841	11.4184	12.0726	12.5374	11.5156	13.1702	11.5817	12.8841	13.0411	12.3704	11.7719	11.9054	12.2211	12.4607	11.7742	12.6754	12.3946	11.3453	11.9423	12.869	12.5299	11.787	13.4808	12.1651	12.1051	12.708	12.6855	11.8672
1/SubgroupA_0/YBR207W/DQDRES(UniMod:21)DEHTADNVK/3	YBR207W	14.0517	14.6789	14.4608	14.1804	13.6225	14.6105	14.5894	13.3566	15.1678	14.4205	15.2406	14.1306	14.5649	14.091	14.9799	14.5162	14.3221	14.7143	14.5069	13.8178	15.5842	14.3059	14.1793	15.3893	14.4175	14.9935	13.9569	15.1311	14.8392	13.8493	15.02	14.2475	14.311	15.1303	14.3629	14.4611	15.0226	14.0131	14.5349	14.8893	14.7954	13.9796	15.7191	14.9476	14.5738	14.7556	14.4579	14.3848
1/SubgroupA_0/YBR207W/S(UniMod:21)KDSS(UniMod:21)VPLIIDSSGSAN/2	YBR207W	14.7966	15.3253	15.5466	15.1757	14.4105	15.7248	15.5778	14.9551	15.7623	15.3696	15.7088	14.9451	15.6709	15.3418	15.8627	15.6455	14.8188	15.5653	15.4569	15.3169	15.9793	15.5404	15.1375	16.1428	14.4906	15.4624	14.8521	15.5242	15.0248	14.8307	15.4223	15.1466	14.8585	15.4231	15.1288	15.0546	16.0596	14.6556	14.9242	16.0311	15.0162	15.1332	15.9225	14.932	14.8297	16.2616	15.1578	15.181
1/SubgroupA_0/YBR207W/S(UniMod:21)KDSSVPLIIDSSGSAN/2	YBR207W	16.4092	17.0279	17.6242	16.7586	16.1014	17.4975	17.1004	16.6048	13.3295	16.8586	17.6768	16.7015	17.3433	16.7729	17.7776	17.1367	16.6297	17.4907	17.3655	16.9925	18.0506	17.3375	16.5729	18.2347	16.0591	17.5625	16.3919	17.404	16.8283	16.1267	17.8159	16.6927	16.3054	17.473	16.5608	16.5956	17.9454	16.3656	16.6842	17.738	16.9708	16.5736	18.3864	17.0661	16.8235	18.4285	16.9576	16.9479
1/SubgroupA_0/YBR207W/SKDSS(UniMod:21)VPLIIDSSGSAN/2	YBR207W	16.3073	16.9647	17.4671	16.7285	16.033	17.4184	17.0396	16.5814	17.66	16.8259	17.6276	16.6423	17.2887	16.7478	17.7391	17.1019	16.5661	17.4752	17.3462	16.9117	18.0363	17.3328	16.5424	18.1471	16.0263	17.4872	16.3209	17.3934	16.7427	16.0922	17.7761	16.6536	16.156	17.4157	16.5253	16.5431	17.9193	16.2783	16.6204	17.7261	16.9445	16.524	18.3021	16.9367	16.7985	18.3409	16.9341	16.8601
1/SubgroupA_0/YBR212W/APS(UniMod:21)AASSVDNSK/2	YBR212W	9.52014	9.73786	10.917	9.52014	9.73786	10.917	9.52014	9.73786	10.917	12.2342	12.4519	12.6036	9.52014	9.73786	10.917	12.2011	12.5706	12.4188	9.52014	9.73786	10.917	12.2079	12.5773	12.4256	9.52014	9.73786	10.917	9.52014	9.73786	10.917	9.52014	9.73786	10.917	12.4583	12.8277	12.676	9.52014	9.73786	10.917	9.52014	9.73786	10.917	12.2689	12.4866	12.6384	11.5712	11.4745	12.4067
1/SubgroupA_0/YBR212W/NGS(UniMod:21)HSDLVNLQR/2	YBR212W	14.6729	14.6301	14.4825	14.2838	14.1545	13.9979	14.3295	14.5618	13.9807	14.2299	14.2522	14.1629	14.0991	13.9982	13.7402	13.625	13.8155	13.4319	13.5419	13.6638	13.6924	13.3599	13.9416	13.573	15.1084	15.1044	14.7945	14.8375	15.1003	14.7067	14.1007	14.4796	14.4575	14.3206	14.362	14.7544	13.8841	13.9401	14.1274	13.6217	14.1707	13.8742	14.3513	13.4308	13.9238	13.9313	14.1487	13.7792
1/SubgroupA_0/YBR212W/NGS(UniMod:21)HSDLVNLQR/3	YBR212W	14.418	14.3309	13.8942	14.1949	14.0138	13.941	13.9526	13.2334	13.5484	13.7307	13.3782	13.488	14.2566	13.0511	13.4405	13.0867	13.3133	13.3197	13.2622	12.6237	13.3308	12.7141	13.4492	12.9966	14.788	14.3545	14.1064	14.0594	14.2358	13.6955	13.8443	14.3262	13.9757	14.0721	13.8128	14.1521	13.8134	13.676	13.6865	13.1308	13.5852	13.3417	13.6934	12.7993	13.5951	13.3728	13.382	13.2032
1/SubgroupA_0/YBR212W/NKNGS(UniMod:21)HSDLVNLQR/2	YBR212W	12.6165	12.369	12.6847	12.7553	12.5693	12.5012	12.2799	12.8039	12.0782	12.0836	12.3645	12.3218	12.6276	12.5163	11.4702	11.9738	12.3066	11.6764	11.8275	12.2446	11.3004	11.6628	12.2189	11.3325	12.8687	12.9771	12.7567	12.7571	12.4431	12.8748	12.594	12.7438	12.4401	12.489	12.0563	12.9049	11.6522	12.2262	11.8577	12.1087	12.2806	12.1251	12.4312	12.0272	12.0681	12.5481	12.5996	12.2619
1/SubgroupA_0/YBR212W/NKNGS(UniMod:21)HSDLVNLQR/3	YBR212W	15.2493	15.219	14.7852	15.2138	15.663	14.4289	14.3169	14.1968	14.197	14.5638	14.0611	14.79	14.5927	14.2473	13.6093	13.569	14.3861	13.9526	13.9343	13.3096	13.2431	13.9036	14.1137	13.3625	15.4071	15.1128	15.2181	15.1764	14.4338	14.6678	15.3119	14.8289	14.3139	14.9934	14.6775	14.8353	14.1611	14.7725	14.2593	13.5937	14.5138	14.0872	14.5177	14.5409	14.2893	14.1588	14.2687	14.2056
1/SubgroupA_0/YBR214W/LSAVPMTQTPS(UniMod:21)QC(UniMod:4)LSC(UniMod:4)VHAQK/3	YBR214W	14.7216	14.3745	14.4771	14.5109	14.0978	14.3158	14.2775	14.0225	14.4084	14.5326	13.8872	14.1918	13.7893	13.9648	13.9724	13.774	14.0717	13.8385	14.2306	13.6881	13.7653	14.0711	13.9088	13.7278	14.0597	14.4304	14.17	14.4732	14.0743	13.9287	14.3658	14.0838	13.8172	13.9136	13.8469	14.08	13.8818	12.3384	13.7845	13.7861	13.7927	13.7484	13.7101	13.8704	13.6565	13.7386	13.9006	13.5732
1/SubgroupA_0/YBR214W/SSSSTSLNSHSPLMTAMEDPPS(UniMod:21)PR/3	YBR214W	14.6579	13.4844	13.6989	14.091	14.2019	14.2792	14.284	14.7437	14.2006	14.8428	13.9424	14.7319	14.3768	14.8181	14.3572	14.3962	14.9165	13.8697	14.92	14.5493	14.2752	14.8245	14.581	14.5146	14.1139	13.666	13.7017	14.5291	14.631	14.8035	14.554	13.7031	13.9403	14.5069	14.805	14.5851	14.2017	14.5769	14.4817	14.0823	14.7613	14.5429	14.4472	14.7023	14.5176	14.2054	14.9302	14.3299
1/SubgroupA_0/YBR215W/ETGS(UniMod:21)DSEDLFNK/2	YBR215W	14.9871	14.8294	15.0775	14.6641	14.4246	14.5731	15.143	15.2436	14.3913	14.6086	15.0319	14.9487	15.0989	14.8342	14.8774	14.8687	14.7018	14.7142	14.8283	15.1218	14.6773	14.5998	14.5823	14.9602	15.3116	14.6016	15.1378	14.8812	15.239	14.52	14.6282	15.1448	14.5813	14.9032	14.6659	14.6039	14.6346	14.5415	14.7916	14.7407	14.6824	14.6817	14.8481	14.8175	14.5137	15.0944	14.8053	14.9963
1/SubgroupA_0/YBR215W/KETGS(UniMod:21)DSEDLFNK/2	YBR215W	12.5213	11.8484	12.5409	12.287	12.2927	12.3427	12.8494	13.0713	12.6263	12.3561	12.8842	12.4882	12.3463	12.8517	12.6548	12.6521	12.967	12.4482	12.6807	13.17	12.8691	12.4151	12.7679	12.5936	12.7657	12.7771	12.5928	12.8293	12.8861	12.964	12.305	12.4926	12.7426	12.2302	12.8652	12.7812	12.5314	12.5152	12.7777	12.8473	12.6743	12.7045	12.2544	11.8658	13.0717	12.524	12.9427	12.6425
1/SubgroupA_0/YBR215W/KETGSDS(UniMod:21)EDLFNK/2	YBR215W	12.2933	11.7031	12.6088	12.2484	12.1942	12.3199	12.5073	12.7891	12.5552	12.3772	12.7978	12.2187	12.3984	12.3116	12.5073	12.5161	12.8961	12.4188	12.3923	13.2689	12.8805	12.5767	12.6419	12.5996	12.5408	12.3766	12.5483	12.8829	12.6899	12.6635	12.3487	12.3478	12.9408	12.4286	12.7144	12.6613	12.3139	12.475	12.7269	12.7411	12.6773	12.2791	12.0526	11.9761	12.8817	11.8357	12.7952	12.5761
1/SubgroupA_0/YBR215W/NTVELYQHS(UniMod:21)PS(UniMod:21)PVMTTNK/3	YBR215W	13.4479	13.8792	13.7973	13.6325	13.3813	14.1128	13.9428	13.2355	13.9515	13.8585	13.8743	13.5914	13.6251	13.3882	14.0491	13.9279	13.7376	14.0592	13.9642	13.6041	14.2619	14.0126	13.9957	14.2016	13.6142	13.785	13.811	13.8559	13.3223	13.7601	13.8381	13.5917	13.7143	13.8775	13.6453	13.8144	13.9075	13.721	13.799	14.0758	13.5959	13.8785	13.9344	13.794	13.6775	13.9763	13.6637	13.9204
1/SubgroupA_0/YBR215W/SIS(UniMod:21)SVTNSDSNISSSK/2	YBR215W	12.9413	12.6217	13.5992	13.1175	12.9808	13.1052	13.7346	13.2681	13.4654	13.0755	13.5547	13.4431	13.0107	13.3349	13.4265	13.307	13.1166	13.5972	12.9577	13.2991	13.3487	12.974	13.2966	12.9791	12.9833	13.1442	12.8108	12.8379	12.922	12.9235	12.7583	13.1501	13.002	12.6795	13.4969	13.2991	13.1362	12.5975	13.0808	12.471	12.7153	13.0755	12.3736	12.4941	12.8758	12.7005	12.7024	12.8424
1/SubgroupA_0/YBR216C/DNDS(UniMod:21)ETDLIVEK/2	YBR216C	11.438	11.362	11.5278	11.8272	11.8985	11.9481	11.7809	11.2691	11.7605	11.5523	11.6732	11.6235	11.3406	11.4118	11.4615	11.2015	11.5745	11.564	11.3289	11.4001	11.4498	8.45	8.52125	8.90709	11.5604	11.8408	11.5219	11.6437	11.6226	11.5867	11.6542	11.5001	11.4563	11.5631	11.5001	11.6722	11.2509	11.1977	11.3862	10.1559	10.6698	11.4255	11.6582	11.5373	11.6086	11.4018	11.6102	11.3851
1/SubgroupA_0/YBR225W/LADDLFSNSS(UniMod:21)R/2	YBR225W	13.0173	12.697	12.9246	12.6843	12.3745	13.4317	13.4188	12.6747	13.8293	13.3315	13.762	13.4261	13.1624	13.3272	13.9442	13.9437	13.7152	13.8277	13.9718	13.5266	13.9458	14.0536	13.4118	14.1357	12.444	13.0557	12.4133	12.8648	13.0111	12.9776	13.0399	13.3781	12.9248	13.1269	13.3375	13.5819	13.8179	13.0826	13.7677	13.8029	13.656	13.5655	13.769	13.6611	13.8443	13.8421	13.583	13.8943
1/SubgroupA_0/YBR225W/RSS(UniMod:21)DSAASSSVSK/2	YBR225W	11.1186	10.5554	10.5716	10.565	10.0373	11.3374	11.0584	10.6655	11.7151	11.2258	11.3444	10.7695	10.4138	11.5765	12.2301	11.7428	11.5561	11.2622	11.6476	11.1608	12.0743	11.5393	11.4332	12.0453	9.88631	11.0624	10.3015	11.0915	11.4555	10.9011	11.5802	10.8264	11.3355	10.8212	11.6423	11.4682	12.0386	10.398	11.9884	12.1858	11.8066	11.5865	12.4519	11.4809	12.0711	11.5855	11.916	11.8147
1/SubgroupA_0/YBR230C/HDSNASPNS(UniMod:21)DSEDGHHHNNK/3	YBR230C	10.0331	10.2979	10.4824	8.44818	8.71295	10.1469	12.2606	12.7099	12.5254	12.5501	12.9994	12.8148	12.2154	12.6646	12.4801	8.44818	8.71295	10.1469	12.3326	12.7819	12.5974	11.8993	12.164	12.3486	11.3397	13.8332	12.1392	13.432	12.9828	13.2475	10.5787	11.028	10.8435	8.44818	8.71295	10.1469	8.44818	8.71295	10.1469	12.869	11.6065	11.7885	15.7168	15.2676	15.5323	12.3705	12.6509	12.9887
1/SubgroupA_0/YBR233W-A/QQHS(UniMod:21)QQETVSPDEILQEMR/3	YBR233W-A	13.2549	13.4903	13.6064	13.6506	13.4321	14.0045	13.678	13.5128	13.7842	13.8033	13.9568	13.5489	13.7118	13.7137	14.099	13.8355	13.2872	14.0072	14.129	13.8183	14.1902	14.1926	13.8635	13.8915	12.8776	13.7482	13.6197	13.6633	13.1863	13.8335	13.7721	13.3692	13.6829	13.9102	13.7131	13.623	13.6786	14.0098	13.7576	13.822	13.6988	14.1244	13.3818	13.8648	13.9225	13.9642	13.9096	14.0752
1/SubgroupA_0/YBR233W/DADSHS(UniMod:21)DNDHDS(UniMod:21)PDNVPSDVHLR/3	YBR233W	13.0451	13.0597	14.4812	13.1038	13.0647	13.5474	14.1375	14.0545	14.4396	13.5248	14.3588	13.2843	13.4865	13.719	13.9452	14.1802	14.2745	14.0875	13.9081	14.5548	14.5423	13.4892	14.0897	14.5561	13.6423	14.4399	13.1084	14.3212	13.3418	13.8648	14.0945	13.0474	13.6044	13.6771	13.8526	13.9612	14.125	12.9086	13.7999	14.2619	13.5448	13.5428	14.1715	13.1335	14.5195	14.2955	13.7648	13.7984
1/SubgroupA_0/YBR233W/DADSHS(UniMod:21)DNDHDSPDNVPSDVHLR/3	YBR233W	13.5698	13.3642	14.0569	12.8613	13.5193	13.2632	14.3426	14.6203	14.4432	13.1462	14.3225	13.3825	12.2989	14.2514	13.7883	14.2258	14.937	13.5243	13.8384	15.0075	14.4953	13.4145	14.6929	14.0523	14.0155	14.7395	13.0255	14.3735	14.317	14.5696	14.759	12.979	13.6919	13.3039	14.4547	14.0576	13.637	12.9994	14.5173	13.8329	13.9647	13.8602	13.6272	13.3712	14.7654	13.2476	13.0222	13.6955
1/SubgroupA_0/YBR234C/DKS(UniMod:21)VVAVYK/2	YBR234C	10.461	10.5843	10.5337	10.8304	11.1634	11.2491	10.7559	10.6326	10.7052	11.0784	10.5592	11.3727	11.0569	11.1296	11.1802	10.8773	11.1726	10.4266	11.3417	11.0018	10.9087	10.9267	11.05	10.9993	10.7186	10.8419	10.7912	10.7056	10.5823	10.6549	11.085	10.9662	10.9023	11.3	11.3726	11.4233	11.0569	11.0211	11.232	10.3894	10.266	10.3387	10.8405	10.8654	10.7296	10.8336	10.9063	10.9569
1/SubgroupA_0/YBR235W/IDT(UniMod:21)PC(UniMod:4)ES(UniMod:21)EDS(UniMod:21)DLDTDLTSIR/3	YBR235W	14.1295	14.0661	14.3775	14.0544	13.4372	14.4229	14.5688	14.18	14.6049	14.3103	14.3804	13.8955	14.3918	14.3444	14.6007	14.7234	14.2163	14.6129	14.6084	14.6506	14.7913	14.7361	14.6849	15.0856	13.5379	14.6872	14.1683	14.3394	14.2401	14.2794	13.6302	14.229	14.3247	14.4723	14.3822	14.3874	14.6391	14.1029	14.1392	14.5875	14.46	14.4832	14.5617	14.3135	14.6426	13.3073	14.509	14.5114
1/SubgroupA_0/YBR235W/IDT(UniMod:21)PC(UniMod:4)ESEDSDLDTDLTSIR/3	YBR235W	13.261	13.2897	13.1179	13.0373	13.1836	13.4887	13.3413	13.2421	13.5622	13.5086	13.1294	13.5666	13.3091	13.7889	13.5601	13.5328	13.5403	13.3629	13.5817	13.7409	13.37	13.4895	13.8175	13.6213	12.8588	13.3228	13.3658	12.8904	13.4736	13.2972	13.2952	13.5377	13.2347	13.2649	13.4455	13.5036	13.4267	13.0455	13.1077	13.3941	13.3689	13.5149	13.3311	13.2656	13.4725	13.6553	13.1924	13.5597
1/SubgroupA_0/YBR235W/IDTPC(UniMod:4)ESEDS(UniMod:21)DLDTDLTSIR/3	YBR235W	13.261	13.2897	13.1179	13.0373	13.1836	13.4887	13.3413	13.2421	13.5622	13.5086	13.1294	13.5666	13.3091	13.7889	13.5601	13.5328	13.5403	13.3629	13.5817	13.7409	13.37	13.4895	13.8175	13.6213	12.8588	13.3228	13.3658	12.8904	13.4736	13.2972	13.2952	13.5377	13.2347	13.2649	13.4455	13.5036	13.4267	13.0455	13.1077	13.3941	13.3689	13.5149	13.3311	13.2656	13.4725	13.6553	13.1924	13.5597
1/SubgroupA_0/YBR235W/LKKPVLPELS(UniMod:21)PC(UniMod:4)C(UniMod:4)SK/3	YBR235W	12.2564	11.7279	12.2266	12.1276	11.7527	12.672	12.0963	11.4291	12.7701	12.493	12.5372	12.1131	12.6102	12.1501	12.747	12.8135	12.5851	12.2925	13.1034	12.3624	12.766	12.9026	13.0467	13.0359	12.0941	12.6482	12.1075	12.6438	12.2662	12.0436	13.0338	12.0752	12.3693	12.6888	12.4725	12.4834	12.9116	12.4123	12.4743	12.6295	12.7913	12.306	12.8944	12.7945	12.7919	12.6245	13.0385	12.7444
1/SubgroupA_0/YBR235W/RIS(UniMod:21)QTYFNYQATPEC(UniMod:4)QK/3	YBR235W	13.0131	12.9258	12.6256	12.8964	12.7185	12.8565	13.0044	12.6585	12.7303	13.1053	12.6578	13.0928	13.1296	12.9588	12.9634	13.0011	12.7753	12.9001	13.4233	12.9522	12.7145	13.0347	12.733	13.1338	12.476	12.7688	12.9573	12.7205	12.7981	12.6933	12.9383	12.9807	13.0696	13.0009	13.1744	12.9446	13.3561	13.0099	13.0173	13.0836	13.3823	12.9251	13.2008	13.0204	13.0344	13.2888	13.2528	13.092
1/SubgroupA_0/YBR235W/RRFS(UniMod:21)TIEPQTIAK/3	YBR235W	10.8023	10.8053	10.234	11.6487	11.8136	11.9285	10.9997	9.71066	11.732	11.5905	10.997	11.5188	10.6596	10.9549	11.8096	11.2702	11.9957	11.7762	11.5304	10.1745	11.2741	11.659	11.547	11.4052	7.33772	7.50256	8.39535	7.33772	7.50256	8.39535	10.9397	10.66	10.8248	7.33772	7.50256	8.39535	11.9586	11.4378	11.4765	11.3557	11.6354	11.5205	11.1439	11.1113	11.7359	9.2024	8.92268	9.08753
1/SubgroupA_0/YBR236C/S(UniMod:21)INVDQIVR/2	YBR236C	5.55842	5.77637	6.95679	9.51789	9.73585	9.88773	8.36728	8.58523	8.73712	8.12205	7.51322	9.47055	9.24054	9.13687	9.77287	10.1726	9.71897	9.2216	9.7594	9.29504	9.43438	9.35451	9.84247	9.60622	5.55842	5.77637	6.95679	9.03769	9.25564	9.40753	8.96583	9.21531	9.71952	10.1326	10.6237	10.6252	12.0875	10.7239	10.724	13.007	10.9945	11.3317	13.0261	11.3032	11.3613	13.16	10.9728	11.7852
1/SubgroupA_0/YBR245C/DIIS(UniMod:21)PLLLNPTK/2	YBR245C	5.39048	5.55114	6.42127	7.3299	7.49056	7.60252	7.24806	7.99751	8.17322	5.39048	5.55114	6.42127	5.39048	5.55114	6.42127	8.72226	8.44964	8.6103	8.59708	8.32639	8.18912	8.39273	9.14307	8.49528	5.39048	5.55114	6.42127	7.45059	8.48623	7.69579	7.94494	8.1056	8.21756	8.37525	8.53591	8.64787	5.39048	5.55114	6.42127	5.39048	5.55114	6.42127	8.35939	8.52005	8.63201	8.42267	8.69529	8.58333
1/SubgroupA_0/YBR245C/DIIS(UniMod:21)PLLLNPTKR/2	YBR245C	11.8065	10.9648	11.0242	11.4074	11.3003	10.8172	11.4201	11.5968	11.1271	11.462	11.076	11.5738	11.45	12.0216	10.9151	11.392	11.6676	10.9817	11.7748	11.7568	11.0478	11.4616	11.6177	10.7436	11.1359	11.2568	11.4149	10.763	11.6454	11.5486	10.9865	11.5545	11.3425	11.4104	11.3864	11.9457	10.8823	11.5934	11.8486	11.2735	11.7393	11.6387	11.2609	11.8814	11.8743	11.236	11.756	11.8889
1/SubgroupA_0/YBR245C/TEHEEDAELLKEEDS(UniMod:21)DDDESIEFQFR/3	YBR245C	10.9726	11.1973	12.4141	14.7618	14.9864	15.143	14.5821	15.2288	15.057	15.2255	15.0929	12.9388	14.574	15.7999	14.8057	14.767	14.3857	14.6104	14.6662	14.285	14.5096	13.9474	14.3286	14.1721	14.8715	15.0962	15.2528	15.1992	13.3151	15.0925	14.9259	13.1558	15.3871	13.3829	13.7051	13.8233	14.2052	13.752	15.4208	13.9206	14.024	14.8899	14.5804	14.1582	14.4986	13.7858	14.2192	14.1149
1/SubgroupA_0/YBR247C/EKES(UniMod:21)QVEDMQDDEPLANEQNTSR/3	YBR247C	14.0258	14.4692	14.1021	13.8163	14.0434	14.1368	13.5712	14.582	14.1013	14.1554	14.3347	14.1575	14.0483	14.368	13.9385	13.6476	14.3929	14.0888	14.0446	13.7807	13.8077	14.156	14.1875	13.8156	13.9794	14.0937	14.156	14.2157	14.4345	14.457	13.8913	13.8305	14.3604	14.0373	14.1828	14.1231	13.8314	13.9937	13.96	14.0912	14.3591	14.1141	12.3936	13.7321	13.9239	13.874	13.7818	14.257
1/SubgroupA_0/YBR255W/IATT(UniMod:21)PEAQISR/2	YBR255W	11.2791	11.9197	11.0934	11.727	11.0908	11.4457	11.7936	11.5661	11.7002	11.8104	11.5475	11.4515	11.5323	11.7598	11.6663	11.9503	12.2642	11.3175	8.73801	8.87205	9.59804	11.0042	11.1382	11.2316	11.6926	11.9201	11.8267	11.7602	11.1599	11.5635	11.1257	10.8756	11.8307	11.2464	11.1351	11.8607	10.323	10.5504	10.457	11.5529	11.7804	11.687	11.5448	11.3173	11.4513	11.302	11.3149	11.744
1/SubgroupA_0/YBR260C/KPAS(UniMod:21)ATVSAK/2	YBR260C	9.21477	9.29035	9.34302	7.62981	7.70539	8.11472	7.62981	7.70539	8.11472	9.39326	9.46884	9.52151	9.47308	9.54866	9.60133	7.62981	7.70539	8.11472	10.3799	10.4555	10.5082	10.507	10.6353	10.5826	7.62981	7.70539	8.11472	9.94216	10.0177	10.0704	10.1749	10.2505	10.3032	9.78852	9.62935	10.2042	10.1034	10.0182	10.0116	10.2702	10.3458	10.3984	9.88444	10.0127	9.96002	9.86578	9.94136	9.99403
1/SubgroupA_0/YBR260C/NKS(UniMod:21)PPKFAVDPSR/3	YBR260C	13.7903	13.3207	13.2515	13.5416	14.1269	13.4244	13.1283	13.0408	13.5035	13.4277	13.185	13.9119	12.1699	13.9333	13.1903	13.3546	14.4518	13.3393	13.9388	13.2622	13.1881	13.8526	14.1735	13.3803	12.9869	13.8437	13.7249	13.5957	13.5588	13.3627	14.2337	13.4235	13.5284	13.4038	13.6966	13.9705	13.6049	13.7031	13.633	13.4121	14.1027	13.3094	14.2105	13.9865	14.4094	13.711	12.8707	13.9147
1/SubgroupA_0/YBR269C/ESLNS(UniMod:21)PLLTK/2	YBR269C	7.93733	8.04896	8.65353	7.93733	8.04896	8.65353	9.91367	10.6785	10.1067	7.93733	8.04896	8.65353	7.93733	8.04896	8.65353	7.93733	8.04896	8.65353	10.6175	9.92805	10.0833	9.71742	9.90684	9.82905	10.3184	9.86464	9.90211	10.152	9.9626	10.0742	9.78473	10.2366	9.71171	10.0955	10.2184	9.96752	10.4889	10.8342	10.5224	10.58	10.6916	10.7694	10.2171	10.4065	10.3287	7.93733	8.04896	8.65353
1/SubgroupA_0/YBR275C/LEDS(UniMod:21)GTC(UniMod:4)ELNK/2	YBR275C	8.89601	9.0364	9.79678	8.89601	9.0364	9.79678	11.8497	10.7192	11.0462	8.89601	9.0364	9.79678	8.89601	9.0364	9.79678	8.89601	9.0364	9.79678	11.5681	11.977	11.5343	8.89601	9.0364	9.79678	8.89601	9.0364	9.79678	8.89601	9.0364	9.79678	11.4263	11.1881	11.3285	11.6285	11.7689	11.8667	11.9484	11.508	11.5214	11.7993	11.5932	11.8636	12.2766	11.0602	11.4302	12.5468	12.058	11.9842
1/SubgroupA_0/YBR275C/LHNGNIFT(UniMod:21)S(UniMod:21)PYKETR/3	YBR275C	12.1328	12.0575	12.2027	12.2478	12.4572	12.8869	12.3837	12.3799	12.6044	12.4751	12.5349	12.2994	12.3518	12.6437	12.6326	12.6196	12.2273	12.5402	12.6283	12.7963	12.5522	12.8409	13.1674	13.0872	12.1932	12.5171	12.0897	12.5829	12.2169	12.4311	12.4576	12.4545	12.2108	12.8396	12.414	12.4369	12.8229	11.8819	12.7472	12.8746	12.7383	12.848	12.9888	12.7316	13.1195	13.2981	13.2324	13.1665
1/SubgroupA_0/YBR275C/MDS(UniMod:21)TPIQGTEEESR/2	YBR275C	12.8179	12.8425	12.699	10.2595	10.3368	10.7556	12.8437	12.6117	12.8471	12.7453	12.8914	12.6872	12.3494	12.4267	12.4806	12.6006	12.8905	12.5732	12.9202	12.7678	13.335	12.7938	12.7899	13.0602	12.9504	13.0816	13.0277	12.9251	12.7621	12.9953	12.4377	13.0271	12.9978	12.9982	13.055	13.3589	12.5836	12.9077	12.892	12.8115	13.1826	12.8713	12.5991	13.0171	13.0043	12.3437	11.9757	12.9743
1/SubgroupA_0/YBR275C/NELMPPDS(UniMod:21)PPR/2	YBR275C	13.3762	12.811	12.7147	12.898	12.8915	13.3539	13.4112	13.9458	13.3456	14.2442	13.6718	13.2982	13.4105	14.2585	12.5176	13.8873	13.8427	13.6697	13.8227	13.8483	13.8952	13.5995	13.8773	13.5039	12.776	14.348	13.192	12.3463	13.4259	14.2157	13.3756	13.0993	13.5052	13.699	13.6797	13.8692	13.8608	13.7483	12.5801	14.8185	13.9241	13.9455	14.6804	14.6598	14.8298	13.8845	14.5434	14.6263
1/SubgroupA_0/YBR275C/NLYPEDTGS(UniMod:21)R/2	YBR275C	11.0927	10.9986	11.2869	10.8346	10.9592	11.5695	11.4492	11.4025	11.9776	10.7378	11.1214	10.6867	11.0999	10.9044	11.7811	11.2392	11.9392	11.3457	11.5653	11.7035	11.9409	10.7587	12.2384	11.9323	11.5845	11.8274	11.7276	12.0036	10.5566	11.0709	11.9922	10.8934	11.1999	10.9108	11.787	11.2917	11.6011	11.4306	12.0293	11.8164	12.2998	12.128	11.8456	11.1928	12.2904	11.5155	11.5057	11.89
1/SubgroupA_0/YBR275C/SKVDDLRS(UniMod:21)DEDEHGTVAQEK/3	YBR275C	12.6094	12.6253	12.9446	12.3974	12.6365	12.9494	12.8529	13.2606	13.2325	12.9237	13.5301	13.2677	13.0913	13.4578	12.9054	12.9829	13.5443	12.4983	12.958	13.7841	13.2376	13.1518	13.6073	12.987	12.3402	13.7261	12.6868	13.1984	13.5626	13.1821	13.0386	12.9949	13.093	13.1714	13.5111	13.6154	13.1482	13.0973	13.178	13.2933	13.891	13.3111	13.8734	13.914	13.8642	13.647	14.1606	13.5999
1/SubgroupA_0/YBR275C/TVS(UniMod:21)DLSYNK/2	YBR275C	12.118	11.8713	12.1353	11.8452	11.8508	12.4772	11.777	12.0555	12.3879	12.5191	12.0994	12.176	11.2477	11.966	12.5959	11.8491	12.8453	11.8212	12.4087	12.8152	13.1681	12.0701	12.9581	12.7474	11.5114	12.7549	10.6278	12.3187	11.727	12.1385	12.916	12.5196	11.9577	12.2489	12.4459	12.0138	12.3498	12.4224	12.5266	12.1191	12.7652	12.6543	11.8496	12.6339	12.7762	12.5584	11.9452	12.8247
1/SubgroupA_0/YBR275C/VDDLRS(UniMod:21)DEDEHGTVAQEK/3	YBR275C	11.6039	11.4688	11.5484	8.814	8.89358	9.32456	11.6932	10.534	10.9786	11.7644	11.9199	11.8788	11.3161	11.3956	11.4511	10.5478	10.6274	10.6828	11.7716	11.5647	11.6279	11.3974	11.759	11.3058	8.814	8.89358	9.32456	11.5066	11.3716	11.4512	11.6628	11.6026	11.8125	12.0493	12.1289	12.1843	11.4321	11.3426	11.5231	8.814	8.89358	9.32456	11.6405	11.679	11.9876	8.814	8.89358	9.32456
1/SubgroupA_0/YBR278W/SALDVGEHS(UniMod:21)DS(UniMod:21)S(UniMod:21)DIEVDHTK/2	YBR278W	15.4563	15.16	15.2227	13.0092	13.0595	13.3322	15.3574	15.5867	15.3866	15.1968	15.1114	15.1617	15.4154	15.5183	15.4834	15.2654	15.3788	15.2367	15.3666	15.5738	15.507	15.269	15.3007	15.1994	15.5193	15.1623	15.2554	15.9177	15.7594	15.7719	15.4709	14.9898	14.6796	15.3946	15.5704	15.3897	15.4034	15.5338	15.4438	15.3088	15.487	15.3015	15.3991	15.6463	15.3229	15.8174	15.9474	15.8582
1/SubgroupA_0/YBR278W/SALDVGEHS(UniMod:21)DS(UniMod:21)S(UniMod:21)DIEVDHTK/3	YBR278W	14.1531	14.1102	14.486	15.9835	14.4152	16.3632	16.2939	14.8826	15.9236	15.6148	15.1833	16.0009	14.2499	15.1029	16.0799	16.1176	14.3491	16.4636	16.1397	14.8651	13.0586	16.6302	15.7385	15.8314	14.3537	12.4843	15.8942	15.1709	13.4319	12.3417	16.2172	16.1736	15.7031	14.2791	14.5692	14.7713	16.307	14.4279	14.2443	16.2382	15.446	15.1981	15.9086	14.6804	14.9165	16.8732	15.5819	15.2751
1/SubgroupA_0/YBR278W/SALDVGEHS(UniMod:21)DSS(UniMod:21)DIEVDHTK/3	YBR278W	16.514	16.4699	17.0855	15.9932	16.2692	16.2873	16.3867	16.7011	16.2969	16.1126	16.4553	16.4285	16.2163	16.5428	16.321	16.285	16.4254	16.4011	16.2361	16.6259	16.405	16.4558	16.2362	16.5435	16.5582	16.1635	16.631	16.5602	16.5628	16.3946	16.7162	16.228	16.4658	16.4667	16.4915	16.3666	16.2504	16.5489	16.4328	16.3088	16.4436	16.38	16.4598	16.6141	16.3949	16.8258	16.2913	16.3697
1/SubgroupA_0/YBR278W/SALDVGEHS(UniMod:21)DSSDIEVDHTK/3	YBR278W	11.8849	12.2629	12.0543	11.8539	12.3547	11.6699	11.8961	11.9767	12.1323	11.6958	11.9616	12.1498	11.77	11.8633	11.9283	12.2794	12.1952	11.9059	12.2812	12.3023	12.2908	11.8778	12.5608	12.2853	11.8308	11.939	12.0394	12.7452	11.8215	12.5343	11.895	12.0534	11.9883	12.139	12.6046	12.4268	12.1591	12.2407	12.4934	12.3357	12.07	11.909	12.4875	12.5808	12.6458	11.0007	12.8519	11.7456
1/SubgroupA_0/YBR278W/SALDVGEHSDSS(UniMod:21)DIEVDHTK/3	YBR278W	12.1973	12.1568	12.3391	10.2312	10.2968	10.6524	12.4005	12.2769	12.3762	12.5215	12.5871	12.6329	11.8161	11.8818	11.9275	12.6652	12.3914	12.2918	12.3606	12.3502	12.5297	12.1161	12.5915	12.5806	12.4225	12.0501	12.3306	12.9106	12.7085	12.7293	12.2022	12.3136	12.2678	12.42	12.7148	12.456	12.2822	12.5467	12.8421	12.5628	12.2636	11.9961	12.2433	12.4214	12.8224	12.9768	13.0882	13.0424
1/SubgroupA_0/YBR279W/RLDDGDS(UniMod:21)DDENLDVNHIISR/3	YBR279W	14.5171	14.4622	13.9014	14.2435	14.5018	13.8272	14.2548	14.1228	13.9636	14.148	13.9281	14.3161	13.9123	13.8334	13.7874	13.7499	14.2004	13.8404	14.0338	13.8982	13.9158	13.9466	13.7892	13.8217	14.4166	13.8257	14.4134	13.9108	14.0811	14.2939	14.0922	14.0393	14.0596	13.8391	14.305	13.8465	13.9359	14.0324	14.2318	13.7228	14.1376	14.0313	13.6711	14.0652	13.7201	13.8407	13.6723	13.9687
1/SubgroupA_0/YBR279W/RRLDDGDS(UniMod:21)DDENLDVNHIISR/3	YBR279W	12.6862	12.3326	12.2409	12.5335	12.6645	12.6107	12.0203	12.1513	12.0975	11.9408	12.1328	12.5867	12.4883	12.6192	12.5655	11.7783	11.8555	11.9093	12.2098	12.3407	12.2869	10.1024	10.1796	10.5976	12.2043	12.2372	12.4333	12.5193	12.633	12.6676	10.1024	10.1796	10.5976	10.1024	10.1796	10.5976	10.1024	10.1796	10.5976	12.3739	12.2429	12.3201	11.6874	11.8183	11.7645	12.2743	12.1433	12.2205
1/SubgroupA_0/YBR285W/HQNTYSPEDS(UniMod:21)VEFDRFDDK/3	YBR285W	14.3482	14.0557	14.126	13.861	14.032	13.8706	13.5735	13.5258	13.4738	13.4291	13.4124	13.5475	11.4939	11.5386	11.7808	11.4939	11.5386	11.7808	13.4033	13.2389	13.2452	11.4939	11.5386	11.7808	14.0259	14.0099	14.1456	13.7848	13.5926	13.7101	13.3656	13.4792	13.7445	13.1548	13.5349	13.489	13.4828	13.5586	13.5275	11.4939	11.5386	11.7808	11.4939	11.5386	11.7808	11.4939	11.5386	11.7808
1/SubgroupA_0/YBR287W/M(UniMod:35)NSS(UniMod:21)FLSSSSIGDK/2	YBR287W	14.8483	14.6358	14.6356	14.8634	14.9261	14.9698	14.7773	14.9296	15.0431	15.0232	14.9507	14.8804	14.8538	15.0736	14.8402	14.9294	14.5527	14.3889	14.9338	14.923	15.075	14.8754	14.8252	14.8286	14.4801	14.5323	14.3997	14.6893	15.4682	14.9723	14.826	15.1521	14.8988	14.6875	15.0352	15.226	14.8632	14.6647	15.0875	14.8526	15.1572	14.761	14.9829	14.9822	14.8761	14.5628	15.2696	15.0734
1/SubgroupA_0/YBR287W/MNSS(UniMod:21)FLSSSSIGDK/2	YBR287W	14.8483	14.6358	14.9757	14.5764	14.6119	14.9698	14.7773	14.9296	15.0856	14.823	14.8335	15.1937	14.8538	15.0736	14.8402	14.9294	14.9184	14.3889	14.9338	14.923	15.0083	14.8754	14.7022	14.8286	14.4801	14.3742	14.8466	14.8492	15.4682	14.786	14.826	15.1521	14.8988	14.6875	15.1577	15.226	14.8632	14.9459	15.0875	14.8353	15.1572	14.849	15.0282	14.9822	15.0215	14.812	15.3437	15.0734
1/SubgroupA_0/YBR287W/T(UniMod:21)PNIDNEELVNEEQEEQELLEEENNR/3	YBR287W	15.3889	15.4867	15.5548	15.2979	15.3957	15.4638	15.4812	15.584	15.2798	14.4481	15.5416	14.829	12.6973	12.795	13.3245	15.2395	15.272	15.5387	15.2204	15.116	15.3433	15.1414	15.1384	15.4762	15.2094	15.3752	15.3071	15.3623	15.3083	15.1694	15.1025	15.2563	15.0135	14.75	15.3594	14.4724	15.1681	15.4893	15.1786	15.5654	15.2637	15.12	15.5433	15.3028	14.9915	16.1669	15.3025	15.5688
1/SubgroupA_0/YCL005W/NAS(UniMod:21)DADIVNIK/2	YCL005W	15.4159	15.6314	16.1502	15.5567	15.3463	16.296	15.8848	15.6268	16.5084	15.9204	16.4791	16.0134	16.2004	15.8359	16.3057	16.0776	16.3739	16.1694	16.4033	16.294	16.6761	16.2306	16.4713	16.6618	15.1846	16.3612	15.3942	16.1825	16.099	15.4733	16.547	15.8292	15.7674	16.2038	16.0588	16.0374	16.5251	15.6679	16.1621	16.3572	16.3066	15.8266	16.9163	16.4169	16.4243	16.6446	16.3046	16.3095
1/SubgroupA_0/YCL005W/RNAS(UniMod:21)DADIVNIK/2	YCL005W	12.2476	12.2066	12.681	12.3931	12.2767	12.9044	12.6941	11.9305	12.9327	12.7404	13.1145	12.7639	12.9839	12.7757	12.8625	12.8076	13.102	12.8251	13.1747	13.0403	13.2413	12.9905	13.296	13.2055	11.9756	13.1059	12.3192	12.7796	12.4397	12.4144	13.01	12.4985	12.8507	12.6956	12.6858	12.8603	13.0338	12.5526	12.8729	12.7946	13.0241	12.9626	13.2776	13.0914	13.1397	13.1039	12.9335	13.0493
1/SubgroupA_0/YCL014W/AADVENLS(UniMod:21)DDDEHRQNESR/3	YCL014W	11.4095	11.5107	11.5813	11.1875	11.9045	11.7897	11.9892	12.1609	12.0904	11.5526	11.7695	12.2363	12.0583	12.7037	12.2093	11.4489	12.0006	11.5531	11.6097	11.438	11.5392	11.2503	11.5834	11.2451	11.4282	11.6	11.5294	11.4145	11.4189	11.7668	11.0899	11.6044	12.1676	11.4424	11.6341	12.2142	11.7439	12.0646	11.7668	11.4863	11.6566	11.6594	12.023	12.3019	12.0876	9.33318	9.43439	9.98253
1/SubgroupA_0/YCL014W/DFVALS(UniMod:21)DDEDEDGKQNC(UniMod:4)AVGGPEK/3	YCL014W	13.7658	13.0858	10.6754	12.4789	13.1581	13.0964	13.0561	12.7234	13.2193	13.1243	12.8353	12.9858	13.1847	12.9875	13.1496	13.0805	13.2584	12.9898	13.2864	13.2484	12.257	12.9749	12.8465	12.731	13.5531	13.0907	13.293	13.2081	13.317	13.0997	12.5631	13.0574	12.4283	13.0724	13.2315	13.2727	13.0604	13.3248	13.1554	13.0344	13.4493	12.9789	8.9107	9.0166	9.59015	12.0764	12.1823	12.2561
1/SubgroupA_0/YCL014W/S(UniMod:21)INVTTSNNK/2	YCL014W	11.6581	11.2819	11.4396	8.32884	8.48615	9.33813	11.284	11.6506	11.2004	11.7089	11.0442	10.9134	10.1807	12.0213	10.8341	11.5753	11.0837	11.0626	11.1583	11.4252	11.3156	10.9519	11.2189	11.1092	11.1792	11.3365	11.4461	10.5419	10.8088	10.6992	8.32884	8.48615	9.33813	11.1166	11.2192	11.5478	11.2315	11.4984	11.3888	10.9251	11.0824	11.1921	10.9888	11.2557	11.1461	10.7866	11.0535	10.9439
1/SubgroupA_0/YCL025C/ADQGPQDEVEATQMNDLTSAIS(UniMod:21)PSSR/3	YCL025C	10.8688	10.8694	10.8725	10.8688	10.8694	10.8725	10.8688	10.8694	10.8725	10.8688	10.8694	10.8725	13.178	13.179	13.1786	10.8688	10.8694	10.8725	10.8688	10.8694	10.8725	13.134	13.1349	13.1345	13.3126	13.3131	13.3135	12.455	12.4548	12.4572	13.3248	13.3254	13.3258	10.8688	10.8694	10.8725	10.8688	10.8694	10.8725	13.2561	13.2567	13.2571	13.0285	13.0291	13.0295	10.8688	10.8694	10.8725
1/SubgroupA_0/YCL025C/QAQELEKNES(UniMod:21)SDNIGANTGHK/3	YCL025C	12.3041	11.8971	10.41	11.9506	12.4839	11.8596	12.0752	12.7192	12.0828	11.7135	12.0904	13.1826	12.7087	13.0289	11.8984	12.1885	13.1849	12.044	12.7151	12.0925	12.1854	12.4731	13.186	12.3507	11.8721	12.1042	13.333	11.7189	12.4999	13.117	11.7781	12.0507	13.0867	11.6288	13.0235	12.6711	12.0815	12.5078	13.4101	12.1404	13.2855	12.8349	12.9141	13.6724	13.8879	12.6122	14.0706	13.2733
1/SubgroupA_0/YCL029C/LT(UniMod:21)NQFSPMDDPK/2	YCL029C	12.3623	12.1597	12.2463	11.7713	11.8374	11.8834	12.0644	11.9801	11.6649	12.4835	12.0361	12.0965	12.3282	11.8208	11.9005	12.266	12.1539	12.2199	12.2583	11.9483	12.1904	12.1175	11.6564	11.7749	12.4358	12.4595	12.5963	12.2468	12.4717	12.3231	11.966	12.1259	12.4241	12.2349	12.262	12.4763	11.8614	12.5689	12.3733	12.1198	12.1605	12.223	12.0919	12.2659	12.1823	11.8847	12.7085	12.3199
1/SubgroupA_0/YCL029C/LT(UniMod:21)NQFSPMDDPKSPT(UniMod:21)PMR/3	YCL029C	12.0949	11.8163	12.4265	12.3828	12.5178	12.6119	11.7135	11.7951	12.0901	11.7009	12.5149	11.8788	11.8433	11.7302	12.4146	11.7104	12.5817	11.9017	12.1188	12.1927	12.7249	12.1719	12.6665	12.1357	12.1563	12.3854	12.2913	12.2585	10.671	12.2116	12.107	11.8778	12.0129	12.1239	11.7002	12.1587	12.1087	12.3378	12.2438	11.9482	11.987	12.3676	11.5425	12.1534	12.3715	12.1643	12.2431	12.5437
1/SubgroupA_0/YCL029C/LTNQFSPMDDPKS(UniMod:21)PTPMR/3	YCL029C	12.0228	11.8057	11.8073	11.867	11.8272	12.238	11.8988	11.9432	12.1314	12.1365	11.7346	12.0488	11.9162	11.9297	12.0037	11.8364	12.3722	11.8761	12.2449	11.6613	12.2568	11.9235	12.1622	11.8845	10.17	11.9573	12.1112	12.1007	11.5854	11.9253	11.897	11.9008	12.0207	12.0355	11.8817	12.2988	12.0348	12.4842	11.94	11.7164	11.6081	12.498	11.9747	12.0951	12.3928	11.7772	12.0323	12.1495
1/SubgroupA_0/YCL029C/LTNQFSPMDDPKSPT(UniMod:21)PMR/3	YCL029C	11.6448	11.4536	11.485	11.4888	11.7354	11.8863	11.6681	11.7155	11.7099	12.0438	11.3223	11.7571	11.4381	11.7058	11.6775	11.4228	12.02	11.3703	11.7985	11.3487	12.0439	11.6981	11.8094	11.7637	11.6021	11.7134	11.6677	11.2768	11.4264	11.7132	11.5793	11.2045	11.7426	11.5015	11.488	11.8851	11.7602	12.0024	11.7406	11.6601	11.8889	12.0616	11.7234	11.8791	11.8427	11.6218	11.6422	11.5928
1/SubgroupA_0/YCL032W/RES(UniMod:21)PVTVFR/2	YCL032W	14.5878	14.4358	14.2369	14.2541	14.1645	13.6986	14.3145	14.0721	13.8703	14.4278	14.2934	14.3416	14.4474	14.3651	14.1491	14.0557	14.6658	14.3343	14.3063	14.0327	14.5132	14.0089	14.0976	14.153	14.9264	14.4811	14.5951	14.4487	14.7022	14.5238	14.3683	14.4629	14.1822	14.2896	14.3509	13.9489	13.9022	14.3187	14.4523	14.1878	14.2935	14.3132	14.4652	14.3434	14.5658	14.2392	14.6909	14.3911
1/SubgroupA_0/YCL037C/LAPTEIPVSTIS(UniMod:21)IEDLDATR/3	YCL037C	11.3686	11.19	11.2953	9.97874	10.1574	10.084	9.70202	9.88065	9.80729	7.61979	7.72506	8.29519	7.61979	7.72506	8.29519	7.61979	7.72506	8.29519	7.61979	7.72506	8.29519	10.1867	10.3653	10.292	10.9818	10.531	10.5778	10.0594	10.1647	10.238	10.0354	10.214	10.1407	7.61979	7.72506	8.29519	7.61979	7.72506	8.29519	7.61979	7.72506	8.29519	7.61979	7.72506	8.29519	9.20475	9.38338	9.31002
1/SubgroupA_0/YCL038C/S(UniMod:21)PYPGEQDALGQLNWK/2	YCL038C	12.9857	13.061	13.1136	13.3246	13.1331	13.1974	13.7905	13.2121	13.176	13.4787	13.693	13.458	13.4364	13.4649	13.3228	13.9144	13.1451	13.7397	13.6514	13.3463	13.5926	13.6926	13.2568	13.8946	13.2175	13.3454	13.2929	13.016	13.2895	13.0249	13.4229	13.295	13.3704	13.2036	13.133	13.3183	13.7265	13.3477	13.2246	13.8995	13.3595	13.5016	13.5529	13.1856	13.5676	13.8587	13.3785	13.6469
1/SubgroupA_0/YCL050C/GQT(UniMod:21)PEGEDPLGKPEEELTVIPEFGGADNK/3	YCL050C	19.0944	19.3355	19.2484	19.0009	18.3965	18.8311	19.193	19.0073	19.0642	19.0971	19.1511	18.9945	19.3911	18.2775	19.2229	18.9077	18.4708	18.999	18.929	18.6178	19.0498	18.7613	17.9373	18.956	19.2747	18.8502	19.2662	19.2062	19.1723	18.5799	19.3788	19.0085	18.3763	19.353	18.8702	18.4365	19.1439	18.0753	18.8771	18.9429	18.6318	18.2419	19.443	18.5748	18.4719	19.2522	18.7239	18.4792
1/SubgroupA_0/YCL051W/KAS(UniMod:21)NET(UniMod:21)GDLVFSLSQDDDALK/3	YCL051W	12.6022	12.6618	12.2886	12.0325	12.3414	12.4896	12.3999	12.2772	12.1906	12.5141	10.1439	12.2889	12.2286	11.4073	10.996	12.4797	12.313	10.1455	12.2412	12.1051	11.8621	12.2131	12.0525	11.8796	12.0665	12.0222	12.6154	12.0216	12.5163	12.6372	12.2506	12.3696	12.6378	11.3547	12.5615	12.4697	11.6982	12.3794	12.2756	11.7231	12.0926	12.276	12.4383	12.3784	12.0117	10.617	10.8916	11.6725
1/SubgroupA_0/YCL051W/S(UniMod:21)GS(UniMod:21)PISHMQHR/2	YCL051W	7.9591	8.0048	8.25231	7.9591	8.0048	8.25231	7.9591	8.0048	8.25231	12.5095	12.432	12.4777	12.3762	12.5945	12.3129	12.4048	12.4824	12.4505	12.1137	12.1363	12.2461	9.62161	9.54406	9.58976	7.9591	8.0048	8.25231	12.5548	12.6005	12.6324	7.9591	8.0048	8.25231	12.5698	12.6155	12.6474	12.4435	12.521	12.4892	12.4508	12.4965	12.5284	12.5429	12.6205	12.5886	12.3776	12.4551	12.4233
1/SubgroupA_0/YCL051W/S(UniMod:21)GS(UniMod:21)PISHMQHR/3	YCL051W	10.3861	10.4621	10.515	10.8697	10.9456	10.9986	8.75942	8.83541	9.24694	10.7009	10.572	10.648	8.75942	8.83541	9.24694	10.8858	11.5345	11.0812	8.75942	8.83541	9.24694	8.75942	8.83541	9.24694	10.5783	10.6542	10.7072	10.3716	10.4476	10.5006	8.75942	8.83541	9.24694	10.8654	10.9698	11.0005	11.159	11.293	11.283	11.3423	11.3201	11.6223	11.2025	11.3314	11.2785	10.4733	11.2189	10.5948
1/SubgroupA_0/YCL051W/SC(UniMod:4)T(UniMod:21)PDGKEEMNR/3	YCL051W	11.0051	10.9135	10.9674	6.71296	6.76694	7.0593	6.71296	6.76694	7.0593	10.1793	10.0877	10.1417	9.99545	10.087	10.0494	9.65629	9.56469	9.61867	6.71296	6.76694	7.0593	6.71296	6.76694	7.0593	6.71296	6.76694	7.0593	10.0927	10.1467	10.1843	10.6406	10.6946	10.7322	10.7249	10.5902	10.3543	8.29793	8.38952	8.35191	10.3158	10.2522	10.5626	10.1219	10.2135	10.1759	9.69662	9.72937	9.84706
1/SubgroupA_0/YCL051W/SGS(UniMod:21)PISHMQHR/3	YCL051W	11.8229	11.5511	11.7113	11.4641	11.7358	11.6242	10.7896	10.9497	11.0613	10.6916	11.3125	10.9638	11.0755	11.2356	11.3472	10.7657	12.0286	11.1255	10.2394	10.5111	10.3995	9.65608	11.3977	10.2552	11.3844	11.3427	11.0707	11.7286	11.8887	12.0003	11.0942	11.2669	10.9088	11.3115	11.1078	12.0587	10.8583	11.9427	11.4617	11.2726	11.5016	11.5869	11.3291	11.3472	11.8545	7.7994	7.95953	8.82675
1/SubgroupA_0/YCL054W/DKDS(UniMod:21)AADADDLESELNAMYSDYK/3	YCL054W	8.4203	8.50246	8.94745	10.1948	10.2769	10.3342	10.4937	10.6331	10.5759	8.4203	8.50246	8.94745	10.3447	10.8254	10.4456	10.1447	10.7185	10.2922	10.5113	10.5122	10.3723	11.064	11.2034	11.1462	8.4203	8.50246	8.94745	8.4203	8.50246	8.94745	11.6182	11.7004	11.7576	8.4203	8.50246	8.94745	11.4245	11.2851	11.3673	8.4203	8.50246	8.94745	10.5419	10.6813	10.6241	8.4203	8.50246	8.94745
1/SubgroupA_0/YCL054W/DKDSAADADDLES(UniMod:21)ELNAMYSDYK/3	YCL054W	8.55013	8.69262	9.46435	11.1213	11.3631	11.2638	10.5035	10.7453	10.646	8.55013	8.69262	9.46435	10.5678	11.3796	10.7319	10.8153	11.0571	10.9578	10.1351	10.3769	10.2776	10.5027	10.6452	10.7445	10.6559	10.4141	10.5566	10.8301	11.0719	10.9726	10.8204	10.9629	11.0622	8.55013	8.69262	9.46435	11.6681	11.9099	11.8106	11.2777	10.4579	10.626	11.0819	11.4231	11.2244	8.55013	8.69262	9.46435
1/SubgroupA_0/YCL055W/NEIELLRPRS(UniMod:21)PVQK/3	YCL055W	12.757	12.6574	11.584	12.2903	12.2525	12.7484	12.3565	12.1848	12.9859	12.7827	11.9466	12.2748	12.7718	11.7908	12.4714	12.3142	12.7992	12.4403	13.1795	12.5127	12.9452	12.8567	13.0219	12.757	11.9365	12.0335	12.1141	12.8712	12.6791	12.2678	12.8893	12.9285	12.9702	12.7532	12.5008	12.5624	12.7147	12.5801	13.4491	11.7479	12.9775	12.1935	12.8555	13.2402	13.2314	11.6919	12.091	12.5419
1/SubgroupA_0/YCL061C/HIINES(UniMod:21)DS(UniMod:21)DTEVEAKPK/2	YCL061C	13.2046	13.2111	12.9881	12.6284	13.0456	12.8041	13.0892	13.426	13.0547	13.4816	13.5753	13.3738	13.2923	14.0892	13.5361	12.9326	13.1018	13.0728	13.0259	13.7603	12.8932	12.7749	13.1453	12.5814	13.4457	13.6109	13.3282	13.6743	13.7782	13.8797	12.945	13.2162	13.5848	12.1956	13.4714	13.8721	12.7933	13.6278	13.039	13.1623	13.0076	13.0988	13.3031	13.3731	13.2954	13.2839	13.7253	13.35
1/SubgroupA_0/YCL061C/HIINES(UniMod:21)DS(UniMod:21)DTEVEAKPK/3	YCL061C	14.8035	15.0339	14.7476	14.7789	14.8912	14.8537	14.933	14.0067	14.7645	14.664	14.4321	14.7907	14.7975	14.6104	14.6022	14.7976	14.4708	14.7532	14.526	14.3122	14.5658	14.9854	14.3375	14.6956	14.9465	14.553	15.0171	14.8842	15.0295	14.7402	14.7635	14.9968	14.8675	14.8488	14.8527	14.7696	14.8835	14.8992	14.7511	14.6615	14.9016	14.7652	14.8592	14.8621	14.6299	14.9137	14.5359	14.644
1/SubgroupA_0/YCL061C/IDS(UniMod:21)SGATSQTQPIK/2	YCL061C	12.9755	12.8699	12.1307	12.8117	12.8227	12.8112	12.7113	12.9921	12.7915	13.1027	12.5449	13.0403	12.3268	12.8948	12.6096	12.2133	12.6156	12.6856	12.4578	12.899	12.4908	12.3439	12.7963	12.0913	13.0309	12.7027	12.916	12.7545	12.8802	13.3061	12.6142	13.2733	13.0497	11.8143	12.6392	12.924	11.9327	12.8876	12.9821	12.173	12.636	12.9881	12.065	12.8548	12.4253	12.3869	12.4844	12.6337
1/SubgroupA_0/YCL061C/NSLELELS(UniMod:21)DDDEDDVLQQYR/3	YCL061C	13.9601	14.1333	13.8433	13.9924	13.9384	14.1824	13.6995	13.7243	13.4299	13.8967	13.2188	13.9346	13.1382	13.9028	12.4719	13.974	13.3054	13.8133	13.8745	13.4995	13.5616	13.7647	13.7012	13.4419	14.0339	14.0449	14.233	14.011	13.9018	14.1608	13.4644	14.0019	14.1922	13.8894	14.1382	14.166	13.8054	14.1468	13.6936	13.726	13.4364	13.7251	13.457	13.9995	13.0206	13.9709	13.6481	13.7
1/SubgroupA_0/YCL063W/AAKS(UniMod:21)HDTGLNK/3	YCL063W	8.85186	8.30589	8.285	9.16682	8.94668	9.3445	9.61983	9.35729	9.51201	10.4364	9.62746	9.26923	9.74374	8.85602	9.82414	9.85109	9.65632	10.2748	10.6139	9.32519	9.65859	10.5757	10.4652	10.1973	8.89761	8.35494	7.28551	9.73562	8.97984	9.09519	10.3326	9.07642	9.43609	9.85714	8.49428	8.91318	10.0682	9.77465	10.2149	9.75235	9.4458	9.66433	9.26777	9.47872	10.4091	9.80216	9.76007	10.2166
1/SubgroupA_0/YCR002C/SSAHMS(UniMod:21)SNAIQR/2	YCR002C	10.8785	11.5205	11.0211	10.9421	11.1041	11.1368	10.7301	10.857	11.7777	11.7823	11.4491	11.4374	11.0083	11.145	11.2283	11.4823	11.7991	11.5223	11.3867	11.3602	11.6904	11.3656	11.7163	11.2445	11.0857	11.6236	10.8828	10.8953	10.8851	11.2317	11.5432	10.9882	10.79	10.5123	11.1896	10.1916	11.2456	11.2441	11.6037	10.7779	11.502	11.1247	11.5425	11.5727	11.9617	10.956	11.3241	11.7233
1/SubgroupA_0/YCR002C/SSAHMS(UniMod:21)SNAIQR/3	YCR002C	11.4232	11.1071	11.0423	11.0367	10.0956	11.6613	10.9634	10.9616	11.4055	11.5896	11.0354	10.927	10.6204	10.3142	11.3723	10.5415	11.8151	11.3357	11.6891	11.4101	11.5769	11.0566	11.372	11.0389	10.7927	11.114	9.82938	11.1706	10.2941	11.1676	11.606	11.028	11.1442	10.6116	10.9863	10.5761	10.8375	11.2951	10.8256	11.0087	10.8845	10.6818	10.6928	10.8145	11.3699	10.4532	10.1996	10.8133
1/SubgroupA_0/YCR005C/AIGASIERPKS(UniMod:21)YSTEK/3	YCR005C	12.9411	13.3112	12.6107	12.6936	13.399	12.8993	12.8173	10.8296	13.3085	13.0231	12.2569	12.4532	13.0026	11.7658	12.2107	12.3473	12.6537	12.0448	12.2521	11.1861	12.3089	11.9838	12.3127	9.91894	12.2811	12.8491	12.894	12.8392	12.7585	12.5467	13.8022	12.393	12.7101	12.9394	12.3054	11.9372	12.0075	12.2793	12.5363	11.9593	12.3065	11.7288	12.3828	12.4836	12.8964	11.2715	10.9426	12.2148
1/SubgroupA_0/YCR010C/DERPS(UniMod:21)HDSLGK/2	YCR010C	10.9787	11.6372	11.1234	11.5889	10.1918	11.6746	11.3563	11.5048	11.2036	11.3461	11.3352	10.3476	10.0262	9.94808	10.664	10.5564	10.5502	11.1036	7.65655	7.82145	8.71455	7.65655	7.82145	8.71455	11.7929	11.2203	11.4779	11.8614	12.3924	10.7464	11.7001	11.7223	11.1799	11.6238	10.9227	10.9934	11.3098	10.9467	10.8485	11.5528	11.273	11.4379	10.9485	9.52133	9.95508	7.65655	7.82145	8.71455
1/SubgroupA_0/YCR010C/FLKS(UniMod:21)DLYQAFGGTLNPGLAPAPVHK/3	YCR010C	11.5949	11.358	11.2021	11.5754	12.1085	12.1008	11.8357	12.0348	11.8463	12.4368	11.6241	11.7208	11.8076	12.1275	11.5634	12.8664	12.776	12.1908	12.4757	12.769	12.3758	12.9751	12.8126	12.474	11.4587	12.1191	11.1892	11.9251	10.7787	11.7836	12.3986	11.2433	12.0499	11.8276	12.1056	11.9002	12.331	12.0291	12.1663	12.3609	11.4005	12.0599	12.5493	12.4317	13.5468	12.615	12.5654	12.8209
1/SubgroupA_0/YCR010C/GVAEDERPSHDS(UniMod:21)LGK/2	YCR010C	11.4155	11.7076	11.373	8.92743	9.03856	9.6404	11.709	11.8201	11.8976	11.8014	11.4794	11.5346	11.7225	11.903	11.6242	11.9309	12.639	11.5223	11.9523	11.8862	12.1567	11.9127	12.3961	11.9151	11.7117	11.9002	11.8228	11.5569	11.4632	12.0278	11.7495	11.8606	11.9381	10.8632	10.9744	11.0518	11.3098	10.701	12.2958	11.6467	11.841	11.6011	11.9814	12.0004	12.3965	11.7885	12.1507	11.8034
1/SubgroupA_0/YCR010C/IYT(UniMod:21)GGDNNEYIYIGR/2	YCR010C	19.2863	18.8021	19.1934	18.6817	18.8197	19.4634	19.3432	19.5215	19.522	19.1026	19.2803	19.8862	18.7217	19.5083	19.4747	19.562	19.3388	19.7575	19.4422	19.7223	19.9022	19.202	19.3481	20.1757	18.67	18.7743	19.2521	19.2307	19.5494	18.3984	19.6145	19.5306	19.3114	19.9213	19.7578	19.2594	20.1789	18.7181	19.6171	20.1637	19.3699	19.1283	20.1137	19.1464	18.9782	20.4865	18.7423	19.2744
1/SubgroupA_0/YCR010C/IYT(UniMod:21)GGDNNEYIYIGR/3	YCR010C	17.4839	17.2267	17.3538	17.1745	17.2302	18.2154	17.6484	17.5385	17.6809	17.5481	17.3886	17.9199	16.7518	17.4915	18.0275	18.2702	17.7065	18.3632	17.6428	17.5673	18.0635	17.7614	17.7942	18.3188	16.7148	16.9372	17.4343	17.5272	17.5618	17.0831	17.9857	17.6294	17.8758	18.2473	18.0556	17.6994	18.7924	17.26	17.7167	18.4765	17.5773	17.7639	18.3396	17.0941	17.5724	18.31	16.9782	17.4129
1/SubgroupA_0/YCR011C/DEIRS(UniMod:21)LLRDEEDVEGTDGR/3	YCR011C	13.3118	13.1471	13.1994	12.7765	12.6375	13.4345	13.6148	13.1265	13.3983	13.3513	13.5176	13.0806	13.224	13.1779	13.4695	13.307	13.1274	13.1744	13.4502	13.1587	13.6894	13.1258	13.0655	13.8466	13.0693	12.6221	12.8736	13.0156	13.4877	13.1233	13.3971	13.5601	13.4835	13.3073	13.3315	13.3143	13.5876	13.1005	13.2645	13.4463	13.0997	13.1782	13.4601	13.4213	13.1015	13.2689	13.0258	13.3965
1/SubgroupA_0/YCR011C/NIS(UniMod:21)DLEAGTDTNDIDNTIHQTTFTSSDGTTQR/3	YCR011C	15.0014	14.9033	14.9611	14.5138	14.5716	14.6119	15.0109	15.0687	15.109	14.7804	14.8784	14.8382	15.1517	15.0537	15.1115	12.5744	12.6322	12.9452	14.7544	14.8122	14.8525	14.9734	15.0312	15.0715	14.2574	14.4672	14.8731	15.166	15.3304	15.0504	15.0192	15.1765	15.0581	15.3616	15.2919	15.4183	15.4561	15.358	15.4158	12.5744	12.6322	12.9452	15.0914	15.1895	15.1492	15.0274	15.1255	15.0852
1/SubgroupA_0/YCR011C/S(UniMod:21)LLRDEEDVEGTDGR/2	YCR011C	13.1479	13.2524	13.0973	12.6155	12.9596	13.146	13.1923	13.5829	13.1285	13.1703	13.3385	13.0883	13.61	13.5655	13.1677	13.2309	13.2238	12.8944	13.1685	13.4442	13.226	13.1003	13.0267	13.1591	12.9405	13.0435	13.0012	12.1884	13.2194	13.1882	12.8345	12.9925	12.9783	12.9639	13.1081	12.933	13.2895	13.0946	13.0927	12.9215	13.3527	13.4804	13.2772	13.3508	13.2476	13.2819	13.5102	13.2596
1/SubgroupA_0/YCR011C/S(UniMod:21)LLRDEEDVEGTDGR/3	YCR011C	12.5083	12.5799	12.4383	12.6313	12.3738	12.8897	13.124	12.5226	13.1132	12.9843	13.1226	12.7273	12.9346	12.8812	13.2976	13.2903	13.1312	13.1809	12.9074	12.5284	12.8309	12.9052	12.8174	13.0971	11.545	12.4028	12.1808	12.3641	12.6051	12.5609	12.8017	13.0374	13.083	12.4963	13.0366	12.7375	13.4257	12.8322	13.1363	12.9919	13.186	12.9575	12.9502	13.3884	13.471	12.9593	12.8836	12.5698
1/SubgroupA_0/YCR011C/S(UniMod:21)LLRDEEDVEGTDGRR/3	YCR011C	13.2738	13.1938	13.4516	13.2541	13.1676	13.4171	13.9646	13.1454	13.6748	13.9719	13.8987	13.511	13.7848	13.672	13.4988	13.7187	14.0149	13.6334	13.5678	13.6872	13.8469	13.1511	13.6285	13.8051	12.9094	13.1724	13.1194	13.5077	13.5686	13.2558	13.1279	13.2162	13.6762	13.591	13.8823	13.3555	13.5113	13.7089	13.9874	13.5883	13.9734	13.8175	13.6818	14.0648	14.1947	13.514	13.976	13.7211
1/SubgroupA_0/YCR012W/ASAPGS(UniMod:21)VILLENLR/2	YCR012W	11.915	11.598	11.7866	11.387	11.405	11.7396	11.2799	11.6816	11.3439	10.972	11.2199	11.0948	11.6598	10.9044	9.05666	11.2864	11.1927	11.4698	11.1958	10.8829	11.376	11.0384	10.9577	11.2476	11.9472	11.0735	11.6765	11.3151	11.6014	11.2729	11.099	11.64	11.1842	11.3113	11.3869	11.6011	11.4518	10.9061	10.731	11.4926	10.4661	11.6129	11.5726	11.3372	11.4724	7.28636	7.39558	7.98712
1/SubgroupA_0/YCR023C/SSLSS(UniMod:21)LSNQR/2	YCR023C	10.672	10.3784	10.3736	10.4169	10.9357	10.187	10.7443	10.7754	11.0021	10.4506	10.3062	10.3913	8.45759	8.5427	9.00366	11.1416	11.4164	11.1346	10.6228	10.9499	10.8605	10.8843	11.3116	10.8123	10.7349	10.8793	10.82	11.1622	10.7654	10.7762	10.8536	10.7092	10.7943	11.0268	11.3837	10.9588	11.3319	10.9066	10.7701	11.2228	11.1438	11.0389	11.09	10.6902	11.5216	10.8878	10.6575	10.6282
1/SubgroupA_0/YCR030C/PVS(UniMod:21)VSNGAANTER/2	YCR030C	12.3816	12.0647	12.1426	12.1965	12.112	12.5942	12.4689	12.9645	12.7911	12.5483	12.5606	12.223	12.4513	12.5591	12.4578	12.553	12.5531	12.4972	12.3521	12.5817	12.6938	12.0733	12.352	12.6104	12.1237	12.5421	12.2225	12.4636	12.4578	12.6935	12.4574	12.2691	12.8647	12.4341	12.6458	12.7783	12.4227	12.4067	12.5207	12.325	12.6562	12.5128	12.288	12.7043	12.7966	11.9401	12.6481	12.3624
1/SubgroupA_0/YCR030C/S(UniMod:21)AFGNIGHR/2	YCR030C	11.6423	11.6861	11.467	11.5297	11.6821	12.218	11.7367	11.6738	12.3879	12.2414	11.721	12.0315	11.7648	11.7063	12.2068	12.1075	12.6006	12.0957	12.476	11.172	12.0396	12.0851	11.4938	11.9159	10.654	10.8098	11.2097	11.3871	10.8533	10.7029	11.4108	11.4145	11.8017	11.7613	12.0453	11.7115	11.9651	11.3962	12.1119	11.825	11.4061	12.0579	11.649	11.6365	11.9129	10.9847	10.7131	11.6665
1/SubgroupA_0/YCR030C/VSSTATSS(UniMod:21)IYQK/2	YCR030C	12.5974	12.0626	12.467	11.9857	12.1719	12.6065	12.1264	11.8547	12.5407	12.383	12.2209	12.5458	12.3894	12.4991	12.5281	12.1527	12.6647	12.461	12.6206	12.3883	12.6377	12.3095	12.9512	12.3492	12.33	12.3141	12.1979	11.7285	11.6404	12.065	12.1655	12.3139	12.4138	11.4686	12.0105	12.6184	11.9431	12.0164	12.1472	12.2361	12.3201	12.3391	12.1756	12.6266	12.6013	12.4683	12.285	12.2437
1/SubgroupA_0/YCR033W/GDPLGT(UniMod:21)PEKVENMIEK/3	YCR033W	10.403	10.7588	10.3725	10.5673	10.6902	10.7758	10.3282	10.4511	10.5367	11.0843	11.0518	10.6313	10.3591	10.4819	10.5676	10.765	11.416	10.5309	11.0361	9.6009	10.9128	10.3101	10.9745	10.0626	10.6244	10.8329	10.7473	11.0984	10.7646	10.5192	10.9686	10.64	10.5959	7.80748	7.93033	8.59569	10.3617	10.2136	10.4824	7.80748	7.93033	8.59569	11.2136	10.9692	10.8898	7.80748	7.93033	8.59569
1/SubgroupA_0/YCR033W/KES(UniMod:21)PEIR/2	YCR033W	12.0683	12.4443	11.7458	11.5343	11.5896	11.5598	11.7174	11.2378	12.0612	11.9304	11.9463	11.7313	11.9369	11.5833	10.4315	11.3961	11.7412	11.3914	11.6168	11.1059	11.6142	11.2008	11.2936	11.5731	11.7485	12.1225	11.7231	12.0932	12.424	11.8248	11.8213	11.7122	11.7926	11.5826	11.6777	11.9849	11.4139	11.7783	11.6221	11.6546	11.9858	11.8464	11.8744	11.8367	12.0999	11.0541	11.563	11.755
1/SubgroupA_0/YCR033W/S(UniMod:21)MDDYSPDVTNK/2	YCR033W	14.0135	14.0053	13.7838	13.7092	13.7635	14.0767	13.8703	14.0888	14.2067	13.949	14.0202	13.5981	13.6875	13.9026	14.118	13.8223	14.0525	13.5214	13.9001	13.5516	14.0521	13.5894	14.0477	13.836	13.8478	13.8449	13.7856	13.9183	14.1719	14.1459	13.9143	13.7651	14.16	13.6075	14.0854	14.3266	13.7557	13.9202	13.7522	13.6201	13.8946	13.7969	13.7743	13.9377	13.8247	13.1986	13.7777	13.693
1/SubgroupA_0/YCR034W/NVPT(UniMod:21)PS(UniMod:21)PS(UniMod:21)PKPQHR/3	YCR034W	17.9826	17.7087	17.4604	17.212	17.7933	17.296	17.4636	17.3482	17.6284	17.085	17.1481	17.9392	17.3945	18.0132	17.1074	17.2865	18.0729	16.7524	17.3578	17.6253	17.1031	17.3441	17.8579	17.2688	17.1178	17.2419	17.4951	16.9418	18.0109	17.1838	17.414	17.5721	17.4086	17.0045	17.7979	17.7538	17.0423	17.384	17.7157	16.7906	17.791	17.3425	17.3475	17.9913	17.7988	17.1897	17.8129	17.5258
1/SubgroupA_0/YCR034W/NVPT(UniMod:21)PS(UniMod:21)PSPKPQHR/3	YCR034W	13.6688	15.9894	16.597	15.6866	16.956	16.3558	16.0149	16.1961	16.65	15.872	16.1972	16.8922	15.9608	16.7968	15.9708	15.781	16.9136	15.6509	15.9495	16.0654	15.8897	15.6709	16.3754	15.8107	16.4951	16.5462	16.7615	16.2063	17.0495	16.413	16.4605	16.7062	16.5933	15.9976	16.731	16.7411	15.8933	16.1564	16.6084	15.5806	13.3094	15.9491	15.9281	16.3155	16.4653	15.4214	15.7756	15.7702
1/SubgroupA_0/YCR034W/NVPT(UniMod:21)PSPS(UniMod:21)PKPQHR/2	YCR034W	15.8573	14.7545	15.6716	14.4473	15.4876	15.1247	14.927	16.5153	15.6282	14.904	15.7814	15.945	14.9996	16.3852	14.7368	14.8459	15.7169	14.2925	14.6858	15.8722	14.8892	14.3521	15.4155	14.5248	15.4349	15.9306	15.6011	15.2576	16.5339	15.8339	14.9469	15.5321	15.639	14.7683	15.7299	16.1875	14.6973	15.096	15.4384	14.848	15.74	15.1811	15.1684	15.4057	15.2589	14.702	15.3916	15.2019
1/SubgroupA_0/YCR034W/NVPT(UniMod:21)PSPS(UniMod:21)PKPQHR/3	YCR034W	17.3164	16.1612	16.7221	15.8072	17.0827	16.4944	16.1981	16.3713	16.8297	16.0274	16.3992	17.0538	16.167	16.9449	16.2013	15.9781	17.0968	15.8129	16.0801	16.2055	16.1582	15.8403	16.5164	15.9718	16.7513	16.7148	16.9073	16.3332	17.1695	16.589	16.6172	16.8753	16.8146	16.1872	16.8996	16.9194	16.086	16.4616	16.8094	15.7539	16.7054	16.1211	16.1326	16.4987	16.533	15.5753	15.9769	15.9324
1/SubgroupA_0/YCR034W/NVPT(UniMod:21)PSPSPKPQHR/3	YCR034W	11.2775	11.0308	11.1762	7.1112	7.25659	8.04401	7.1112	7.25659	8.04401	7.1112	7.25659	8.04401	8.69616	8.94287	8.84155	7.1112	7.25659	8.04401	7.1112	7.25659	8.04401	7.1112	7.25659	8.04401	10.9057	9.69901	10.0556	7.1112	7.25659	8.04401	10.4252	10.6911	10.6527	7.1112	7.25659	8.04401	10.3898	10.6365	10.5352	7.1112	7.25659	8.04401	7.1112	7.25659	8.04401	7.1112	7.25659	8.04401
1/SubgroupA_0/YCR034W/NVPTPS(UniMod:21)PSPKPQHR/3	YCR034W	13.2458	12.7984	13.0621	12.8799	13.3273	13.1435	11.0708	10.3754	12.6609	9.19283	9.98535	11.6726	7.16049	7.42414	8.85204	7.16049	7.42414	8.85204	12.4571	12.0097	12.2733	7.16049	7.42414	8.85204	12.9457	12.8514	12.3809	12.6399	11.7953	11.6189	12.7931	12.536	12.5157	11.9803	12.133	12.7223	12.308	12.5716	12.7553	11.672	12.1194	11.9356	11.9222	12.1858	12.3696	7.16049	7.42414	8.85204
1/SubgroupA_0/YCR034W/NVPTPSPS(UniMod:21)PKPQHR/3	YCR034W	14.129	13.9639	14.0612	13.7216	13.8868	13.819	12.1691	12.3485	12.8583	12.2543	12.3516	12.4194	11.968	12.1332	12.0654	10.2075	10.3049	10.832	12.9148	12.3832	12.182	12.2277	12.3928	12.325	13.2783	13.3949	13.0563	13.0897	12.8326	12.9133	13.2914	13.289	13.125	11.9577	12.6507	13.3904	12.948	13.0453	13.1132	12.3996	12.5648	12.4969	12.6648	12.8551	12.8048	10.2075	10.3049	10.832
1/SubgroupA_0/YCR042C/SKDAQDNDEEEEEGES(UniMod:21)DEEEEEGEEERR/3	YCR042C	12.9911	13.0189	13.2743	12.9487	12.5376	12.9714	12.8365	13.3055	13.287	12.8016	13.1147	12.7199	13.1053	12.8653	12.8529	12.6204	12.9774	12.6851	13.0783	12.8486	12.8467	13.0977	13.2116	13.1648	12.602	13.4182	12.7324	13.0536	12.9398	13.0069	12.7726	12.8864	12.8397	12.7301	13.1339	13.1677	12.8223	12.8279	13.183	12.9812	13.2072	12.9828	12.9905	13.1515	13.0572	13.0561	13.1609	13.1789
1/SubgroupA_0/YCR054C/LVSKEEDPGNENSEIIS(UniMod:21)IDED/3	YCR054C	12.8422	12.9805	12.9237	9.88365	9.96518	10.4067	12.9712	13.0528	13.1096	13.0407	12.9024	12.9839	11.4686	11.607	11.5501	12.8189	12.9572	12.9004	12.7896	12.8712	12.928	12.7576	12.9886	12.8032	13.0266	13.1081	13.1649	12.7024	12.8407	12.7839	9.88365	9.96518	10.4067	9.88365	9.96518	10.4067	12.6836	13.2876	12.6382	9.88365	9.96518	10.4067	12.5902	12.4518	12.5334	9.88365	9.96518	10.4067
1/SubgroupA_0/YCR057C/KMTEAGSLDLIDDAGENS(UniMod:21)DLEDR/3	YCR057C	14.3266	13.1508	13.5602	13.2989	13.1218	13.8329	13.7113	13.2238	13.0522	13.5623	13.365	13.5245	12.5171	13.8007	12.9232	13.2981	13.7453	13.3433	13.6418	13.0881	12.6144	13.4761	13.3601	13.2766	12.6243	12.8244	12.7812	13.2105	13.389	13.3157	13.338	13.5404	13.4925	13.2945	13.3996	13.4729	13.2897	13.1112	13.2164	13.0032	13.6602	13.4005	10.7536	10.8588	11.4284	13.2963	13.104	13.0217
1/SubgroupA_0/YCR057C/MTEAGSLDLIDDAGENS(UniMod:21)DLEDR/3	YCR057C	11.5537	12.1614	11.3352	11.9946	12.1093	12.1892	12.0317	11.3001	10.9578	12.1823	12.159	12.5251	11.7498	12.1896	11.6993	12.2327	11.7527	11.662	12.3097	11.8961	11.9083	11.5026	12.5268	11.2761	11.9776	12.1723	12.0923	12.1648	12.3594	12.2795	12.0267	11.726	11.8146	12.0719	12.1851	12.3479	11.9369	11.9357	12.3238	11.9313	12.0524	12.3412	11.8827	12.1237	12.047	11.4669	11.6616	11.5816
1/SubgroupA_0/YCR057C/RPSDDDENES(UniMod:21)EDEDKQEEVDISK/3	YCR057C	14.4631	14.5154	13.5334	14.1319	14.0085	13.6917	14.3167	14.4938	14.0067	14.3568	13.8982	14.3532	14.4307	14.2399	13.8336	14.0903	13.9445	13.7056	14.4744	14.3069	14.0482	14.0787	14.178	13.7301	14.0931	13.8182	14.4349	14.2393	14.6144	14.2645	13.7925	14.5032	14.217	13.3362	14.1147	13.8289	14.0577	13.7105	14.2597	14.0117	14.5079	13.9309	14.1221	14.6362	14.2079	13.8703	14.4859	14.1896
1/SubgroupA_0/YCR061W/EYRPVDTIPLNDLEST(UniMod:21)PVMVNSAR/3	YCR061W	12.2827	12.2967	12.3723	12.2827	12.2967	12.3723	12.2827	12.2967	12.3723	14.4085	14.4224	14.4322	14.2976	14.3213	14.3115	14.186	14.2097	14.1999	14.1463	14.1603	14.17	13.8677	13.8914	13.8816	12.2827	12.2967	12.3723	14.4413	14.4837	14.4464	14.6211	14.6351	14.6448	14.0742	14.0882	14.0979	14.173	14.187	14.1967	14.1435	14.1672	14.1575	14.2902	14.3551	14.2727	14.4514	14.4751	14.4654
1/SubgroupA_0/YCR061W/EYRPVDTIPLNDLESTPVMVNS(UniMod:21)AR/3	YCR061W	12.1715	12.2279	12.5336	12.1715	12.2279	12.5336	14.0642	14.1207	14.16	14.1638	14.068	14.4512	14.4006	14.485	14.347	14.5109	14.1744	14.2469	14.2439	14.0744	14.0965	12.1715	12.2279	12.5336	12.1715	12.2279	12.5336	14.2078	14.1638	14.4434	13.8522	13.7564	13.8129	14.3331	14.3895	14.4289	14.2434	14.2999	14.3392	14.1253	14.2211	14.1817	13.867	14.1763	14.0354	14.1686	14.2644	14.2251
1/SubgroupA_0/YCR073W-A/EAS(UniMod:21)C(UniMod:4)KSTASDTEGK/2	YCR073W-A	10.7913	10.2189	10.0951	9.70194	10.0437	9.64851	9.93955	10.5379	9.98554	9.25058	9.38275	9.47486	10.0255	10.8425	9.65702	10.3936	10.6179	10.5257	9.86684	10.1134	9.76584	9.66926	9.44498	9.57715	10.096	10.9747	10.2973	10.1796	10.5557	10.1434	10.6714	9.91538	10.0691	9.97803	10.5958	10.7657	9.78988	9.92205	10.0142	9.82768	10.052	9.95986	10.1644	9.99881	10.2818	9.69817	10.4957	9.87267
1/SubgroupA_0/YCR073W-A/KHS(UniMod:21)VPNISM(UniMod:35)NALDM(UniMod:35)TR/3	YCR073W-A	15.3182	16.245	16.261	16.108	15.7721	15.3397	16.0022	14.0212	16.1133	15.439	15.8147	15.8402	16.5783	14.2703	15.6594	15.9761	14.4759	16.4066	16.0354	14.7863	15.6832	16.5663	14.0263	16.6565	16.0507	14.8549	15.5235	16.1868	15.0082	13.9503	16.6822	15.2514	14.698	16.7449	15.9719	13.7257	16.7624	14.5764	15.8417	16.3393	15.985	14.6313	16.7592	15.6662	15.0973	16.8795	15.8528	14.8925
1/SubgroupA_0/YCR073W-A/KHS(UniMod:21)VPNISM(UniMod:35)NALDMTR/3	YCR073W-A	13.4764	13.8203	13.5847	13.8741	13.5952	13.7596	14.0795	13.1256	13.7971	14.332	13.7375	13.6687	14.3138	14.0697	14.3833	14.3822	13.0356	14.2651	14.5832	13.1958	13.6106	14.744	14.1427	14.0991	13.0889	12.9279	12.7296	13.8676	12.8056	13.1001	14.3633	13.3109	13.2621	14.1429	13.2245	12.8638	14.673	13.732	13.6181	14.8003	13.7276	13.7413	14.3121	13.9299	13.8421	14.8881	14.0348	13.8665
1/SubgroupA_0/YCR073W-A/KHS(UniMod:21)VPNISMN/2	YCR073W-A	8.81732	8.95199	9.68134	10.6308	10.8429	11.5121	12.1532	11.2117	12.2678	11.9344	12.1629	12.069	11.8025	11.7683	12.2937	12.4446	12.253	12.2262	12.2423	12.0528	12.3202	11.7379	11.7915	12.302	11.2701	11.4986	11.4047	12.0396	11.8111	11.9457	11.9429	11.1804	10.8749	11.6712	11.8997	11.8058	12.1434	11.8438	12.0012	12.5274	12.1052	11.4868	11.5042	11.6651	12.283	8.81732	8.95199	9.68134
1/SubgroupA_0/YCR073W-A/KHS(UniMod:21)VPNISMNALDM(UniMod:35)TR/3	YCR073W-A	13.8899	14.066	13.7032	14.2237	13.5913	14.2382	14.2431	13.3717	14.1823	14.4748	13.8223	13.9919	14.6397	13.3875	14.3665	14.5612	13.5034	14.6451	14.9632	13.2605	14.2806	15.0385	13.4394	14.5825	13.4681	13.1483	13.3152	14.0815	12.963	12.9956	14.5324	13.6642	13.4445	14.5275	13.6351	13.1463	14.9354	13.8661	13.8613	14.8306	14.0198	13.7135	14.6275	14.4542	14.0129	14.9121	14.3701	14.0872
1/SubgroupA_0/YCR073W-A/KHS(UniMod:21)VPNISMNALDMTR/3	YCR073W-A	15.8299	16.4238	16.1632	16.0838	15.7181	16.1809	16.4315	15.7325	16.5813	16.7168	16.6127	16.4114	16.9372	15.7073	16.8777	16.7209	15.8961	16.7548	17.1043	15.6243	16.8464	17.0173	15.4034	16.9468	15.2086	15.6093	15.3121	16.3497	14.9265	15.3108	17.0681	15.3597	15.3606	16.4739	16.0477	15.3692	16.9536	16.0366	16.1983	17.1779	16.59	16.0712	17.0369	16.9864	16.2632	16.9922	17.197	16.6056
1/SubgroupA_0/YCR076C/IKDS(UniMod:21)PSEK/2	YCR076C	10.7438	10.6357	10.5393	10.9307	11.0193	11.0811	11.0687	11.021	11.2742	11.2158	11.3662	11.3044	11.4104	11.4991	11.5608	10.9349	11.5214	11.2772	11.1645	10.6401	11.812	11.0508	11.394	11.5634	10.9624	11.1128	11.0511	11.2884	10.8918	10.796	11.766	10.8984	11.4263	11.3251	11.0999	11.3086	11.1574	10.9474	11.4023	11.6633	11.3802	11.2407	12.0615	11.3787	11.8476	11.959	11.7319	11.6687
1/SubgroupA_0/YCR077C/RRS(UniMod:21)S(UniMod:21)YAFNNGNGATNLNK/3	YCR077C	8.78509	8.94965	9.84088	8.78509	8.94965	9.84088	8.78509	8.94965	9.84088	8.78509	8.94965	9.84088	8.78509	8.94965	9.84088	8.78509	8.94965	9.84088	11.8605	11.5813	11.7458	11.9812	11.7019	11.8665	8.78509	8.94965	9.84088	11.2254	11.39	11.5047	8.78509	8.94965	9.84088	8.78509	8.94965	9.84088	12.6661	12.3869	12.5514	12.5996	11.739	11.89	11.5947	11.0412	11.0462	10.3701	10.5346	10.6493
1/SubgroupA_0/YCR084C/DVENLNTSSS(UniMod:21)PSSDLYIR/2	YCR084C	15.6346	15.7477	15.5797	15.3446	15.667	15.7476	15.161	15.7297	15.4	15.7379	15.4906	15.4102	15.5199	15.4286	15.2477	15.1696	15.2087	15.3143	15.1715	15.414	15.2541	15.57	15.0747	15.4145	15.7098	15.4583	16.0262	15.7004	15.5388	15.4202	15.4535	15.3176	15.5809	15.955	15.8629	15.6196	15.4891	15.5357	15.4677	15.4575	15.3264	15.4471	15.2664	15.4758	15.1474	16.0047	15.4568	15.7207
1/SubgroupA_0/YCR084C/DVENLNTSSS(UniMod:21)PSSDLYIR/3	YCR084C	13.7714	13.8673	13.1161	13.6881	13.6179	13.3655	13.3567	13.2775	13.046	13.5519	12.7945	13.0935	13.2615	12.988	13.0879	13.2477	12.8264	12.9427	13.1652	12.8523	12.6652	13.2398	12.8497	12.6482	12.989	12.9096	13.2534	13.1096	12.8655	13.3857	13.0092	13.2536	13.5364	12.8191	13.17	13.1918	12.9775	13.3361	13.0224	12.871	13.0927	13.2615	12.7535	12.8225	13.1067	12.8006	12.8617	12.874
1/SubgroupA_0/YCR088W/DSEFNS(UniMod:21)FLGTTKPPSMTESSLK/3	YCR088W	12.38	12.1402	12.1412	9.79355	9.86367	10.2435	12.4244	12.3054	12.3755	11.9747	12.0937	12.0448	9.79355	9.86367	10.2435	9.79355	9.86367	10.2435	11.9477	12.0178	12.0667	9.79355	9.86367	10.2435	9.79355	9.86367	10.2435	12.0405	12.3313	12.5662	11.7316	12.1168	11.8052	12.5178	12.7386	12.535	9.79355	9.86367	10.2435	12.1302	12.2492	12.2004	9.79355	9.86367	10.2435	11.4975	11.3785	11.4486
1/SubgroupA_0/YCR088W/KEPVKT(UniMod:21)PS(UniMod:21)PAPAAK/2	YCR088W	19.937	20.3625	20.7365	19.53	19.9794	19.6406	19.6644	20.675	19.8667	19.69	20.457	19.9012	19.8221	19.8111	19.5477	19.2804	19.1732	19.3685	19.3143	19.7169	19.6651	19.1719	19.0736	19.3651	20.6971	20.356	20.3296	20.2514	20.3286	20.2682	19.7794	19.4975	19.721	19.7888	19.8824	19.7309	19.254	19.5468	19.5558	19.5838	19.7635	19.6403	19.75	19.764	19.2791	19.6391	19.8254	19.4125
1/SubgroupA_0/YCR088W/KEPVKT(UniMod:21)PS(UniMod:21)PAPAAK/3	YCR088W	21.6281	21.8393	21.7355	21.313	21.5684	21.4543	21.3997	20.9342	21.3052	21.0793	21.1823	21.1738	21.1841	20.7066	21.27	20.9536	20.7943	21.2932	21.0179	20.3562	20.9925	21.1255	20.3397	21.09	21.7888	21.2061	21.7657	21.3966	21.0463	21.0204	21.2869	21.1818	21.0607	21.426	21.2018	20.7519	21.1141	21.1555	20.8072	20.8661	20.8786	20.8824	20.8438	21.001	20.7013	21.2434	20.5374	20.5823
1/SubgroupA_0/YCR088W/KEPVKT(UniMod:21)PSPAPAAK/2	YCR088W	14.3525	13.7334	12.6621	13.1504	14.1337	12.8539	12.8722	14.9573	13.1054	13.4492	15.5745	13.8759	14.9914	12.9981	12.7088	13.3531	14.032	12.1936	13.7952	14.6865	12.2996	13.136	14.1569	12.4424	14.8944	12.9806	13.2964	13.2638	15.7288	15.6348	13.1196	13.9864	13.3973	14.135	13.9061	14.7042	12.8969	13.9445	13.8844	11.489	14.1658	13.4554	14.1536	14.1239	13.6639	12.3257	15.3036	13.5046
1/SubgroupA_0/YCR088W/KEPVKT(UniMod:21)PSPAPAAK/3	YCR088W	13.8161	13.7479	12.8993	13.298	13.7915	13.0664	13.0661	12.6907	13.1488	13.4706	12.9573	13.2676	13.4105	12.6209	13.0531	12.9515	13.4494	13.059	13.4915	12.5712	12.8282	13.0788	12.718	12.6778	13.8459	13.1795	13.8472	13.3728	13.1359	13.3113	13.7188	13.5866	13.5873	13.4599	13.4448	13.3427	13.1395	13.7402	13.4093	12.7038	13.3031	13.1286	13.1261	13.4322	13.4457	12.7507	13.3643	13.0234
1/SubgroupA_0/YCR088W/KEPVKTPS(UniMod:21)PAPAAK/3	YCR088W	17.1777	16.4445	15.3018	16.0931	17.387	15.3879	15.5909	15.6488	15.4088	16.1179	15.3008	16.8596	16.143	15.8507	15.2923	15.6079	16.7722	15.3169	16.0982	15.3952	15.0269	15.8903	15.9463	14.553	17.2782	15.5883	16.9077	15.8313	16.0859	16.3305	16.1085	16.5406	16.2489	15.6113	16.7316	16.0325	15.1834	16.7353	16.4786	14.8074	16.4771	16.1095	14.9839	16.5485	16.5099	14.8255	16.1707	16.0234
1/SubgroupA_0/YCR088W/KS(UniMod:21)FTPSKS(UniMod:21)PAPVSK/3	YCR088W	14.8235	15.1991	15.3072	14.9024	15.178	14.6589	15.0066	13.9733	15.3943	14.1678	14.5492	14.3926	14.0971	14.1521	15.1781	14.8119	15.1932	15.0366	14.9155	13.7316	15.3815	13.106	14.9876	11.987	15.1535	15.2024	15.2473	15.1169	13.7355	14.0449	14.9449	14.218	14.7403	14.5571	14.1758	14.4005	13.9946	15.2273	14.5566	14.4102	14.0288	14.2536	14.2409	15.4434	15.2189	15.0907	14.0372	14.1826
1/SubgroupA_0/YCR088W/KSEPTIIS(UniMod:21)PKPF/2	YCR088W	13.4453	13.6912	13.3613	13.2639	13.3222	13.4859	13.2349	13.6488	13.4076	13.4648	13.6157	13.0261	13.0138	12.8371	13.5172	12.8885	12.9564	12.8851	13.0567	12.8556	13.4043	12.9666	12.5114	13.0014	13.8291	13.4652	13.8874	13.5866	13.359	13.5933	13.586	13.0526	13.5093	13.4471	13.3532	11.9747	13.1005	13.3011	13.2117	12.9242	13.3918	13.2452	13.2351	12.9798	13.0288	11.857	13.1156	12.975
1/SubgroupA_0/YCR088W/KSFT(UniMod:21)PSKS(UniMod:21)PAPVSK/2	YCR088W	12.94	13.3115	14.6333	13.3288	13.2165	13.5072	13.104	14.1263	13.4263	13.211	13.7327	13.4542	12.9713	13.6674	13.2064	12.864	12.5521	13.2196	12.9054	13.6541	12.9375	12.8172	13.0227	12.7783	13.5296	13.8168	14.1628	13.5759	13.0459	14.1066	13.0116	12.6358	12.9523	13.1211	12.9503	13.5961	12.6177	13.4233	12.4393	13.1295	12.9506	13.5908	13.0334	13.5086	12.9659	13.5866	13.6277	13.0851
1/SubgroupA_0/YCR088W/KSFT(UniMod:21)PSKS(UniMod:21)PAPVSK/3	YCR088W	14.8235	15.1991	15.3072	14.9024	15.178	14.6568	15.0066	13.9733	15.3943	14.1657	14.5492	14.3917	14.0971	14.1521	15.1781	14.8098	15.1932	15.0358	14.9155	13.7316	15.3815	13.1039	14.9876	11.987	15.1535	15.2024	15.2473	15.1169	13.7355	14.0428	14.9449	14.218	14.7403	14.5571	14.1737	14.3996	13.9946	15.2273	14.5566	14.4102	14.0267	14.2527	14.2409	15.4434	15.2189	15.0907	13.9737	14.1487
1/SubgroupA_0/YCR088W/KSFTPSKS(UniMod:21)PAPVSK/3	YCR088W	13.4482	13.478	12.7311	13.5467	13.7601	12.9011	13.0072	12.2503	12.9807	13.532	12.5052	13.1039	12.5419	12.078	12.5341	12.5999	13.2923	12.9102	13.2436	12.217	12.6163	12.8368	12.7539	12.3423	13.4673	12.8586	13.3163	13.2037	12.6318	13.1807	13.4381	12.9815	12.9568	12.8781	13.0516	11.6491	12.866	13.6113	12.8833	12.6087	12.8095	12.7626	12.4918	12.999	13.0499	12.2044	12.6706	12.4369
1/SubgroupA_0/YCR088W/NEIS(UniMod:21)PAQLWAER/2	YCR088W	14.9003	14.9008	15.0655	14.9162	14.4051	15.1593	15.083	15.1715	14.7438	14.9795	14.9585	14.4099	14.8869	14.4649	15.1656	14.7859	14.0293	15.1545	14.858	14.6766	14.5979	14.6347	14.1979	14.672	14.6696	14.6877	14.8491	14.8533	14.5222	14.8381	15.0442	14.8471	14.6184	14.9397	14.5339	14.6338	14.8507	14.6684	14.3634	15.1065	14.2942	14.6259	14.6184	14.1739	14.2276	15.1036	14.2332	14.6081
1/SubgroupA_0/YCR088W/NVAS(UniMod:21)GAPVQKEEPEQEEIAPSLPSR/3	YCR088W	14.2371	14.0819	14.3952	14.1146	14.2662	13.9858	13.8855	14.4073	13.562	14.1111	14.0086	14.2257	13.9329	13.8494	13.5108	13.5355	13.5401	13.6602	13.8318	13.9144	13.2113	13.7186	13.502	13.3142	14.7187	13.7499	14.544	13.9965	14.1234	14.1761	13.7679	14.021	14.0798	14.051	14.0325	13.8334	13.4243	13.8023	13.6654	13.5042	13.7983	13.6455	13.1026	13.598	13.2622	13.1832	13.702	13.4566
1/SubgroupA_0/YCR088W/PSKS(UniMod:21)PAPVSK/2	YCR088W	12.2725	11.759	11.3704	11.8756	12.1514	11.2939	11.264	11.2377	11.5789	11.9134	11.221	11.1939	11.8456	11.0265	11.2698	10.9617	11.627	11.3131	11.5528	10.5896	11.3308	11.3115	11.3284	11.1851	11.7385	11.7089	12.2122	11.827	11.0786	11.6583	11.5884	11.1357	11.4616	11.6903	11.294	11.416	10.981	11.9494	11.2499	10.5875	11.2148	11.5722	11.2475	11.1388	11.5337	10.9945	11.1246	11.232
1/SubgroupA_0/YCR088W/PVKTPS(UniMod:21)PAPAAK/2	YCR088W	12.3881	11.823	11.6717	11.5517	12.0087	11.9057	11.7412	12.6635	11.2377	12.9787	12.5449	12.8005	13.2726	12.9792	12.6921	13.3248	11.9625	12.2098	12.2489	12.6827	12.5045	10.5246	11.4495	10.4673	11.6928	13.3475	14.0489	10.9822	13.3556	11.7351	13.3597	13.5509	13.6757	11.8114	11.1671	13.3234	13.4752	11.9457	11.9916	13.1727	11.8192	13.3935	11.3296	11.4099	12.117	13.1253	12.9518	11.6359
1/SubgroupA_0/YCR088W/QEEAPEQAPEEEIEEEAEEAAPQLPS(UniMod:21)R/3	YCR088W	17.5568	17.9051	18.2762	17.661	17.1599	17.5883	17.8348	18.1735	17.6811	17.5558	17.836	17.5106	17.4794	17.1934	17.5157	17.1442	16.734	17.5587	17.2309	17.2435	17.3448	17.0455	16.7177	17.3014	17.896	17.655	18.0866	17.7573	17.7418	17.6362	17.2413	17.8477	17.2788	17.7698	17.6719	17.263	17.2803	17.144	17.3564	17.2416	17.0156	17.2952	16.7013	16.9184	16.7217	17.1292	16.9424	17.0953
1/SubgroupA_0/YCR088W/SEPTIIS(UniMod:21)PKPF/2	YCR088W	11.2861	12.0247	10.9308	11.2	11.313	11.3917	12.1191	12.3108	12.2321	10.7567	12.052	11.2127	11.1621	10.4564	12.2511	11.6287	11.403	11.3242	11.5407	11.4463	11.7353	11.1489	11.0003	10.9532	11.6204	11.8493	11.7749	12.134	12.2723	11.9403	11.5811	11.4688	11.3332	11.3273	11.522	11.5159	11.7237	11.9154	11.8367	11.503	11.616	11.6947	11.0011	11.2641	11.1215	11.2802	11.0885	11.2015
1/SubgroupA_0/YCR088W/SFT(UniMod:21)PSKS(UniMod:21)PAPVSK/2	YCR088W	19.3131	19.8539	20.4718	19.3134	19.2091	19.5371	19.3746	19.5428	19.5644	19.1978	19.8642	19.1785	19.2542	18.7424	19.266	18.7187	18.1455	19.4312	18.8377	18.7776	19.333	18.872	18.3049	19.133	20.1047	19.6767	19.8546	19.6777	19.3616	19.2576	19.5033	18.9906	18.9141	19.2971	19.0498	18.6457	18.9751	18.8476	18.8258	19.3627	18.6868	18.8545	19.4661	18.8828	18.5519	19.7786	18.7557	18.7673
1/SubgroupA_0/YCR088W/SFT(UniMod:21)PSKS(UniMod:21)PAPVSK/3	YCR088W	17.344	18.251	18.3042	17.611	17.665	17.9693	17.4148	16.2103	17.7708	17.3366	17.5588	17.1076	17.2713	16.202	17.5064	16.9368	16.3346	17.7939	16.9878	15.8629	17.3882	17.0909	16.4702	17.3646	18.0876	17.6594	17.779	17.7675	16.963	17.0887	17.8426	17.1193	17.0228	17.3176	17.2039	16.5078	17.2726	17.1739	16.919	17.2936	16.7085	16.8527	17.3234	16.9981	16.9429	17.6142	16.4369	16.7348
1/SubgroupA_0/YCR088W/SFT(UniMod:21)PSKS(UniMod:21)PAPVSKK/3	YCR088W	13.7622	13.9346	14.4007	14.0189	14.6249	13.9508	13.1205	13.1263	13.6015	13.3905	13.5973	13.7113	13.2302	13.4024	13.3565	12.9923	13.4368	13.7364	12.823	12.6711	12.7316	13.5872	12.8335	12.3983	13.8673	14.0483	14.0109	13.9316	12.342	13.3666	13.8631	12.6658	12.7488	14.0996	13.4127	12.6412	13.1476	13.9882	13.0401	13.3347	12.8931	13.428	12.9082	13.24	13.2476	13.9192	13.087	12.8587
1/SubgroupA_0/YCR088W/SFT(UniMod:21)PSKSPAPVS(UniMod:21)K/2	YCR088W	18.1385	18.4935	19.0644	18.0702	17.8867	18.3205	18.1779	18.35	18.2457	17.8765	18.5718	17.8487	18.0016	17.438	18.1086	17.5592	16.9302	18.0839	17.654	17.422	18.0998	17.6453	17.1118	17.8157	18.8057	18.3441	18.6495	18.474	18.0085	17.9335	18.2393	17.7945	17.7867	18.1021	17.7705	17.541	17.7797	17.5374	17.6055	18.0384	17.4175	17.5422	18.2165	17.5776	17.3148	18.3991	17.599	17.4384
1/SubgroupA_0/YCR088W/SFT(UniMod:21)PSKSPAPVSK/2	YCR088W	14.2099	13.8248	13.7278	14.0784	13.8724	13.4286	13.1757	13.8646	13.3542	13.776	13.4402	13.8202	13.6518	13.5227	13.1738	13.2579	13.4142	13.5014	13.8957	13.3183	13.0522	13.3165	13.4807	12.7449	14.4635	13.7672	14.2526	13.8613	13.7248	13.995	13.8058	13.9717	13.4917	13.4429	13.6395	13.6194	13.0029	13.9057	13.5242	13.3135	13.7597	13.602	13.2229	13.6152	13.6304	13.4681	13.7952	13.771
1/SubgroupA_0/YCR088W/SFT(UniMod:21)PSKSPAPVSK/3	YCR088W	13.525	13.3146	12.9793	13.5461	13.5392	13.1036	12.5846	11.9361	12.6729	13.2764	12.4472	12.9336	13.1566	12.3095	12.6764	12.6529	12.6771	13.3807	13.411	12.3094	12.5153	13.1092	12.7165	12.2003	13.6419	13.021	13.5338	13.1183	12.6454	12.9965	13.3007	13.2507	13.0055	12.3532	12.9315	12.6615	12.5541	13.3865	12.6952	12.8111	12.8667	12.9957	12.552	12.9901	13.0893	12.5862	12.9983	12.9205
1/SubgroupA_0/YCR088W/SFTPSKS(UniMod:21)PAPVSK/2	YCR088W	18.7613	18.7065	18.4252	18.4566	18.7984	17.6827	18.1175	18.7036	18.0956	18.4668	18.2064	18.735	18.2197	18.0297	17.7858	17.5411	18.0058	17.7783	18.1772	17.6613	17.9232	17.7758	17.5673	17.5998	19.0918	18.4127	19.0834	18.4559	18.3047	18.3729	18.4931	18.1433	17.9801	17.748	18.2048	17.8836	17.6286	18.3329	18.0729	17.8167	18.0081	18.012	18.0369	18.357	17.9347	17.9373	18.1526	17.719
1/SubgroupA_0/YCR088W/SFTPSKS(UniMod:21)PAPVSK/3	YCR088W	13.1048	13.0732	12.709	13.2099	13.3105	12.7517	12.2707	11.5942	12.3064	12.9714	12.2714	12.5269	12.716	12.0097	12.3717	12.1718	12.3751	12.9963	12.973	12.3189	12.0449	12.7791	12.2325	11.9528	13.2918	12.6317	13.092	12.7209	12.4209	12.7347	12.946	12.8316	12.5916	11.8767	12.6204	12.2167	12.2566	13.0995	12.2942	12.3923	12.6712	12.5546	12.0873	12.6441	12.8386	12.3765	12.3393	12.6821
1/SubgroupA_0/YCR088W/SFTPSKS(UniMod:21)PAPVSKK/3	YCR088W	12.464	12.7027	12.0918	12.4968	14.033	11.9668	11.9132	12.321	12.0034	12.2838	11.8742	12.5163	11.958	12.3639	11.3366	11.9458	12.4785	12.0714	12.0515	11.5075	10.8033	12.3587	11.7625	10.7713	12.3808	12.5213	12.8957	12.3749	11.6981	12.3954	12.9246	11.9133	11.7225	12.2332	12.6141	10.8229	11.6391	13.2456	11.9154	11.766	12.179	12.3013	11.5917	12.5623	12.5998	11.9614	12.3228	11.6781
1/SubgroupA_0/YCR088W/SKFEGLAAS(UniMod:21)EKEEEEM(UniMod:35)ENK/3	YCR088W	12.5235	12.6112	12.2402	12.1017	12.4556	11.1409	12.1977	12.4805	12.1405	11.3773	11.576	11.4944	12.0303	10.827	11.23	11.263	11.5819	11.3413	11.242	11.4626	11.5001	11.2824	11.3995	11.4811	12.5944	12.3318	12.4665	12.3434	12.1448	12.2618	12.0686	11.9312	12.4084	11.7436	10.3093	10.8278	11.4849	11.2862	11.4033	11.1741	11.6929	11.2348	11.7854	11.4961	11.604	11.4011	11.3375	11.6712
1/SubgroupA_0/YCR088W/SKFEGLAAS(UniMod:21)EKEEEEMENK/3	YCR088W	13.6487	13.7275	13.3834	13.1931	13.2995	13.3987	13.5807	13.3462	13.2975	13.47	13.1729	13.4037	13.6599	13.0747	13.3342	13.0404	13.3587	13.1376	13.2359	12.958	13.2265	13.0384	13.2092	13.1867	13.6911	13.4699	13.8609	13.499	13.2768	13.265	13.6253	13.4669	13.3832	13.3113	13.2363	13.3817	13.2512	13.3458	13.2309	13.1969	13.5033	13.041	13.3711	13.7874	13.4067	12.9902	13.4869	13.3383
1/SubgroupA_0/YCR088W/TPS(UniMod:21)PAPAAK/2	YCR088W	15.4201	14.5959	14.039	14.2926	14.7662	14.4034	14.6787	15.2623	14.1869	14.7514	13.994	14.6197	14.0366	14.7594	14.5117	14.6674	14.8313	14.0905	14.6849	14.4982	14.3043	14.3398	14.724	13.8769	15.0951	14.2789	15.0387	14.3356	15.1777	15.1893	14.0905	15.2428	15.5018	14.183	15.1052	15.0509	14.184	15.0045	15.043	13.854	14.9463	15.0227	13.7837	14.8589	14.716	13.5428	14.7831	14.6125
1/SubgroupA_0/YCR088W/TPSKS(UniMod:21)PAPVSK/2	YCR088W	12.3905	12.251	11.6753	12.4597	12.5953	11.8883	11.9092	11.3628	11.899	12.0148	11.2867	12.0064	12.3397	11.6089	11.6798	11.6945	12.1832	11.9181	12.1135	10.8072	11.2565	11.8055	12.0066	11.5914	12.1167	12.0694	12.5228	12.4382	11.8637	11.5602	12.3265	12.2202	12.107	12.3433	11.9763	11.2258	11.7578	12.3638	11.8569	11.5398	12.0079	11.9972	11.82	11.8712	12.0626	11.449	12.1631	11.8642
1/SubgroupA_0/YCR091W/NLS(UniMod:21)NGS(UniMod:21)LNDINENEELQNFHR/3	YCR091W	14.4944	14.1021	13.8927	13.8752	13.8928	13.8153	13.9683	13.7835	13.836	14.1137	14.0755	14.2746	13.897	14.1312	13.9001	13.7039	14.0488	13.9753	13.9576	13.8515	13.9827	13.6531	13.8536	13.7951	14.004	13.9993	14.2412	13.8709	14.3134	13.8852	13.8394	14.2026	13.7134	13.7718	13.9972	14.2354	13.6387	13.8511	13.8402	13.5692	14.1218	13.9542	13.6635	13.4318	11.9338	13.7151	13.7366	13.8254
1/SubgroupA_0/YCR093W/S(UniMod:21)RPVQEMIPLK/2	YCR093W	12.1607	12.041	12.0081	11.6539	11.3405	11.7522	11.942	11.8337	11.7667	11.8658	11.5044	11.5481	11.7275	11.666	11.9745	12.0671	12.1599	12.1218	12.0482	11.4534	11.9919	12.0841	11.8932	11.9525	11.775	11.8718	11.8637	12.0483	11.2886	11.5992	11.6439	11.6934	11.7846	12.0271	11.7495	12.0775	11.9619	11.7746	11.7596	11.6364	11.8024	12.0269	11.9441	11.7258	11.8797	11.775	11.9731	12.1679
1/SubgroupA_0/YCR095C/TSS(UniMod:21)DLGIFGHR/2	YCR095C	13.2082	13.0668	12.9282	12.8461	12.9239	12.8241	12.711	12.827	13.0033	12.8844	12.7625	12.6267	12.9159	12.4247	12.9208	12.4568	13.0124	12.7873	12.9399	12.5851	12.8845	12.2173	12.8626	12.6946	13.4356	13.8302	12.9513	13.0318	13.392	12.7818	13.1327	13.002	12.5257	12.8043	12.5646	13.6917	12.691	12.9525	12.4877	12.3775	13.2017	12.5053	13.4787	12.5065	12.4689	12.7935	12.9503	12.3193
1/SubgroupA_0/YCR107W/FIKS(UniMod:21)DKK/2	YCR107W	13.0301	13.2318	13.3724	12.6506	12.5551	13.4307	12.1345	11.7261	13.2274	12.844	13.8359	12.5366	10.0223	12.841	13.5519	13.0863	13.5136	13.3434	12.1797	12.1701	12.8738	13.1515	13.2598	13.1126	11.4156	11.7578	11.6173	11.5856	12.1126	11.743	12.1661	11.9667	12.4519	12.5671	10.1279	12.3616	12.5141	12.8564	12.7158	12.6605	12.986	12.8053	12.3265	13.5327	13.6928	12.6413	13.0204	12.9468
1/SubgroupA_0/YDL003W/KVQGAAPWDTS(UniMod:21)LEVGR/3	YDL003W	11.1483	11.1418	11.0386	11.2452	11.1388	11.2015	11.2577	10.5495	10.7972	11.3488	11.0735	11.011	10.6614	11.0308	10.7397	11.1607	10.9877	10.9678	10.968	10.8615	10.9243	10.4019	10.4182	10.3036	8.71053	8.77324	9.11291	10.3084	10.3711	10.4148	8.71053	8.77324	9.11291	8.71053	8.77324	9.11291	8.71053	8.77324	9.11291	8.71053	8.77324	9.11291	8.71053	8.77324	9.11291	8.71053	8.77324	9.11291
1/SubgroupA_0/YDL005C/VVQNS(UniMod:21)PVSSVHTANFSER/2	YDL005C	14.9932	14.8151	14.7876	14.784	14.929	14.869	14.6483	14.84	14.69	15.2243	15.1077	15.1764	15.0303	14.9137	14.9824	14.9451	15.0618	15.0139	14.6005	13.8888	14.1856	14.4614	14.6777	14.4529	14.8362	14.9529	14.905	15.1121	14.682	14.7804	15.267	14.9265	14.8191	12.1872	12.2559	12.6282	14.2349	15.2171	15.1628	14.7188	14.7524	14.9184	15.0154	14.8585	14.8203	15.0575	15.123	15.2252
1/SubgroupA_0/YDL005C/VVQNS(UniMod:21)PVSSVHTANFSER/3	YDL005C	14.5313	14.7514	15.0117	14.5925	14.2831	14.026	14.0737	14.5845	13.8865	15.2124	15.0712	15.2536	14.9086	13.8865	14.2357	13.6313	13.7931	13.7266	14.1259	14.0316	14.2608	14.1685	14.0067	14.1021	15.0943	14.6541	15.0882	14.8163	14.9117	14.9781	14.2787	14.6735	15.0472	14.3466	14.2169	14.7998	14.1649	14.3267	14.2603	14.3239	14.4289	14.5425	14.1383	14.0667	13.7949	14.4704	14.5658	14.6322
1/SubgroupA_0/YDL006W/WELPDS(UniMod:21)VSDDSMDLAQHQR/3	YDL006W	11.4105	11.4058	11.482	12.0923	12.0589	12.0786	9.78747	9.80714	9.91365	11.6631	11.6965	11.6828	11.8022	11.752	11.9192	12.2754	12.3088	12.2951	12.2057	12.1723	12.192	9.78747	9.80714	9.91365	9.78747	9.80714	9.91365	12.0719	12.0915	12.1052	12.0283	12.048	12.0617	9.78747	9.80714	9.91365	9.78747	9.80714	9.91365	12.4111	12.4307	12.4444	12.2911	12.3107	12.3244	12.5454	12.5363	12.5075
1/SubgroupA_0/YDL013W/SNNSPSDNNPNETVILIDS(UniMod:21)DKEEDASIR/3	YDL013W	17.0024	16.4968	16.775	13.1365	13.3675	13.5284	16.2756	17.2438	14.2633	16.0398	15.648	15.8789	16.8681	16.4763	16.7072	13.319	13.7108	13.5499	13.4769	13.085	13.316	16.2253	13.0547	14.2482	16.2016	16.1486	17.0384	15.9153	16.3071	16.1462	16.1939	16.7942	16.1022	15.8456	16.5574	15.9175	16.2485	16.4358	15.9503	16.47	16.0558	16.4252	15.0167	15.2476	15.4085	17.1131	16.7213	16.9522
1/SubgroupA_0/YDL019C/EDLS(UniMod:21)IAEDLNQVSKPLLK/3	YDL019C	10.0043	10.1019	9.89892	9.06275	9.13702	9.29684	9.51864	9.23506	9.14522	9.80895	9.65477	9.74563	9.0315	9.32902	9.04235	9.39193	8.97211	9.02784	9.88177	9.50774	9.44207	8.79268	9.16542	9.34574	9.45707	9.73852	9.81395	9.99585	9.58204	9.00229	9.62184	9.2801	9.63282	9.49349	10.0534	9.92881	9.2934	9.58387	9.84698	8.74192	8.8961	8.83278	9.21335	9.34451	9.79568	9.42299	8.83202	8.54941
1/SubgroupA_0/YDL019C/ES(UniMod:21)LENDKEQESDTTASTLGQIAK/3	YDL019C	12.5516	13.0447	12.2618	12.3827	12.4844	12.4426	12.4658	12.4223	12.5822	12.9728	12.3587	12.6652	12.8271	12.651	12.4988	12.598	12.4381	12.6055	12.6737	12.6991	12.5088	12.502	12.3908	12.6435	12.9046	12.7053	12.744	12.715	12.7691	12.8181	12.6257	12.5472	12.7806	12.8389	12.8265	12.8418	12.4575	12.3024	12.6687	12.3761	12.7736	12.6843	12.7088	12.7502	12.3256	12.2428	12.8624	12.9311
1/SubgroupA_0/YDL019C/HAPPPVPNETDNDS(UniMod:21)QYVQDEK/3	YDL019C	15.9461	15.7283	15.8957	15.3813	15.9634	15.7348	16.1275	16.1801	16.2385	14.905	15.3503	15.6424	14.7217	15.0584	15.8579	15.6759	16.0166	15.8132	15.9378	15.8785	15.9735	15.4806	15.7824	15.6167	15.8359	16.373	14.8169	16.1061	15.1037	15.6554	16.0015	15.1655	14.8174	15.4752	15.8647	15.3247	16.1032	15.2497	15.7509	15.882	15.6357	15.2553	14.8288	14.4354	15.6788	15.2288	14.7767	14.9638
1/SubgroupA_0/YDL019C/LDGSKT(UniMod:21)PVGVHTGSALQR/3	YDL019C	13.597	13.1681	12.2488	12.4583	13.0923	12.531	12.5348	11.7772	12.9464	12.9153	12.591	12.8776	12.7492	12.4838	12.4575	12.3104	13.6188	12.3472	12.6686	12.328	12.9238	12.2299	13.356	12.5557	13.4986	13.5459	13.2201	12.9006	12.9068	12.6703	12.986	12.922	12.7715	12.7222	13.0085	13.2171	12.3206	12.9362	13.1364	12.0024	13.2822	12.7753	12.7415	13.0421	13.3722	12.0554	13.0417	12.6991
1/SubgroupA_0/YDL019C/NKS(UniMod:21)PALISHSK/3	YDL019C	12.8434	12.8075	11.8016	13.0261	12.1754	12.7361	12.2798	12.2949	12.6177	12.9938	12.1096	11.9607	12.2781	12.1104	12.4512	12.7421	12.3396	12.5129	13.2237	12.6529	12.3897	12.5873	12.3549	12.3694	12.0227	12.3268	12.3267	12.6026	12.0174	11.8399	12.1908	12.4782	12.2111	11.8532	11.8486	12.1654	12.5868	12.1019	12.2877	12.1785	12.0949	12.2251	12.3317	12.1824	12.2954	12.3137	12.088	12.1701
1/SubgroupA_0/YDL019C/RPS(UniMod:21)NNLSVVSSEIQLNDNLTESGK/3	YDL019C	13.0888	12.5968	12.579	13.6191	13.317	13.3342	13.4198	12.4463	11.9309	12.4073	12.5669	12.5014	13.2921	13.5496	13.2612	12.9937	13.0527	12.8635	11.8412	12.4087	13.2955	12.8094	12.8091	13.1281	12.7917	12.7075	12.5899	12.9596	12.5425	12.9271	12.9272	13.2044	12.9061	13.0033	13.2935	13.0325	13.6684	12.9851	13.4113	13.024	12.987	13.2976	13.1984	13.1513	12.9353	13.5051	13.2221	13.0672
1/SubgroupA_0/YDL019C/RPS(UniMod:21)NNLSVVSSEIQLNDNLTESGKR/3	YDL019C	13.4173	13.5657	13.6692	13.1565	12.9045	13.053	13.7232	13.4713	13.6198	14.544	14.292	14.4405	13.5569	13.7053	13.8088	13.9853	14.517	13.9992	10.3424	10.4909	11.295	14.2244	14.4764	14.3729	14.4254	14.6773	14.5739	14.3162	14.5712	14.5651	10.3424	10.4909	11.295	14.3063	14.4548	14.5582	14.4462	14.6824	14.7139	14.3325	14.8697	14.3491	12.9634	12.1793	14.2514	14.5817	14.7302	14.8336
1/SubgroupA_0/YDL019C/RPSNNLS(UniMod:21)VVSSEIQLNDNLTESGKR/3	YDL019C	12.5459	12.7394	12.8743	12.8903	11.9737	11.7137	14.1263	13.6145	13.7593	11.2125	11.406	11.5408	9.62753	9.82103	10.869	13.6562	14.598	13.7988	9.62753	9.82103	10.869	14.0477	14.376	14.2412	13.9293	14.2576	14.1228	14.1319	14.3254	14.4603	12.5645	12.8928	12.758	14.126	14.3195	14.4544	14.3869	14.5804	14.7153	14.3723	14.7006	14.5657	13.8536	14.0471	14.1819	14.4128	14.6063	14.7411
1/SubgroupA_0/YDL019C/VRS(UniMod:21)SNTLK/2	YDL019C	12.4721	11.7743	12.2125	11.6853	11.7011	12.5189	11.6005	11.1111	12.6054	12.1769	11.9264	11.6892	11.8091	11.8421	12.1074	11.8791	12.6596	12.0879	12.1843	11.7316	12.2137	11.7528	12.4911	11.9283	12.2037	12.877	11.9891	12.1989	12.4335	11.9744	12.4197	12.4091	12.1751	12.0819	12.1839	12.415	12.4799	11.8989	12.0715	12.1698	12.2285	11.8734	12.3533	12.1071	12.2711	12.1494	12.108	12.1695
1/SubgroupA_0/YDL022W/LNLT(UniMod:21)SGHLNAGR/3	YDL022W	11.4362	10.4446	11.2559	10.936	10.9498	11.3836	11.1818	10.2954	11.4433	11.6714	11.4199	11.4857	11.2994	10.8295	11.7911	11.6389	11.9002	11.3175	12.0577	11.6033	11.7657	11.5237	11.9836	11.8119	9.8798	11.0319	10.722	11.1368	10.6159	10.7674	11.0286	11.401	11.4893	11.0451	11.6976	11.223	11.33	11.2728	11.7279	11.2021	11.7345	11.9316	11.3432	11.6623	12.5167	11.2216	11.6048	12.2171
1/SubgroupA_0/YDL022W/LNLTS(UniMod:21)GHLNAGR/2	YDL022W	14.0986	14.3672	14.5062	14.2572	14.0824	14.3665	14.3889	14.2212	14.7922	14.6439	14.6859	14.404	14.5208	14.4722	14.7838	14.3728	15.054	14.7775	14.9623	14.9516	15.017	14.8438	15.1501	15.1264	14.2144	14.4389	14.5194	14.6553	14.6764	14.4621	15.0837	14.6096	14.7271	14.9706	14.9379	14.5502	14.8339	14.456	15.1343	14.6007	14.9999	14.8278	15.1425	15.1295	15.1802	14.6805	15.0618	15.2556
1/SubgroupA_0/YDL022W/LNLTS(UniMod:21)GHLNAGR/3	YDL022W	13.7465	14.073	14.0356	14.0244	13.9009	14.2623	14.2544	13.8848	14.5295	14.296	14.4044	14.0193	14.3816	13.9952	14.691	14.2772	14.9766	14.7882	14.9838	14.5514	14.9884	14.9102	14.9722	15.0046	13.6374	14.0744	14.161	14.6173	14.2722	14.2634	15.0594	14.522	14.5719	14.8358	14.9186	14.2205	14.7352	14.4692	14.8927	14.464	14.9076	14.6941	14.9197	14.9899	15.331	14.4168	14.722	15.1587
1/SubgroupA_0/YDL022W/RSSS(UniMod:21)SVSLK/2	YDL022W	13.6943	13.1525	13.5472	13.1255	13.1958	13.5586	13.1908	12.7475	13.4127	13.3991	13.419	13.2091	13.2706	12.9562	13.4498	12.7748	13.5187	13.4716	13.2044	12.6648	13.3168	13.3087	13.3103	13.4718	13.8162	13.2399	13.3914	13.6932	13.1001	13.2406	13.7193	13.1704	13.2932	13.6856	13.1913	13.0438	13.4451	13.4093	13.0916	13.4615	13.3504	13.3598	13.5152	13.3667	13.6062	13.3834	13.1867	13.107
1/SubgroupA_0/YDL022W/SSS(UniMod:21)SVS(UniMod:21)LKAAEKPFK/3	YDL022W	16.8366	16.8722	17.7396	17.0234	18.1782	16.9756	16.3351	17.2213	16.9046	16.2455	16.9238	17.8079	16.6359	17.7964	15.9956	16.3188	17.1391	16.1124	16.3598	16.8337	15.3541	17.0489	16.2057	15.62	16.9462	17.3182	17.4412	16.7659	16.7576	16.6944	17.3264	16.6034	15.8835	17.1376	17.2718	16.3579	16.1528	17.3716	16.2975	16.4404	16.8885	16.8739	16.0733	16.7618	16.4657	17.2336	16.7629	15.9934
1/SubgroupA_0/YDL022W/SSSSVS(UniMod:21)LK/2	YDL022W	17.4477	17.7708	16.7848	17.3548	17.6399	16.9444	16.8683	16.1003	17.1061	16.8218	16.7659	16.5894	17.0303	15.7821	16.5909	16.4393	16.9021	16.5703	16.929	15.3782	16.7334	16.6075	16.3457	16.6823	17.6175	17.4854	17.4006	17.6494	17.4829	16.753	17.8761	17.4849	17.0588	17.3207	16.718	16.4897	16.9402	17.1461	16.689	16.4267	16.996	15.7673	17.346	16.8259	16.746	16.8178	16.9157	15.9074
1/SubgroupA_0/YDL025C/ESHVVASSTLTGIS(UniMod:21)PTSAK/3	YDL025C	11.6842	11.7448	12.2291	12.5431	12.755	12.6679	12.4161	12.2043	12.3291	11.6046	11.7294	11.8165	11.0614	11.0492	11.4975	12.4915	12.7034	12.6163	12.3344	12.4096	12.1601	9.25233	9.37719	10.0535	12.5085	12.2966	12.4215	12.5457	12.9673	12.5478	12.4728	12.6847	12.5976	11.8056	11.2367	12.7981	12.3794	12.5697	12.5424	12.3421	12.8355	12.3769	11.7942	12.1226	11.2958	9.25233	9.37719	10.0535
1/SubgroupA_0/YDL025C/ET(UniMod:21)PLHSSSSTS(UniMod:21)LSSLFRPTK/3	YDL025C	13.3261	13.44	13.1187	13.2857	13.1003	13.0519	13.1904	13.0191	13.0464	12.9298	12.9348	12.5411	13.1561	12.9764	12.6672	12.4202	12.7394	12.5079	12.5007	12.6618	12.8581	12.3933	13.268	12.5471	13.2709	13.6112	13.4362	13.3863	13.9415	13.2803	13.3008	13.479	13.457	13.2499	12.9533	13.8018	12.9973	12.9376	12.7737	12.533	13.1912	12.5529	13.3572	12.6587	12.4904	13.0929	13.0851	12.6802
1/SubgroupA_0/YDL025C/ET(UniMod:21)PLHSSSSTSLSSLFRPTK/3	YDL025C	14.3514	14.2786	13.3504	13.6833	14.1599	13.5389	13.5784	13.5168	13.5628	14.0218	13.6904	13.2874	11.9501	13.1498	13.1305	12.8464	13.0571	13.0345	13.0781	12.5763	13.5525	12.5823	13.0682	13.397	14.1334	14.4719	14.57	14.4334	14.8859	13.8498	14.4323	14.3478	14.3029	14.093	14.2572	14.28	14.1514	13.8516	13.6877	13.306	14.327	13.0523	14.6063	13.4008	13.1298	13.617	13.9291	13.3214
1/SubgroupA_0/YDL025C/ETPLHSSSST(UniMod:21)SLSSLFRPTK/3	YDL025C	14.3471	14.2746	13.2873	13.6588	14.1581	13.539	13.5283	13.5082	13.5523	14.0429	13.6736	13.2755	12.0022	13.1662	13.1223	12.8464	13.0415	13.0011	13.1241	12.6085	13.5474	12.5126	13.0157	13.3644	14.1342	14.4523	14.567	14.4165	14.8745	13.8594	14.4205	14.3159	14.292	14.0878	14.2409	14.2746	14.1487	13.8515	13.6463	13.3241	14.287	13.0444	14.5689	13.3498	13.146	13.585	13.9231	13.3376
1/SubgroupA_0/YDL025C/KNTDS(UniMod:21)DQEDQIK/2	YDL025C	11.632	11.2743	11.2971	11.0588	11.171	11.2491	10.043	10.2333	10.1551	11.131	11.3213	11.2432	11.2105	11.51	10.99	10.8445	10.7609	11.3087	9.72504	11.5964	10.6936	10.9182	11.2267	10.9902	11.0431	11.6744	11.2637	11.5804	11.7707	11.6926	11.2835	11.5254	11.538	10.9882	11.5528	11.5834	10.6585	10.4683	10.5804	7.9498	8.06194	8.66925	10.8959	11.4064	11.2937	10.4314	10.2411	10.3532
1/SubgroupA_0/YDL025C/NT(UniMod:21)DSDQEDQIKYNKPNDR/3	YDL025C	13.0229	12.8885	12.6942	12.5322	13.0956	12.4837	12.3274	12.5484	12.3888	12.338	12.2393	12.7192	12.4625	13.118	12.1977	12.4426	12.8385	12.3293	12.3036	12.7945	12.4078	12.5807	12.7219	12.6639	12.5189	12.8471	12.7699	12.3278	12.6423	12.5878	12.0524	12.318	12.0692	12.6978	12.5931	12.7237	12.2881	12.7067	12.5262	12.4602	12.8843	12.6059	12.2253	12.7596	12.3512	12.5474	13.0553	12.798
1/SubgroupA_0/YDL025C/NTDS(UniMod:21)DQEDQIK/2	YDL025C	14.5045	14.1466	13.5378	13.5961	14.1512	13.8121	13.7234	13.9551	14.0478	13.9036	13.8502	13.9905	13.9199	13.8619	13.8366	13.3361	14.2272	13.7194	13.7197	13.8535	14.13	13.2922	14.0529	13.8973	14.1705	14.0881	14.0692	14.0609	14.2779	13.9426	13.9502	14.2081	14.0196	13.6002	13.9307	14.0552	13.6319	13.7655	13.9988	13.5279	14.0895	13.6967	13.5614	14.3033	14.2317	13.6235	14.1535	13.8755
1/SubgroupA_0/YDL031W/EIAAFPMLEMS(UniMod:21)DDENNASGK/3	YDL031W	12.0153	11.2989	11.0452	11.7909	11.6391	11.8036	11.7031	12.0471	11.2865	12.2279	11.1986	11.4283	11.7837	11.9381	12.0646	12.2421	12.1423	11.6459	11.9691	11.9375	11.5001	11.7501	12.3769	11.2102	10.3196	11.2434	11.4672	11.0356	11.6449	12.0524	11.0029	11.5783	12.0891	11.0398	11.6138	12.6347	11.3162	12.0658	11.3704	11.3721	11.7746	12.0858	11.2719	11.899	11.8266	11.7981	12.2053	11.8574
1/SubgroupA_0/YDL031W/KEIAAFPMLEMS(UniMod:21)DDENNASGK/3	YDL031W	13.4424	13.2618	13.3682	13.014	12.9603	13.4289	12.951	13.2203	13.0429	13.6136	12.2371	13.3408	13.1842	13.2934	13.1239	13.5014	13.682	13.6078	13.5883	13.0801	12.948	13.3832	13.5766	12.936	12.8844	13.0445	13.0855	13.2302	12.8446	13.6765	13.1002	13.3378	13.2238	13.2382	13.3446	13.4188	13.112	13.4863	13.0989	12.6822	13.1418	12.5838	13.1535	13.3724	13.2959	11.6299	13.2244	13.479
1/SubgroupA_0/YDL031W/LQNSNNEADS(UniMod:21)DS(UniMod:21)DDENDRQK/3	YDL031W	11.3203	11.5048	10.8171	11.5141	11.0482	11.2453	12.0876	11.7261	10.9362	11.6163	11.261	11.5687	10.6318	12.2106	10.9892	11.5432	10.9571	11.034	9.07966	11.6658	10.0412	11.6213	11.8603	10.1588	11.2414	11.4367	11.5729	9.99315	11.2071	10.2686	10.9206	11.5406	10.899	10.9067	11.4702	10.8569	11.4014	11.2366	11.7348	11.5768	10.7885	10.906	9.4201	9.75164	9.61548	11.4649	9.90025	11.101
1/SubgroupA_0/YDL035C/KTNTGS(UniMod:21)DENVSASGGVR/2	YDL035C	10.4859	10.9426	10.4296	8.42792	8.54593	9.18503	10.7039	10.7048	11.1061	8.42792	8.54593	9.18503	11.1799	11.3801	11.2979	10.923	11.041	11.1233	11.1385	11.3387	11.2565	10.9528	11.1788	11.1274	8.42792	8.54593	9.18503	11.2466	10.9703	10.9083	10.4517	10.652	10.5697	10.3289	10.5263	11.1242	10.7412	10.8592	10.9414	10.3805	10.9483	10.2131	11.1946	11.3948	11.3126	10.9531	11.7165	11.1346
1/SubgroupA_0/YDL035C/NDNSDITS(UniMod:21)NIK/2	YDL035C	10.1312	10.1518	10.2632	10.1312	10.1518	10.2632	12.1151	12.15	12.1356	13.1588	13.1937	13.1794	10.1312	10.1518	10.2632	10.1312	10.1518	10.2632	11.7162	11.7511	11.7368	10.1312	10.1518	10.2632	13.3311	13.366	13.3517	13.0798	13.1004	13.1147	12.4508	12.4159	12.4364	10.1312	10.1518	10.2632	10.1312	10.1518	10.2632	10.1312	10.1518	10.2632	12.4218	12.4127	12.5008	10.1312	10.1518	10.2632
1/SubgroupA_0/YDL035C/NDNSDITS(UniMod:21)NIKEK/2	YDL035C	11.8005	11.1464	10.7743	11.0316	11.1335	11.5173	11.1759	11.5357	11.7705	11.7707	11.7104	11.5018	11.347	11.3179	11.6581	11.2056	10.9519	10.9801	11.5849	11.6961	11.7555	11.6109	11.9148	11.5889	11.0276	11.6236	11.0346	11.5127	11.1781	11.4788	11.4805	11.4654	11.7776	11.3986	11.4281	11.8681	11.7223	11.6212	11.802	11.8698	11.2486	11.6182	11.9871	11.8461	11.9292	11.6854	11.7694	12.0863
1/SubgroupA_0/YDL035C/SSFFSSNIVTNDDENS(UniMod:21)IEEDKNLR/3	YDL035C	10.4707	10.708	11.9931	13.0365	13.4391	13.2737	16.2388	16.6414	16.476	10.4707	10.708	11.9931	10.4707	10.708	11.9931	13.4005	13.8031	13.6378	13.3372	13.5745	13.7399	13.1374	13.54	13.3746	10.4707	10.708	11.9931	10.4707	10.708	11.9931	12.7939	13.0312	13.1965	10.4707	10.708	11.9931	13.5811	13.8184	13.9837	12.9792	13.9996	12.764	13.3075	13.5235	12.4583	13.9493	14.1865	14.3519
1/SubgroupA_0/YDL035C/TNTGS(UniMod:21)DENVSASGGVR/2	YDL035C	13.1556	13.0532	12.4958	12.7361	12.9985	12.6808	12.948	13.5142	12.988	13.0231	13.0282	13.1734	13.2734	13.3746	12.9021	13.1431	13.3859	12.7264	13.3798	13.2355	13.3607	13.0166	13.5343	13.4163	12.699	13.3519	12.7694	13.0098	12.897	13.102	13.0394	12.9424	13.2368	12.5945	12.8761	13.138	12.602	13.0587	12.9562	13.025	13.4255	13.1568	14.0893	13.3767	13.591	13.3787	13.7402	13.5126
1/SubgroupA_0/YDL042C/VSNTVS(UniMod:21)PTQDKDAIR/3	YDL042C	10.5363	10.5372	10.5368	8.62401	8.62454	8.62739	8.62401	8.62454	8.62739	8.62401	8.62454	8.62739	8.62401	8.62454	8.62739	8.62401	8.62454	8.62739	8.62401	8.62454	8.62739	8.62401	8.62454	8.62739	8.62401	8.62454	8.62739	10.8235	10.8233	10.8255	8.62401	8.62454	8.62739	10.209	10.2099	10.2095	8.62401	8.62454	8.62739	10.6423	10.6432	10.6428	10.6315	10.6306	10.6311	8.62401	8.62454	8.62739
1/SubgroupA_0/YDL051W/RNS(UniMod:21)FAVIEFTPEVLDR/2	YDL051W	13.8149	13.713	13.7235	13.3992	13.4396	13.423	14.3518	14.3922	14.3756	11.8142	11.838	11.967	11.8142	11.838	11.967	14.2078	14.1674	14.1912	14.5916	14.632	14.6154	11.8142	11.838	11.967	11.8142	11.838	11.967	11.8142	11.838	11.967	13.74	13.6996	13.7234	11.8142	11.838	11.967	11.8142	11.838	11.967	13.5957	13.6361	13.6195	13.8234	13.8638	13.8472	11.8142	11.838	11.967
1/SubgroupA_0/YDL051W/RNS(UniMod:21)FAVIEFTPEVLDR/3	YDL051W	17.165	17.3671	16.8394	17.4758	17.2234	16.8996	17.5496	16.814	16.6792	17.5275	16.3402	17.3979	17.3618	17.0076	16.27	17.5156	16.955	17.5268	17.6016	16.754	17.3836	17.8339	16.9052	17.1312	16.988	17.0093	17.2069	17.351	17.0738	16.9692	17.6678	17.2424	16.9927	17.6695	17.3632	17.1022	17.6131	17.2903	17.4812	17.4117	17.1168	17.1728	17.558	17.5662	17.0302	17.6795	17.7199	17.3585
1/SubgroupA_0/YDL054C/LDDQTDVEQS(UniMod:21)PLLER/2	YDL054C	13.9568	14.0939	14.3919	14.3021	13.5265	14.3176	14.3314	13.9693	14.2298	14.5561	14.2645	13.9101	14.3678	13.9843	14.266	14.2812	13.8295	14.0992	14.4543	14.1313	14.3631	14.247	13.8787	14.3212	13.8109	14.1041	13.7945	14.4666	13.9809	13.7798	14.3034	13.8976	14.0058	14.2042	14.1335	14.0457	14.3534	13.6361	14.0326	14.4061	13.9042	14.0911	14.0678	13.425	13.7251	14.1149	14.0087	13.838
1/SubgroupA_0/YDL054C/LDDQTDVEQS(UniMod:21)PLLER/3	YDL054C	11.9239	12.6689	12.1142	12.8561	12.639	12.7862	12.5804	12.2029	12.1898	12.6254	12.5521	11.9038	12.4648	11.8987	12.5496	13.0786	11.9169	12.7677	12.835	11.9983	12.5594	12.6489	12.0844	12.2781	12.2197	12.4019	12.327	12.2952	12.0045	12.078	12.3927	11.9353	12.3444	12.1138	12.0343	12.3796	12.652	11.878	11.9703	12.9113	11.7953	11.9927	12.0869	11.7774	12.2382	11.7874	11.8859	12.0533
1/SubgroupA_0/YDL054C/RLDDQT(UniMod:21)DVEQS(UniMod:21)PLLER/3	YDL054C	12.0397	12.2718	12.1765	12.3168	12.4536	12.5489	11.6872	11.5469	12.2917	9.72985	9.86664	10.6075	9.72985	9.86664	10.6075	11.8764	11.8257	12.3912	12.2415	12.0094	12.1461	12.2526	12.4847	12.3894	12.3785	12.6106	12.5153	11.5743	12.6638	11.887	12.3424	11.9984	12.1187	12.2285	11.9964	12.1332	11.6083	11.745	11.8404	9.72985	9.86664	10.6075	11.6005	11.6802	11.9851	9.72985	9.86664	10.6075
1/SubgroupA_0/YDL054C/RLDDQTDVEQS(UniMod:21)PLLER/2	YDL054C	13.4006	14.0942	13.994	13.8935	13.8532	14.2025	14.1748	14.4153	14.1046	13.7472	14.0679	14.2053	14.521	14.2978	14.1806	14.0812	14.5517	13.6735	14.3653	14.241	14.1711	14.3233	14.1737	13.986	13.7639	14.2451	14.0698	13.7394	14.1927	13.5548	14.383	13.9435	13.7729	14.3205	14.2618	13.7744	14.3804	14.246	14.3252	14.2074	14.0757	14.2127	14.1702	13.8823	13.8632	13.8523	14.0223	13.9512
1/SubgroupA_0/YDL054C/RLDDQTDVEQS(UniMod:21)PLLER/3	YDL054C	14.0564	14.4998	14.4835	14.7909	13.5226	14.4139	14.5795	13.6897	14.7403	14.9315	14.8294	14.4124	15.0465	14.1797	14.5044	14.7238	14.257	14.4225	14.9501	14.2081	14.725	14.861	14.2562	14.6432	13.3684	14.8277	13.9931	14.5566	14.2899	13.9043	14.8136	14.1028	13.8874	14.6764	14.4674	14.0846	14.528	13.5976	14.3577	14.5801	14.2351	14.0639	14.8912	14.094	14.3449	14.5214	14.3162	14.3702
1/SubgroupA_0/YDL056W/STMGPQS(UniMod:21)PTLGILEEER/2	YDL056W	10.871	11.0071	11.7442	10.871	11.0071	11.7442	12.6869	12.7218	13.2185	10.871	11.0071	11.7442	14.033	14.1691	14.2639	10.871	11.0071	11.7442	10.871	11.0071	11.7442	13.3357	14.0588	13.0744	10.871	11.0071	11.7442	10.871	11.0071	11.7442	10.871	11.0071	11.7442	10.871	11.0071	11.7442	10.871	11.0071	11.7442	13.3162	13.5472	13.4523	14.2608	14.3969	14.4917	13.6763	13.5615	13.9085
1/SubgroupA_0/YDL056W/STMGPQS(UniMod:21)PTLGILEEER/3	YDL056W	11.8754	11.6754	11.2643	11.8051	10.9465	11.8891	11.7824	11.2595	11.5508	12.0381	11.6358	11.1813	11.8402	11.1575	12.1343	11.7961	11.5249	11.476	11.888	11.1176	11.5678	11.4924	11.7751	11.2174	10.6033	11.3456	11.1307	11.5235	11.5026	11.7872	11.1093	11.7543	11.5766	11.3069	11.4015	12.2114	11.4257	11.8433	11.5553	11.8056	11.7212	11.6973	11.5028	11.6777	11.8187	11.1213	11.6584	11.2758
1/SubgroupA_0/YDL065C/DSDGVQVANES(UniMod:21)EEDPELK/2	YDL065C	14.5438	14.6912	14.835	14.2821	14.0226	14.4135	14.6808	14.774	14.354	14.4587	14.9312	14.3727	14.6328	14.5122	14.7411	14.2664	14.049	14.8193	14.631	14.36	15.0029	14.4457	14.1484	14.8753	14.8096	14.3336	14.733	14.752	14.6737	14.596	14.4259	14.4469	14.3519	14.7054	14.4122	14.3088	14.5336	14.1915	14.6573	14.6424	14.4831	14.5136	14.9008	14.5757	14.226	14.8813	14.3448	14.4441
1/SubgroupA_0/YDL065C/NAES(UniMod:21)KDSDGVQVANESEEDPELK/3	YDL065C	12.5856	12.5049	12.6672	12.5397	12.4215	12.6326	12.7619	12.3716	12.9284	12.9813	12.7787	12.3102	12.6686	12.7349	13.0441	12.7808	12.7345	12.959	13.1001	12.3748	13.043	13.1074	12.7655	13.1663	12.939	12.7983	12.7036	13.2055	12.0972	12.8241	13.003	12.5872	13.0793	13.052	13.0784	12.7412	13.0175	12.7623	12.8662	12.9408	12.9208	13.0828	13.0471	12.7506	12.9303	13.1414	12.806	12.9139
1/SubgroupA_0/YDL065C/SANS(UniMod:21)PLKHGNEEEELM(UniMod:35)K/3	YDL065C	12.3831	11.8681	11.3594	11.8522	11.9924	11.7779	11.3688	11.4539	11.5131	11.7945	11.9389	11.8796	11.8394	11.5783	11.6059	9.63011	9.71518	10.1759	11.9189	11.612	11.5939	11.8128	11.516	11.508	12.2673	12.1229	12.208	11.8654	11.624	11.6003	12.0374	11.8931	11.9781	11.5434	11.8509	11.5528	12.018	12.1031	12.1623	9.63011	9.71518	10.1759	11.8494	11.9938	11.9345	12.3562	11.8773	11.4549
1/SubgroupA_0/YDL065C/SANS(UniMod:21)PLKHGNEEEELMK/3	YDL065C	12.9132	13.1216	12.3237	12.5194	13.0615	12.9018	12.8696	12.6082	12.7488	12.2642	12.248	12.968	11.7237	11.836	13.0127	12.9593	13.0188	13.0991	13.283	12.4647	13.222	13.2757	12.872	12.6637	12.9477	12.9238	11.7183	13.2703	11.4966	12.4814	12.7293	11.959	12.0562	12.7085	13.2031	11.9664	12.9093	13.3404	13.1082	13.0922	12.9412	13.0434	12.1738	12.036	13.3978	12.3482	12.7122	12.6885
1/SubgroupA_0/YDL084W/AAEAGET(UniMod:21)GAATSATEGDSNNNTAAGDK/3	YDL084W	13.2211	12.8458	12.6349	12.7024	12.9596	12.9956	12.8605	13.097	12.892	12.9273	13.117	12.6817	12.8131	12.9754	13.0683	12.8693	13.0501	12.8633	13.3456	13.4675	12.9781	13.0289	13.2879	13.1228	12.9459	12.7425	12.9494	13.0028	13.0053	13.1344	13.0942	13.0419	13.1592	13.136	13.1093	12.4637	12.9808	13.2307	13.235	13.1075	13.1598	13.2868	13.1753	13.4263	13.1863	13.196	13.3253	13.1375
1/SubgroupA_0/YDL084W/AAEAGET(UniMod:21)GAATSATEGDSNNNTAAGDKK/3	YDL084W	13.4212	13.0926	12.8291	12.9138	13.1238	12.9889	13.1872	13.0372	13.0912	13.1808	13.2365	13.3052	13.1677	13.4313	13.1313	13.1154	13.3143	13.1258	13.5258	13.2427	13.5245	13.2463	13.2325	13.3819	12.7411	12.9847	13.1707	13.5078	13.3284	13.2239	13.4008	13.2602	13.1985	13.2848	13.2649	13.3637	13.0748	13.2302	13.4418	13.2252	13.4803	13.1124	13.639	13.3398	13.6046	13.6382	13.584	13.3972
1/SubgroupA_0/YDL084W/AAEAGETGAATS(UniMod:21)ATEGDSNNNTAAGDKK/3	YDL084W	13.4431	13.1549	13.5673	12.9318	13.1663	12.9471	13.2695	13.824	13.1599	13.7121	13.7593	13.2937	13.1962	14.1328	13.236	13.5095	13.3725	13.2492	13.5589	14.1265	13.6285	13.247	13.8044	13.4609	12.827	13.747	13.2104	13.6018	13.7974	13.7063	13.3853	13.3007	13.6708	13.2691	13.356	13.9393	13.1737	13.4468	13.396	13.8079	13.4969	13.9557	13.677	13.4016	13.6939	13.9892	14.2175	14.0928
1/SubgroupA_0/YDL084W/AAEAGETGAATSATEGDS(UniMod:21)NNNTAAGDK/3	YDL084W	13.0762	13.036	12.807	12.9936	12.8159	13.2189	13.139	13.1989	13.3935	12.83	13.4908	12.8396	13.3624	13.0923	13.2879	13.2311	13.3899	13.1707	13.4755	13.6191	13.4423	13.3851	13.6276	13.2985	12.457	13.2093	13.1979	13.5823	12.9803	13.3389	13.1377	12.9465	13.599	13.2868	13.3233	12.7107	13.3126	12.9645	13.5085	13.3302	13.3829	13.5539	13.2613	13.3564	13.5415	13.4298	13.7723	13.7312
1/SubgroupA_0/YDL084W/AAEAGETGAATSATEGDS(UniMod:21)NNNTAAGDKK/3	YDL084W	12.9554	13.4771	13.6818	13.2101	13.0254	13.3807	13.5699	13.5906	13.9768	13.8819	13.9473	13.6823	14.2486	14.0966	13.7749	13.7046	14.116	13.8363	13.9052	14.0453	14.0587	13.8122	14.035	13.9221	12.7283	13.7688	13.338	13.9146	13.8015	13.7472	13.9497	13.5211	13.918	13.8013	13.7815	13.8371	13.8961	13.8351	14.0821	14.0911	13.864	13.9429	14.2867	14.1095	14.1278	14.182	14.3507	14.2607
1/SubgroupA_0/YDL084W/KGS(UniMod:21)YVGIHSTGFK/3	YDL084W	9.48372	9.22623	9.22033	6.87838	6.95773	7.3875	9.15115	9.23051	9.2858	6.87838	6.95773	7.3875	6.87838	6.95773	7.3875	6.87838	6.95773	7.3875	9.80397	9.66932	9.74868	9.56026	9.69863	9.71444	9.70089	9.83554	9.78025	6.87838	6.95773	7.3875	8.59799	8.46334	8.54269	6.87838	6.95773	7.3875	9.7158	9.85045	9.79515	9.54701	9.62637	9.68167	9.74405	9.55779	10.1996	6.87838	6.95773	7.3875
1/SubgroupA_0/YDL088C/EDDNTPAGHAGNPTNISSPIVANS(UniMod:21)PNK/3	YDL088C	13.6474	13.5042	13.4701	10.9842	11.0466	11.3842	12.7806	12.6748	12.7372	13.2225	13.3283	13.2849	10.9842	11.0466	11.3842	12.6197	12.682	12.7255	13.5998	13.3946	13.3914	13.6248	13.6872	13.7306	13.2028	13.1891	13.3869	13.0549	12.7592	12.675	13.6338	13.6488	13.8754	13.5322	13.4264	13.4888	12.9645	13.5796	13.3998	13.2107	13.1049	13.1672	13.3636	13.4259	13.4693	13.6114	13.5057	13.568
1/SubgroupA_0/YDL089W/DKVLDNNLAQSSS(UniMod:21)NENLEK/3	YDL089W	10.6014	10.6836	11.1289	10.6014	10.6836	11.1289	10.6014	10.6836	11.1289	12.6879	12.5484	12.6306	10.6014	10.6836	11.1289	10.6014	10.6836	11.1289	12.948	12.5415	12.414	12.9937	12.6338	12.5528	10.6014	10.6836	11.1289	10.6014	10.6836	11.1289	10.6014	10.6836	11.1289	10.6014	10.6836	11.1289	12.9618	13.1419	13.0607	12.907	12.9892	13.0465	12.1863	12.3258	12.2685	10.6014	10.6836	11.1289
1/SubgroupA_0/YDL089W/INQC(UniMod:4)SNIDTLSS(UniMod:21)AMGTR/3	YDL089W	10.8077	10.5327	10.4906	7.31924	7.38791	7.75981	10.3734	10.2569	10.3255	10.4992	10.5793	10.4227	10.5572	10.6307	10.7167	10.5152	10.6317	10.5839	11.1087	10.6918	10.5091	10.3664	10.6017	10.788	8.9042	9.02072	8.97287	10.6798	10.5275	10.6082	10.1141	10.2497	10.6183	10.5444	10.5018	10.82	10.9112	11.1459	10.9096	10.7976	10.7048	11.1235	10.602	10.943	10.9483	10.5201	10.8776	10.3957
1/SubgroupA_0/YDL091C/TEDQNS(UniMod:21)NTNEPTQSR/2	YDL091C	11.7693	11.7144	12.3375	11.171	10.7739	12.2115	12.2327	12.4023	12.3292	11.8069	12.8046	11.4916	12.4925	12.1299	12.4239	12.183	11.3377	11.9004	11.8244	12.1272	12.4352	11.6581	12.0635	12.3767	11.5879	12.1422	11.5395	12.5909	12.9422	12.2904	11.2435	12.1735	12.3522	11.9142	11.8151	12.5091	12.2855	11.3196	11.9906	12.4565	12.3237	11.7515	12.6659	12.1124	11.6287	12.1125	12.1298	12.0011
1/SubgroupA_0/YDL099W/SENNDQNDVDEES(UniMod:21)EEKEIEQVK/3	YDL099W	15.7558	16.0799	16.2665	15.4977	15.8909	15.6346	15.6861	15.8963	15.7361	15.7731	16.1285	15.9332	15.7597	15.4695	15.7382	15.6051	15.2486	15.9208	15.6727	15.7615	15.7754	15.6668	15.193	15.7843	16.3355	15.8281	16.1452	16.0917	16.0139	15.8672	15.8614	15.9926	15.4697	16.1059	16.0442	15.4798	15.6169	15.7602	15.6932	16.0298	15.8443	15.6493	15.8796	16.0074	15.6163	16.168	16.0052	15.8543
1/SubgroupA_0/YDL102W/RQS(UniMod:21)IDHGVGSEPVSTIEIIPSDSFR/3	YDL102W	14.1608	13.1403	12.3531	13.9579	14.0745	14.0266	14.4539	14.2945	14.3682	14.5209	14.4655	14.3803	14.509	14.4352	14.3555	14.0984	14.3084	14.0868	14.629	14.4073	14.4188	14.6415	14.3271	14.3677	14.1347	14.2034	14.2513	14.388	14.1607	14.1578	14.3997	14.2695	14.3726	14.3753	14.5354	14.4484	14.3853	14.1639	14.4979	14.4382	14.2172	14.2111	14.6108	14.4517	14.1772	14.4198	14.6381	14.4346
1/SubgroupA_0/YDL105W/RNS(UniMod:21)TVTEPDSSGETR/2	YDL105W	11.9218	11.8158	11.7772	11.5689	11.3379	11.9165	11.8357	11.8711	12.0898	12.2933	12.4596	11.7065	12.1281	12.4646	12.4512	12.0166	12.1153	11.976	12.1075	11.98	12.0358	11.6756	12.2819	12.2181	12.1153	12.4659	12.199	12.3447	12.5944	12.2784	12.3252	12.1252	12.2281	12.2364	12.3037	12.3525	12.1137	12.0895	12.179	12.3019	12.6622	12.4437	12.5739	12.4293	12.3454	12.4078	12.4431	12.5557
1/SubgroupA_0/YDL105W/RNS(UniMod:21)TVTEPDSSGETR/3	YDL105W	12.8967	12.8158	12.4467	13.1512	12.836	12.951	13.0435	12.0668	13.1194	13.4163	12.37	12.7488	12.933	12.7069	13.1775	12.8174	13.5542	13.1526	13.5382	12.6405	13.3658	13.5348	13.3989	13.1378	12.3584	12.9699	12.8416	13.1437	12.7922	12.4954	13.1535	13.0677	13.2553	13.2597	13.0359	12.7535	12.9277	13.5017	13.342	13.1467	13.2124	13.2602	13.0399	13.5299	13.6268	13.2672	12.9925	13.1556
1/SubgroupA_0/YDL105W/RNS(UniMod:21)TVTEPDSSGETRK/3	YDL105W	12.7634	12.5641	12.12	12.7143	12.6616	12.5445	12.5652	12.0705	12.8476	12.9104	12.4844	12.6568	12.6748	12.4322	12.9025	12.6312	13.0773	12.6546	13.2106	12.6508	12.9658	12.9932	12.909	12.7971	12.1434	12.6335	12.306	12.8358	12.5084	12.521	13.3368	12.7165	12.508	13.0166	12.6882	12.5567	13.1098	12.8203	13.226	12.6041	13.2092	12.691	13.2533	13.4081	13.4407	13.1662	13.1736	13.2841
1/SubgroupA_0/YDL105W/RRNS(UniMod:21)TVTEPDSSGETR/3	YDL105W	11.6857	11.5059	11.3972	11.5603	11.3918	11.8079	11.6896	10.9957	11.6496	11.6714	11.6275	11.3192	11.4267	11.825	11.8912	11.57	12.3858	11.7096	12.0675	11.4821	12.0575	11.9385	11.7922	11.8059	11.1463	11.6068	11.7065	11.8804	11.8199	11.6978	11.8151	12.1463	12.0865	11.7441	11.8825	11.7805	11.7446	11.8372	11.9482	11.8727	11.8962	12.0776	11.9226	11.9535	12.3786	12.0061	12.0901	11.8974
1/SubgroupA_0/YDL108W/AIPAPHEILT(UniMod:21)SNVVTR/3	YDL108W	14.3633	13.9864	13.1134	14.1677	13.7943	14.0653	13.8582	13.6432	14.0115	14.3176	13.8935	13.9703	14.043	13.8999	13.8458	14.0421	14.4839	13.6045	14.6252	13.7781	14.1138	14.126	14.3423	13.9346	13.0864	14.1463	13.8792	14.0497	14.2464	13.8457	14.4935	14.2108	14.0294	13.8054	14.2138	13.5773	14.0651	13.9554	14.1874	13.8446	14.5304	13.9727	14.4429	14.4193	14.5737	13.8276	14.5141	14.0706
1/SubgroupA_0/YDL110C/DNTNKGPDVDMDNSNVDVVTPNS(UniMod:21)IFI/3	YDL110C	13.8687	13.234	13.6746	13.3321	13.3365	13.8004	13.6792	13.918	13.3181	13.9124	13.2375	13.0145	13.0087	13.1683	13.6306	13.5614	13.0906	13.9557	13.2311	13.3509	13.2268	13.7166	13.546	13.6465	12.9992	13.3245	13.1877	13.3665	12.9633	13.7296	13.0655	13.3686	13.8021	13.4408	13.29	13.7578	13.5315	13.9847	12.9132	13.2842	13.1235	13.6934	12.7686	13.0164	13.0708	13.1275	13.473	13.5619
1/SubgroupA_0/YDL110C/LEADDS(UniMod:21)DDLENIDSGDLALYK/2	YDL110C	17.1187	17.1439	17.5119	17.1184	16.5436	17.0571	17.4718	17.8457	17.0535	17.01	17.4488	17.0271	17.1326	17.3175	17.239	17.4255	16.5163	17.5299	17.2221	17.3586	17.3018	17.0614	16.5641	17.1893	17.4197	17.2553	17.4992	17.4173	17.3417	16.9801	16.9524	17.3563	16.9855	17.4881	17.3116	17.1539	17.0196	16.9453	17.0069	17.1817	17.1118	17.3135	17.1716	17.003	16.5184	17.5496	17.1772	17.2816
1/SubgroupA_0/YDL110C/LEADDS(UniMod:21)DDLENIDSGDLALYK/3	YDL110C	16.8636	17.1649	17.539	17.1764	16.4786	17.0719	17.2127	17.0826	16.8162	16.8562	17.1518	16.7444	17.0198	16.6768	17.1361	17.147	16.0726	17.5337	16.9868	16.5577	17.0571	17.0051	16.4463	17.0759	17.2918	16.9728	17.2717	17.1813	16.9343	16.7636	16.8048	17.1854	14.5508	17.4758	17.3102	14.4164	17.1077	16.9932	16.8739	17.1085	16.78	14.4848	16.8691	16.8733	16.3996	17.1585	16.8597	16.8392
1/SubgroupA_0/YDL110C/LEGADDRLEADDS(UniMod:21)DDLENIDS(UniMod:21)GDLALYK/3	YDL110C	16.4043	16.2459	16.6157	16.2554	16.0719	16.3944	16.4929	17.0734	15.8991	16.146	16.2491	16.1338	16.1654	16.1087	16.2819	16.1722	15.5896	16.465	16.0883	15.4033	15.9233	16.3842	15.6634	16.1964	16.783	15.9196	16.8579	16.1059	16.0862	16.1543	16.3596	16.5239	16.1369	16.3821	16.2567	16.1216	16.4318	16.4273	16.2409	16.6098	16.1044	16.3831	16.4998	16.1092	15.5407	17.1903	16.3004	16.6055
1/SubgroupA_0/YDL110C/LEGADDRLEADDS(UniMod:21)DDLENIDSGDLALYK/3	YDL110C	17.8627	18.1857	18.053	17.3715	17.7025	17.2141	18.4333	17.1974	17.7951	17.4952	17.627	18.1892	17.5986	16.7514	17.281	16.1248	15.6634	17.2321	17.8114	17.2097	17.755	17.965	17.1221	17.1272	18.444	17.2371	18.9202	17.9258	17.7279	16.2659	17.5829	17.9352	17.2259	15.8101	15.8074	16.2518	17.6674	15.7166	17.176	17.1048	17.298	17.6685	17.5751	16.7113	16.5536	17.8894	16.227	17.0668
1/SubgroupA_0/YDL110C/LEGADDRLEADDSDDLENIDS(UniMod:21)GDLALYK/3	YDL110C	16.5239	17.0661	16.8693	15.7949	16.1458	16.0017	17.3582	15.0714	15.864	15.3784	15.9859	15.3313	14.9759	15.1827	15.3268	16.3543	15.6234	16.6069	15.9253	16.0173	17.2977	16.6111	16.0375	16.8083	14.1089	14.4598	14.3157	14.5221	15.0293	14.7166	16.1974	17.8481	16.7343	17.4086	16.7197	15.4313	16.8275	16.1839	16.242	16.8257	16.6382	15.4608	16.8794	16.3213	15.6231	15.466	15.469	14.9679
1/SubgroupA_0/YDL110C/RLEADDS(UniMod:21)DDLENIDSGDLALYK/3	YDL110C	13.5915	13.7114	13.7949	10.6489	10.7688	11.4182	10.6489	10.7688	11.4182	13.6193	13.4159	13.5358	13.4831	13.2797	13.3996	13.2021	13.4056	13.322	13.4961	13.2927	13.4126	12.6509	12.8258	13.4077	13.8396	13.9595	14.043	10.6489	10.7688	11.4182	13.0489	13.1688	13.2523	12.8673	12.9872	13.0707	13.4712	13.34	13.6158	13.7162	13.4982	13.345	12.4373	13.3615	12.696	13.3602	13.325	13.8022
1/SubgroupA_0/YDL110C/S(UniMod:21)DDLENIDSGDLALYK/2	YDL110C	14.392	14.1173	14.3625	14.2115	14.0258	14.3442	14.0044	14.0836	13.9638	14.1519	13.9629	13.8722	14.2773	13.9873	14.0343	14.281	13.8235	14.2163	14.3967	13.7554	13.9673	14.4501	14.0596	13.9918	14.133	14.1334	14.3608	14.2261	14.1241	14.185	13.9339	14.3006	14.3724	14.5327	14.1977	14.1129	14.2013	14.3736	14.3174	14.1316	14.2012	14.2258	14.1521	13.9802	13.636	14.4011	14.1962	14.2845
1/SubgroupA_0/YDL110C/TAISGMS(UniMod:21)DMELAQIK/2	YDL110C	7.87553	8.08669	9.23027	11.9353	12.1465	12.2936	7.87553	8.08669	9.23027	11.4779	11.8771	11.8087	11.8868	12.0979	12.2451	11.4087	11.767	11.6199	11.1785	11.3896	11.5368	11.4795	11.8378	11.6906	11.5082	11.1499	11.361	7.87553	8.08669	9.23027	7.87553	8.08669	9.23027	7.87553	8.08669	9.23027	11.9265	11.0167	10.8235	11.8164	11.0802	11.5318	9.81879	10.3037	11.5052	7.87553	8.08669	9.23027
1/SubgroupA_0/YDL113C/S(UniMod:21)ALLEIPGMR/2	YDL113C	15.2766	15.0365	15.2551	15.0708	15.3038	15.7463	15.4121	16.1142	15.6329	15.8498	15.939	16.2027	15.8169	16.1014	15.6723	15.5624	16.188	15.1741	15.7866	15.9823	15.9292	15.5419	15.773	15.3286	14.4069	14.3184	15.2005	14.9566	15.9254	15.6194	15.4629	15.4774	15.8618	15.0435	15.975	15.6808	15.209	15.6108	16.114	15.3093	15.8534	16.0362	15.2008	16.5272	16.2664	14.8619	16.0661	16.0774
1/SubgroupA_0/YDL113C/S(UniMod:21)HTINLERPNNNTGSGGK/3	YDL113C	11.4592	11.6449	11.5686	12.4859	12.204	12.1591	12.2812	12.0955	12.2049	12.4781	12.433	12.3513	12.6423	12.3166	12.1254	12.099	12.3237	11.9223	12.0574	11.8018	11.9177	11.9444	12.1438	11.5015	12.1537	11.9579	12.1336	11.9946	11.7847	12.6075	11.2642	12.2776	12.8557	11.2017	12.4265	11.6284	11.5954	12.4839	12.4823	11.8299	12.2631	12.6506	12.0145	12.8377	12.5393	12.3091	12.4565	12.5331
1/SubgroupA_0/YDL113C/SKS(UniMod:21)FTNIEQDYK/2	YDL113C	13.7669	13.7108	13.6616	13.4605	12.7354	13.6487	13.8248	13.7788	13.8873	13.6786	13.9121	13.718	13.8849	13.8661	13.9522	13.5527	13.6064	13.6536	13.7861	13.9186	13.8705	13.8318	13.7545	13.8001	13.764	13.9198	13.7646	13.8973	13.7858	13.7702	13.7934	13.9057	13.6707	13.829	13.8746	13.9063	13.7227	13.5457	13.5467	13.8975	13.7395	13.736	14.198	13.393	13.7938	11.0732	11.1187	11.3654
1/SubgroupA_0/YDL117W/KSYS(UniMod:21)ANDLHMAR/3	YDL117W	12.9533	12.4939	11.2525	11.9509	12.3604	11.9867	12.1163	11.1909	12.2949	12.3856	11.6043	12.2174	12.152	12.1861	11.8292	11.7056	12.5293	11.7529	12.3772	11.8935	11.7449	11.9506	12.4945	11.6287	12.0607	12.0873	12.232	12.2633	11.781	12.3534	12.5489	12.1037	12.2292	11.5037	12.3606	12.4148	11.4599	12.2312	12.2215	11.4336	12.0538	11.9083	11.7142	12.1127	12.5056	11.2045	12.0532	12.0052
1/SubgroupA_0/YDL122W/EKAAQQDS(UniMod:21)S(UniMod:21)EDENIGGEYYTK/3	YDL122W	10.1462	10.2389	10.7412	10.1462	10.2389	10.7412	13.751	13.8437	13.9083	13.9934	13.836	13.9288	13.2174	13.06	13.1527	12.6133	13.6528	11.8885	13.9815	13.8242	13.9169	13.8938	13.8986	13.8288	14.0355	14.1282	14.1928	13.5024	13.3653	13.5429	13.7483	13.5758	13.7181	13.3338	13.6171	13.3652	13.6598	13.6558	13.6479	13.3597	14.0771	13.561	13.7301	13.2751	13.8767	12.9041	12.9304	13.1925
1/SubgroupA_0/YDL122W/EKAAQQES(UniMod:21)S(UniMod:21)EDENIGGEYYTK/3	YDL122W	13.8028	13.5719	13.8175	14.2942	13.9732	13.9827	10.4988	10.6333	11.3617	13.6233	13.7578	13.8515	13.2495	13.7884	13.2908	13.9431	13.6582	13.5725	13.8237	12.9634	13.1653	13.8223	13.5718	13.7778	13.5127	13.2845	13.4189	13.281	13.4154	13.5092	12.312	13.9663	12.911	13.402	13.6086	13.6517	13.6288	13.4006	13.535	13.4499	13.2217	13.3562	13.2736	13.1954	13.8082	13.8664	12.6005	13.0053
1/SubgroupA_0/YDL122W/GVQEPKES(UniMod:21)QEQGEGEEQEEGQEQMK/3	YDL122W	12.1636	12.7793	12.3345	12.6187	12.5351	12.7254	12.5348	12.5734	12.8859	13.0619	12.925	13.0057	13.1113	12.9744	13.0551	13.1095	12.8811	12.8584	12.9305	12.8276	12.9986	12.5001	13.0458	12.4636	12.7895	13.0813	12.7715	12.7989	13.2105	12.7775	12.8521	12.8529	13.1275	12.0564	12.8094	11.5773	12.7944	12.7636	13.0991	12.9836	13.1028	12.9063	12.9413	12.9768	13.0542	12.8688	13.2801	13.1938
1/SubgroupA_0/YDL122W/IIEHS(UniMod:21)DVENENVKDNEELQEIDNVSLDEPK/3	YDL122W	15.2111	15.3412	15.4975	15.1963	14.9323	15.0879	15.0366	15.3652	14.9369	15.2412	15.0779	15.4427	14.8564	15.767	14.8509	13.1618	15.0702	13.852	15.3729	15.3342	15.0895	15.241	14.977	15.1326	14.3487	15.505	15.5262	15.4227	15.4718	15.1832	14.936	15.1445	15.2555	14.98	15.1356	15.244	14.6382	15.5668	15.1465	13.5803	14.9976	15.6367	14.5627	15.3375	14.3159	15.3266	16.0677	15.1135
1/SubgroupA_0/YDL122W/M(UniMod:35)KDDLEAIQS(UniMod:21)NNEEDDEKEQEQEQK/3	YDL122W	14.3173	14.2022	14.27	13.6589	13.774	13.7267	11.6326	11.7004	12.0676	11.6326	11.7004	12.0676	11.6326	11.7004	12.0676	13.2175	13.3326	13.2853	13.9139	14.0289	13.9817	11.6326	11.7004	12.0676	11.6326	11.7004	12.0676	13.8615	13.9766	13.9294	11.6326	11.7004	12.0676	13.6525	13.6224	13.9127	13.3184	13.4334	13.3862	13.2223	13.3373	13.2901	11.6326	11.7004	12.0676	11.6326	11.7004	12.0676
1/SubgroupA_0/YDL122W/MKDDLEAIQS(UniMod:21)NNEEDDEKEQEQEQK/3	YDL122W	14.5635	14.3859	14.5143	14.4369	14.6709	14.4009	14.5203	15.4358	14.2979	14.3281	14.3824	14.76	14.0971	14.564	14.2237	14.7301	14.9767	14.3158	14.5366	15.154	14.2251	14.1891	14.6439	14.1368	14.4771	14.4958	14.4708	14.4193	14.4251	14.7195	14.4491	14.5127	14.5989	14.2363	14.8935	14.5957	14.4465	13.8252	14.6371	14.2539	14.7235	14.3357	14.0623	14.3435	14.7448	14.2201	14.4384	14.3077
1/SubgroupA_0/YDL123W/NVY(UniMod:21)PSVETPLLQGAAPHDNK/3	YDL123W	12.4031	12.8086	12.0298	12.2076	12.5951	12.7888	12.5395	12.2953	12.6093	12.4302	12.2759	11.8421	12.0946	12.4159	10.8999	9.0916	9.22324	9.93623	12.0929	12.2797	12.4164	12.1778	12.1085	11.2457	12.1625	12.6335	12.2988	12.34	12.4514	12.3326	12.446	11.3016	12.5174	12.6644	12.1785	12.2292	11.8555	12.3434	11.8144	11.5316	12.2687	11.2413	12.0246	12.5102	12.7402	11.9148	12.5756	11.7007
1/SubgroupA_0/YDL123W/NVYPS(UniMod:21)VETPLLQGAAPHDNK/3	YDL123W	12.4883	12.9367	12.0708	12.2836	12.4047	12.9445	12.4373	11.9762	12.5532	12.378	12.1626	11.5955	12.3037	12.1428	12.0151	11.7687	11.9768	11.8913	12.0548	12.7181	12.1507	12.1203	12.5101	12.107	12.0335	12.6907	12.5034	12.5135	12.4571	12.6227	12.4241	9.84308	12.4592	12.5909	12.4357	12.2479	12.2274	12.4496	12.4216	11.8806	12.381	11.7966	12.0472	12.4622	12.7513	11.9468	12.4713	11.8387
1/SubgroupA_0/YDL123W/NVYPSVET(UniMod:21)PLLQGAAPHDNK/3	YDL123W	12.5235	12.8684	12.0388	12.3047	12.5536	12.8999	12.5945	12.3242	12.6154	12.4609	12.2157	11.9279	12.0627	11.973	11.8375	11.9316	12.112	12.0379	12.1235	12.4002	12.3087	12.202	12.4178	12.1295	12.104	12.6193	12.4073	12.4083	12.5002	12.3749	12.4578	9.79399	12.4809	12.6471	12.1779	12.1735	12.1972	12.3011	12.454	11.9214	12.3414	11.862	12.0482	12.6383	12.7613	12.1481	12.5807	12.0762
1/SubgroupA_0/YDL126C/FGLS(UniMod:21)PSKGVLFYGPPGTGK/3	YDL126C	10.4361	10.198	10.3384	9.69464	10.5521	9.88528	10.4777	10.7158	10.618	10.0888	9.89156	10.1705	11.2571	11.4951	11.3974	10.7676	11.0057	10.9079	9.76746	9.52937	9.66968	10.7614	10.5233	10.6636	7.39015	7.53047	8.29039	7.39015	7.53047	8.29039	11.0683	10.7357	9.96374	10.6926	10.5568	10.5013	10.4132	10.873	10.4297	9.6925	10.648	9.21321	10.5601	10.5763	11.0686	11.3033	11.5596	10.8086
1/SubgroupA_0/YDL126C/GEEHKPLLDAS(UniMod:21)GVDPR/3	YDL126C	11.8032	11.9996	11.7211	12.023	11.903	11.9909	12.0676	11.6289	11.936	11.8411	11.9712	11.6199	11.8895	11.478	12.1088	11.5983	11.7296	12.2357	12.1222	11.8023	12.1316	11.9492	11.8917	12.2145	11.5319	11.5775	11.8029	12.2289	11.7794	11.7832	11.8297	12.0067	12.0232	12.1746	11.7833	11.9102	12.0646	12.1867	11.9601	12.2853	12.1348	12.0526	12.442	12.0445	12.2339	12.5142	12.1493	12.273
1/SubgroupA_0/YDL126C/VEGEDVEMT(UniMod:21)DEGAKAEQEPEVDPVPYITK/3	YDL126C	11.1462	11.266	11.9144	11.1462	11.266	11.9144	11.1462	11.266	11.9144	11.1462	11.266	11.9144	11.1462	11.266	11.9144	11.1462	11.266	11.9144	11.1462	11.266	11.9144	11.1462	11.266	11.9144	11.1462	11.266	11.9144	11.1462	11.266	11.9144	11.1462	11.266	11.9144	11.1462	11.266	11.9144	11.1462	11.266	11.9144	13.519	14.0951	13.3493	12.7312	12.8509	12.9344	13.3061	13.5856	13.2427
1/SubgroupA_0/YDL131W/DFHAELS(UniMod:21)TPLLKPVNK/3	YDL131W	18.4843	18.5463	17.8982	18.1226	18.1724	17.8853	18.3754	18.2654	18.0981	18.4276	18.3556	18.6103	18.6557	18.0393	18.0832	18.1785	18.4573	18.2785	18.4876	18.0287	18.8822	18.3791	18.1005	18.6222	18.5783	18.5202	18.742	18.678	18.8419	18.2329	18.8821	18.5738	18.3263	18.7656	18.9626	17.4927	18.5942	18.2013	18.8839	18.3988	18.7807	18.2988	19.2214	19.0342	18.9917	18.7708	19.2743	18.693
1/SubgroupA_0/YDL131W/DFHAELST(UniMod:21)PLLKPVNK/2	YDL131W	16.0695	16.045	15.9273	15.7461	15.7832	15.5261	15.9747	16.6967	15.8585	16.0614	16.1727	16.172	16.369	16.1549	15.6697	15.9809	16.0926	15.8926	16.1351	16.5103	16.5562	15.9358	15.8795	16.2234	16.2409	16.3868	16.3535	16.3343	16.6599	16.3345	16.3532	16.2496	16.0445	16.3357	16.5205	16.2334	16.1123	15.8757	16.5193	16.2332	16.3736	16.1193	16.8302	16.6301	16.6625	16.44	17.0595	16.5163
1/SubgroupA_0/YDL131W/DFHAELST(UniMod:21)PLLKPVNK/3	YDL131W	18.4843	18.5463	17.8982	18.1226	18.1724	17.8853	18.3754	18.2654	18.0981	18.4276	18.3556	18.6103	18.6557	18.0393	18.0832	18.1785	18.4573	18.2785	18.4876	18.0287	18.8822	18.3791	18.1005	18.6222	18.5783	18.5202	18.742	18.678	18.8419	18.2329	18.8821	18.5738	18.3263	18.7656	18.9626	17.4927	18.5942	18.2013	18.8839	18.3988	18.7807	18.2988	19.2214	19.0342	18.9917	18.7708	19.2743	18.693
1/SubgroupA_0/YDL132W/NDILQSLS(UniMod:21)GGGHDNHGNK/3	YDL132W	7.95166	8.21381	9.63358	7.95166	8.21381	9.63358	10.4319	10.8768	10.6941	11.3776	11.6398	11.8225	7.95166	8.21381	9.63358	11.0123	10.5675	10.8296	10.2697	11.4476	9.98145	7.95166	8.21381	9.63358	10.9228	11.3677	11.185	9.75883	9.98869	10.4186	7.95166	8.21381	9.63358	10.7479	11.9283	10.4571	7.95166	8.21381	9.63358	7.95166	8.21381	9.63358	7.95166	8.21381	9.63358	10.8501	11.1123	11.295
1/SubgroupA_0/YDL133W/KSGS(UniMod:21)LEALQNAK/2	YDL133W	13.2419	12.9739	12.6744	12.7947	13.071	12.8602	12.7437	12.3536	13.0771	12.8811	12.6832	12.9444	13.0832	12.8521	12.8577	12.8603	13.1126	12.6832	13.0895	12.4204	12.6871	12.5271	13.0216	12.5758	13.0925	13.007	12.9177	13.1634	12.9566	12.746	13.1803	13.096	12.9142	12.6189	12.9444	13.0541	12.8091	12.9231	12.9648	12.7476	13.2247	12.6931	12.9767	12.9147	13.1755	12.5997	13.0665	12.7689
1/SubgroupA_0/YDL135C/NLDAEDES(UniMod:21)LAK/2	YDL135C	13.937	13.9025	12.992	13.1193	13.3659	13.3556	13.2229	13.2227	13.0662	12.9454	12.6523	13.2644	11.9314	12.2562	13.2202	12.7452	13.56	12.7712	13.3335	12.9644	13.4425	12.4614	13.6248	12.838	13.911	13.6333	12.2578	13.5929	12.8462	13.0045	13.4008	12.6341	12.4539	13.2742	13.1632	12.9148	12.7832	12.9604	13.3434	12.5256	13.257	12.8392	12.3634	12.6866	13.0329	11.9761	12.3198	12.7731
1/SubgroupA_0/YDL146W/ELDVS(UniMod:21)AES(UniMod:21)LTK/2	YDL146W	13.0169	13.0175	12.8523	12.8277	12.7309	12.7903	12.689	12.5997	12.6298	12.4795	12.5058	12.5717	12.443	12.6118	12.5832	12.6617	12.3745	12.1578	12.6182	12.1447	12.2347	12.4348	12.5267	12.3965	12.3378	12.6118	12.6043	12.6593	12.6751	12.3539	12.5747	12.4148	12.4849	12.4592	12.2631	12.6443	12.596	12.2716	12.1033	12.3134	12.1693	12.1632	12.441	11.9577	12.1325	12.2925	12.2205	12.1784
1/SubgroupA_0/YDL146W/ELDVS(UniMod:21)AESLTK/2	YDL146W	11.6315	11.2055	11.2493	11.3476	11.4473	11.5168	11.5407	11.6405	11.7099	8.53406	8.63377	9.17384	8.53406	8.63377	9.17384	8.53406	8.63377	9.17384	11.1418	10.2882	11.454	8.53406	8.63377	9.17384	11.7166	11.8858	11.8163	11.5887	11.4195	11.5192	8.53406	8.63377	9.17384	8.53406	8.63377	9.17384	10.2719	10.3716	10.4411	8.53406	8.63377	9.17384	8.53406	8.63377	9.17384	10.2807	10.4506	10.4491
1/SubgroupA_0/YDL149W/NIDGEDTHS(UniMod:21)MDEDSLTKK/3	YDL149W	12.4273	12.4035	12.0074	12.0543	12.4725	12.3277	12.5177	11.8713	12.7139	12.2656	12.3431	12.178	12.5144	12.5768	12.2605	12.1781	13.1112	11.8674	12.9408	12.3661	12.7506	12.6018	12.9426	12.567	11.6193	12.7863	11.8477	12.7763	12.15	12.0284	12.8487	11.9814	12.6016	12.2884	12.1757	12.692	12.4645	12.4766	12.686	12.1545	13.0238	12.1787	12.6824	12.8448	13.4947	12.0232	12.6487	12.6007
1/SubgroupA_0/YDL150W/GLET(UniMod:21)IDNGAESS(UniMod:21)DNEAEDDDNEGVASK/3	YDL150W	16.8818	16.8816	16.5313	16.9375	16.3518	16.535	17.025	17.2703	16.4986	16.3844	15.8135	16.8458	16.4227	16.8724	16.6341	16.8129	15.5102	16.8397	15.7543	17.1598	15.8278	16.8461	16.1309	16.6832	16.4093	15.6267	16.9026	14.9615	15.6389	15.7959	16.514	16.8075	15.8472	15.8406	16.5007	16.1541	16.7104	15.9895	15.7416	16.8417	16.4825	16.3488	16.3969	15.2039	14.5037	17.0658	15.3825	16.5717
1/SubgroupA_0/YDL150W/NLIEDEDDGES(UniMod:21)EKS(UniMod:21)S(UniMod:21)DVDMDDEEWR/3	YDL150W	15.6437	15.2027	14.9002	15.0415	14.9825	15.2107	15.1148	15.5074	14.6702	15.0058	15.0399	15.193	14.9091	15.6285	15.0783	15.247	15.0826	15.155	14.7974	15.3738	15.3473	15.153	14.9859	14.8811	14.7303	15.1728	14.808	15.2177	15.1148	14.7374	15.0095	15.4541	14.93	15.2292	14.7113	14.8882	15.5895	14.8171	14.8488	15.2401	14.8829	15.3271	15.0045	15.0921	14.9832	15.4808	15.1593	14.8339
1/SubgroupA_0/YDL150W/NLIEDEDDGES(UniMod:21)EKS(UniMod:21)S(UniMod:21)DVDMNDEEWR/3	YDL150W	15.6974	15.5006	15.7499	15.3473	15.0461	15.5681	15.686	15.8598	15.3304	15.6615	15.2426	15.4279	15.2898	15.899	15.9607	15.8213	15.3425	15.5878	15.3681	15.7487	15.6803	15.6114	15.3393	15.1729	14.8977	15.5107	15.5752	15.536	15.2917	15.3384	15.234	15.5631	15.5979	15.4171	15.0422	15.5939	15.7935	15.3545	15.1281	15.5853	15.2172	15.4618	15.23	15.3267	14.9866	15.601	15.2629	15.1688
1/SubgroupA_0/YDL150W/NLIEDEDDGES(UniMod:21)EKSS(UniMod:21)DVDMNDEEWR/3	YDL150W	15.2333	15.0421	14.9872	13.2073	14.7966	15.0297	15.1233	15.5501	14.7354	15.011	14.4811	14.5956	14.8222	14.9883	14.9572	14.7634	14.5229	14.4927	14.7252	14.8296	14.5212	14.7992	14.6461	14.3971	14.8991	14.391	14.4946	14.7186	14.7637	14.8655	14.3695	14.4797	14.8908	14.8515	14.9401	15.0019	14.9584	14.8243	14.6824	14.8394	14.7269	14.9082	13.6894	14.3431	14.345	14.4322	14.6612	14.7306
1/SubgroupA_0/YDL150W/SEGS(UniMod:21)GSSLVQK/2	YDL150W	12.2316	11.7546	11.5069	11.5047	11.8677	11.8272	11.5378	11.4376	12.0739	11.5019	11.8226	11.5342	11.6091	11.6846	11.7372	11.496	11.4444	11.7753	11.7807	11.6372	11.7498	11.5568	11.9465	11.6511	11.5356	11.7914	11.6476	11.8323	11.4724	11.5243	11.2134	11.2018	11.4812	11.6166	11.1721	11.2663	11.1166	11.2447	11.1921	11.3922	10.9256	10.8897	11.3387	11.2021	11.7315	11.6384	11.4327	11.4831
1/SubgroupA_0/YDL153C/GMHDNNGADLDDKDYGS(UniMod:21)EDEAVSR/3	YDL153C	13.8399	13.8629	13.1733	13.4423	13.726	12.9793	13.37	13.2818	13.2621	13.6184	13.132	13.7752	12.1586	13.9235	12.6478	13.177	13.9509	12.9001	13.2773	13.3512	12.9877	13.1523	13.4234	12.8862	13.2941	13.594	13.6811	13.2767	13.8425	13.8652	12.189	13.1706	13.4622	13.077	13.6432	13.6999	13.0767	13.3567	13.3815	13.0845	13.5216	13.387	12.7267	13.9849	13.5799	12.9184	12.5936	13.5638
1/SubgroupA_0/YDL153C/KLNELENS(UniMod:21)EDS(UniMod:21)DAEDEGK/2	YDL153C	14.331	14.2229	13.8052	13.7419	14.1216	13.8274	13.9915	14.8599	14.0246	14.1929	13.8751	13.9373	13.5504	14.4645	13.9064	13.7555	13.7945	13.8517	14.0456	14.1904	14.0329	13.7876	14.0675	13.7564	14.2399	14.0575	14.3956	14.0457	14.4307	14.4017	13.5306	13.8716	14.2557	13.8912	13.987	14.3145	13.7459	14.0356	14.0427	13.6289	14.2797	14.0778	13.8297	14.068	14.1307	13.5918	13.5803	13.9653
1/SubgroupA_0/YDL153C/KLNELENS(UniMod:21)EDS(UniMod:21)DAEDEGK/3	YDL153C	14.3992	14.3236	13.3462	13.765	13.8067	13.4669	13.8733	13.6131	13.4055	13.7668	13.4135	13.5804	12.9359	13.8465	13.5111	13.49	13.8272	13.4536	13.6988	13.3929	13.5573	13.573	13.6888	13.5608	13.8626	13.6106	14.2721	13.5185	13.8706	13.9304	12.955	13.7698	14.0294	13.4897	13.6045	13.9152	13.3534	13.7927	13.685	13.1285	13.8882	13.6563	13.0732	13.7154	13.7843	13.2286	12.9212	13.7295
1/SubgroupA_0/YDL153C/KLNELENS(UniMod:21)EDS(UniMod:21)DAEDEGKQK/3	YDL153C	13.4132	13.2731	12.8764	13.0402	13.1406	12.8869	13.2081	13.1217	13.1599	13.2033	12.9423	13.0822	13.2189	13.2352	13.1273	13.1609	13.0792	12.8749	13.0874	13.218	12.8886	12.9491	13.0601	12.7484	13.505	13.0632	13.1655	13.0368	13.2282	13.4892	12.8697	13.1619	13.1104	12.4396	13.1874	13.3474	12.9977	13.1304	13.399	12.954	13.1043	12.9881	12.9263	13.0287	13.179	12.9806	13.1494	13.0026
1/SubgroupA_0/YDL156W/DEPLADS(UniMod:21)EEDRMEEPDITR/3	YDL156W	9.97661	10.0285	10.3092	9.97661	10.0285	10.3092	11.6181	11.7061	11.6699	12.0385	12.1265	12.0904	11.9966	12.0484	12.0845	12.2266	12.1386	12.1904	12.4657	12.2612	12.2326	12.1756	12.2274	12.2635	9.97661	10.0285	10.3092	12.1307	11.8021	11.6495	9.97661	10.0285	10.3092	12.4791	12.3354	12.3676	12.1976	12.1097	12.1615	12.2641	12.3903	12.3138	12.1025	12.1905	12.1544	12.2811	12.4729	12.2653
1/SubgroupA_0/YDL156W/MGS(UniMod:21)PDGQDKNFIDAIK/2	YDL156W	11.7316	11.8438	11.9219	11.351	10.8089	12.2738	11.9841	12.0963	12.1744	12.4016	11.9526	12.3706	12.0389	12.295	12.3271	11.4158	11.5279	11.6061	11.8761	11.6858	11.798	11.3841	11.5744	11.4962	12.2894	12.4797	12.4015	12.3959	11.8031	11.5909	12.5079	12.0146	11.9018	12.1489	12.0446	12.1815	12.169	12.2607	12.431	12.0648	12.2551	12.177	12.2298	11.8716	11.8939	11.7765	12.088	11.8456
1/SubgroupA_0/YDL161W/GT(UniMod:21)GRSDENDDDLQR/2	YDL161W	13.7155	13.8522	13.7575	13.5417	13.5675	13.2697	13.5996	14.0604	13.774	13.6648	13.982	14.0392	13.8175	13.9866	13.5346	13.4514	13.8792	13.2458	13.7429	13.6891	13.9563	13.385	13.865	13.4762	13.8847	14.2888	14.0066	13.8045	14.5504	14.0099	13.7692	13.8208	13.8035	13.7594	13.8282	14.1026	13.6489	13.5366	13.9636	13.8067	14.0262	13.6159	14.1606	13.9385	13.892	13.6856	13.8687	13.7425
1/SubgroupA_0/YDL161W/GTGRS(UniMod:21)DENDDDLQR/2	YDL161W	13.6768	13.832	13.7514	13.4905	13.5581	13.2662	13.5465	14.0212	13.7693	13.6459	13.9339	14.0349	13.7889	13.9565	13.5176	13.4144	13.8628	13.2172	13.6802	13.7268	13.9365	13.3677	13.8504	13.4271	13.8338	14.2374	13.9958	13.7477	14.5569	13.9854	13.7759	13.8056	13.7911	13.7278	13.8005	14.1088	13.6082	13.5046	13.986	13.7573	13.9978	13.6027	14.1349	13.934	13.8645	13.6199	13.8571	13.7234
1/SubgroupA_0/YDL161W/GTGRS(UniMod:21)DENDDDLQR/3	YDL161W	14.5759	14.6996	14.198	14.4026	14.6168	14.1139	14.3643	14.3283	14.4932	14.4048	14.1046	14.4423	14.4965	14.1093	14.3975	14.2591	14.633	14.3288	14.5407	13.5214	14.3907	14.3973	14.2627	14.4211	14.5944	14.3585	14.532	14.4423	14.2329	14.266	14.6626	14.688	14.4841	14.6346	14.5062	14.3284	14.4455	14.1522	14.4593	14.1828	14.4375	14.0305	14.5459	14.5606	14.6077	14.3262	14.1137	14.084
1/SubgroupA_0/YDL161W/LNELLATGT(UniMod:21)GIDTFGNVGEAR/2	YDL161W	18.1993	17.5069	17.1837	17.6392	17.1528	17.0357	17.5126	17.9881	16.8377	17.4476	17.2458	17.1621	17.2627	17.4322	16.7313	17.2211	16.9422	17.0326	16.7147	17.2238	16.5748	16.5337	16.816	16.6207	14.8052	14.914	15.5034	14.8052	14.914	15.5034	17.4276	17.5364	17.6123	17.0722	16.8875	16.9963	17.0388	16.8542	16.963	16.9254	17.0587	16.8074	14.8052	14.914	15.5034	17.3225	16.969	16.9849
1/SubgroupA_0/YDL161W/LNELLATGT(UniMod:21)GIDTFGNVGEAR/3	YDL161W	14.3664	13.8461	13.7535	14.2439	13.9383	14.2219	14.2464	13.8118	14.0578	14.3864	13.7722	14.4264	14.313	13.967	13.9751	14.4023	14.3392	14.2218	14.5309	13.8582	14.1216	14.2544	14.1012	14.0642	14.5032	14.7162	14.1263	14.0869	14.7507	13.8239	14.384	14.6157	14.2894	14.1804	14.2075	14.6772	14.6833	13.8185	14.3173	14.2444	14.1895	14.0441	14.4112	14.1676	14.1455	14.081	14.2801	14.0683
1/SubgroupA_0/YDL161W/NQLVAASS(UniMod:21)PQQLQQQK/3	YDL161W	13.389	13.2216	12.8685	12.0597	13.6612	13.6398	12.9214	12.6582	12.5462	13.6164	12.7614	13.0896	12.8949	13.3045	13.1387	13.1218	13.5075	13.8221	12.7583	12.754	13.1622	13.4766	13.0068	12.9368	12.6278	13.5729	13.1029	13.2122	12.9639	12.9942	13.2969	13.5091	13.6633	13.5868	13.0072	13.3859	13.5467	13.3468	13.4646	12.9525	12.6885	12.8241	13.0614	13.0002	13.3388	12.5666	12.9371	11.1557
1/SubgroupA_0/YDL161W/RGT(UniMod:21)GRS(UniMod:21)DENDDDLQR/3	YDL161W	13.1501	12.41	12.9693	12.2851	12.6582	12.2485	12.3237	12.451	12.5466	11.9908	12.0363	12.3142	12.1145	12.766	12.3147	12.0957	12.5184	12.2057	12.0423	12.0158	12.1188	11.9823	12.0774	12.0581	12.6679	12.7826	12.8563	12.7593	12.8023	12.6069	12.7428	12.6998	12.592	12.7365	12.2025	12.7926	12.2442	12.4839	12.3708	12.2691	12.5769	12.2315	12.8689	12.3719	11.9182	12.6093	12.3892	11.9745
1/SubgroupA_0/YDL161W/RGTGRS(UniMod:21)DENDDDLQR/3	YDL161W	12.3779	12.2274	11.6924	12.0561	12.2399	12.1955	12.1022	11.6195	12.3809	12.0465	11.9702	12.2385	12.1313	12.2968	12.1175	11.938	12.7333	11.7623	12.3187	11.3735	11.9359	12.2036	12.0084	11.8791	11.7981	12.4595	12.2681	12.2613	12.0955	12.1834	12.7258	12.358	12.2348	12.2285	12.2294	12.2369	12.2419	12.1426	12.3921	11.8746	12.1796	11.8264	12.3349	12.5466	12.3077	11.9471	12.1533	12.0814
1/SubgroupA_0/YDL161W/T(UniMod:21)GNQSMTDKYSK/2	YDL161W	11.8201	11.5466	11.9201	11.6487	11.8123	12.1266	11.1324	11.3012	11.7856	11.7102	11.8444	11.9263	11.8148	12.1751	11.9029	11.1974	11.1984	11.5074	11.7477	11.9017	11.8384	11.6981	12.0744	11.7322	11.0992	12.6959	11.7435	11.9163	11.5684	11.5883	11.9997	11.7578	11.8239	12.0469	11.9658	12.4359	11.6244	12.078	11.9279	11.6968	12.0473	11.831	11.8903	12.1456	11.9431	12.0095	12.2917	12.0353
1/SubgroupA_0/YDL161W/T(UniMod:21)GNQSMTDKYSK/3	YDL161W	10.8068	10.828	10.4848	10.7047	11.0646	10.8625	10.9904	11.0807	11.1437	10.8298	10.6993	10.8753	10.7488	10.7821	11.022	10.7076	11.6046	10.117	10.3333	10.4866	10.4236	10.5236	10.9364	10.5767	10.1899	11.2439	10.7146	10.5825	10.5465	10.8169	10.9247	11.1012	10.7663	11.0443	11.028	10.9103	10.8566	10.8842	10.9947	10.4884	10.2771	11.0062	10.4803	10.8145	11.1573	10.9487	11.0669	11.1371
1/SubgroupA_0/YDL164C/M(UniMod:35)DNVS(UniMod:21)GEEEYATK/2	YDL164C	11.8745	12.1713	12.4393	12.2301	11.9086	12.3669	11.3714	12.1878	10.8571	9.1211	9.21013	9.69228	12.2686	11.9858	12.0052	12.0529	11.6445	12.1442	11.9976	12.1487	12.0866	12.0675	12.0919	12.3453	11.8687	12.0198	11.9577	12.2343	12.3536	12.1429	12.2223	12.3397	12.5353	12.0412	11.9587	12.1783	12.3237	12.1227	11.7973	12.0984	12.2495	12.1874	11.8171	11.9681	11.9061	12.3928	12.5438	12.4818
1/SubgroupA_0/YDL164C/M(UniMod:35)DNVS(UniMod:21)GEEEYATKK/3	YDL164C	10.4373	10.7457	10.1389	10.817	10.8279	10.6305	10.4635	9.22263	10.8325	10.3241	10.1129	10.484	10.4001	10.4627	10.6161	10.3369	10.5333	11.0217	10.7645	10.5166	10.4946	10.7816	10.1809	10.1775	10.2568	10.9391	10.5708	10.0265	10.1231	10.2218	10.8687	10.7644	10.7497	10.3833	10.3786	10.1449	10.6615	10.5424	10.456	10.3307	10.0021	9.96544	10.3396	10.2105	10.7606	11.2926	11.1466	11.2327
1/SubgroupA_0/YDL164C/MDNVS(UniMod:21)GEEEYATK/2	YDL164C	13.1442	12.9872	13.2743	12.5843	13.3187	13.3388	13.0247	13.1393	13.5168	12.7095	12.8458	12.9143	11.9642	12.42	13.4752	12.544	13.6037	12.8518	13.514	13.3975	13.6364	12.94	13.4253	13.4999	12.925	13.5987	12.2544	13.5928	12.7362	12.9767	13.5127	12.4198	12.5009	12.9578	13.4929	12.9516	13.1539	13.1317	13.5072	12.6187	13.536	13.32	12.4968	12.5452	13.5098	12.4556	12.5282	12.827
1/SubgroupA_0/YDL164C/MDNVS(UniMod:21)GEEEYATKK/2	YDL164C	12.2976	11.8987	11.8861	11.8149	12.0352	12.5179	11.9992	12.3697	12.4406	12.7128	12.402	12.4262	12.4696	12.5509	12.3166	11.9499	12.4055	12.425	12.4486	12.4249	12.3009	12.1522	12.4514	12.0795	12.365	12.8447	12.1476	12.4684	12.3237	12.6447	12.661	12.0703	12.3471	12.1644	12.4681	12.5523	12.2436	12.1985	12.5544	12.6165	12.5006	12.3472	12.9593	12.6406	12.5623	12.4517	12.7367	12.463
1/SubgroupA_0/YDL164C/MDNVS(UniMod:21)GEEEYATKK/3	YDL164C	11.1991	11.1044	11.1066	11.1068	10.9297	11.5041	11.3834	10.3345	11.6039	11.6705	11.4628	11.3125	11.4694	11.1782	11.6572	11.3389	11.4268	11.5085	11.7147	10.8341	11.4299	11.2344	11.5826	11.4503	10.8117	11.7844	11.3878	11.7331	11.2422	11.2177	11.7595	11.4912	11.4748	11.6404	11.5815	11.4592	11.836	11.2808	11.424	11.4223	11.5496	11.4499	11.9205	11.6908	11.7958	11.6082	11.666	11.6617
1/SubgroupA_0/YDL166C/MWLEQHPDGVTNEYQGPRS(UniMod:21)DDEDDEDRE/3	YDL166C	15.7656	15.3728	15.2403	15.3791	15.1304	15.2816	15.5986	15.9048	14.9316	15.4428	15.0894	15.4163	14.9932	15.3433	15.1109	15.161	14.9231	14.7984	15.4675	15.2913	14.9282	15.4041	15.0361	14.9106	15.1919	14.9514	15.7806	15.1908	15.1072	15.5023	15.2273	15.2172	15.3417	15.2004	15.2244	15.4528	15.2061	15.3557	14.9436	15.0885	15.0197	15.461	14.8822	15.0486	14.8075	15.2266	15.2328	15.3307
1/SubgroupA_0/YDL169C/ES(UniMod:21)PVC(UniMod:4)ERDESDEDNDSDHYQR/3	YDL169C	11.31	11.2647	11.1034	12.1544	12.3384	12.2628	11.8399	13.1125	12.2923	12.1072	11.9117	12.6705	12.2418	13.0328	12.4964	12.2732	12.2278	12.473	12.5643	13.2293	12.4555	12.2687	12.3946	12.4072	12.4629	12.5832	12.7105	12.4838	12.5922	12.6678	12.3895	12.2283	12.2977	11.8979	12.6139	12.7213	12.538	12.3223	12.4745	12.7176	12.7315	13.0716	12.1338	13.4052	12.7027	12.8539	13.4308	12.6449
1/SubgroupA_0/YDL169C/ESPVC(UniMod:4)ERDES(UniMod:21)DEDNDSDHYQR/3	YDL169C	11.31	11.116	11.2303	12.1443	12.3384	12.2587	11.8399	13.1125	12.2822	12.0971	11.9117	12.6705	12.2418	13.0328	12.4964	12.2732	12.2278	12.473	12.5643	13.2293	12.4555	12.2687	12.3946	12.4072	12.3692	12.5832	12.5434	12.4737	12.5881	12.6678	12.3895	12.2283	12.2977	11.8979	12.6139	12.7213	12.538	12.3122	12.4745	12.7075	12.7315	13.0716	12.1338	13.4052	12.7027	12.8438	13.4308	12.6449
1/SubgroupA_0/YDL173W/GGAGNIIS(UniMod:21)PK/2	YDL173W	16.5717	16.5881	15.1266	16.583	16.3186	15.1743	15.9367	15.8979	15.2565	16.4365	15.2	16.0028	15.2446	15.5916	15.5043	15.6827	15.8902	15.4273	16.034	15.2572	15.681	15.7577	15.7701	15.4505	16.2775	15.727	16.1714	15.5904	15.2078	16.0939	15.6006	15.8173	15.8912	15.6348	15.8819	15.8398	15.4998	15.7937	16.0509	15.4302	15.5727	16.0257	14.7554	15.9879	15.9342	15.2515	15.1577	15.901
1/SubgroupA_0/YDL173W/S(UniMod:21)HQS(UniMod:21)LHATTSSPNNNAPIVVGR/3	YDL173W	14.8859	15.991	17.3767	15.5914	15.3131	16.9637	15.957	15.1148	17.1169	15.9756	17.2541	14.4763	15.8559	15.2626	16.9585	15.8384	15.1838	17.1363	15.7893	15.5481	17.2852	15.974	16.0956	17.5675	15.6099	16.2832	15.7804	16.5174	15.4917	15.5572	16.5503	15.3383	15.5661	16.8178	15.7828	15.2737	16.7211	15.441	15.542	16.8708	15.8326	15.7781	16.9458	15.6454	15.6437	17.2388	15.4901	16.0736
1/SubgroupA_0/YDL173W/S(UniMod:21)HQSLHATTSSPNNNAPIVVGR/3	YDL173W	13.6053	14.1344	14.6785	12.7001	13.8833	13.3686	13.5269	12.1997	14.2621	13.2255	14.6455	12.204	12.5978	12.4036	14.0036	13.4029	12.8219	14.4201	12.9752	12.7399	14.4246	12.9323	13.5514	14.3441	14.4526	15.5109	12.4549	15.1946	12.9886	14.1279	14.5862	12.1524	12.0817	14.1851	12.888	13.3972	14.1994	12.42	12.7666	14.7417	14.1676	12.5746	13.4498	11.3098	12.8688	14.506	9.83692	13.3012
1/SubgroupA_0/YDL173W/SHQS(UniMod:21)LHATTSSPNNNAPIVVGR/3	YDL173W	13.6053	14.1344	14.6785	12.7001	13.8833	13.3686	13.5269	12.1997	14.2621	13.2255	14.6455	12.204	12.5978	12.4036	14.0036	13.4029	12.8219	14.4201	12.9752	12.7399	14.4246	12.9323	13.5514	14.3441	14.4526	15.5109	12.4549	15.1946	12.9886	14.1279	14.5862	12.1524	12.0817	14.1851	12.888	13.3972	14.1994	12.42	12.7666	14.7417	14.1676	12.5746	13.4498	11.3098	12.8688	14.506	9.83692	13.3012
1/SubgroupA_0/YDL173W/SM(UniMod:35)SKPS(UniMod:21)PVLLPLK/2	YDL173W	12.7859	13.2009	12.1207	12.9653	12.9491	11.7718	12.547	12.4116	12.1446	12.5375	12.1075	12.0067	12.8974	11.8511	11.8203	12.1679	11.7372	11.8478	12.0492	11.6027	11.853	12.1835	12.0203	11.898	13.8061	12.0222	13.6331	12.1949	12.8609	12.6287	12.1713	13.3156	12.8356	12.1881	12.5538	12.3223	12.1644	12.4378	12.1796	11.7423	12.5058	12.2283	12.2527	11.5401	12.0776	12.2695	12.2871	12.223
1/SubgroupA_0/YDL173W/SM(UniMod:35)SKPS(UniMod:21)PVLLPLK/3	YDL173W	11.6907	12.309	10.5231	12.1524	11.8625	10.1922	11.3615	10.4096	10.2528	11.0797	10.2898	10.4602	11.769	10.32	10.3021	10.9051	10.4236	10.9888	10.9161	9.99405	10.3968	11.0074	10.5022	10.6046	12.4826	10.6272	12.3277	11.0545	11.402	11.434	11.2112	12.2447	11.8743	11.0556	11.4004	11.0988	10.7442	11.0989	10.8081	10.8171	11.3873	10.9067	10.4238	10.197	10.5357	10.6984	10.8282	10.7476
1/SubgroupA_0/YDL173W/SMSKPS(UniMod:21)PVLLPLK/2	YDL173W	14.4341	14.8812	13.2404	14.3471	14.3896	13.2785	14.1131	14.0951	13.2233	14.3519	13.3784	13.6187	14.1958	13.6617	13.2574	13.4678	13.694	13.2688	14.0565	13.4716	13.6363	13.2621	13.8296	13.2066	14.7013	13.8541	15.1232	13.805	14.6132	14.7872	13.8002	14.5808	14.2876	13.405	14.0367	14.3728	13.2225	14.1242	13.8487	13.2146	14.2485	13.9537	13.5254	13.8132	14.0455	13.1828	14.3687	13.9337
1/SubgroupA_0/YDL173W/SMSKPS(UniMod:21)PVLLPLK/3	YDL173W	13.1665	13.5444	11.5773	13.2196	13.0796	12.2961	12.6554	12.2238	11.6153	13.1459	11.7155	11.9858	12.9739	11.8458	12.1216	12.4726	12.5654	12.0145	12.7558	11.701	12.1004	12.2756	12.7946	11.8646	12.9992	12.1177	13.522	12.2804	13.0156	13.5006	12.207	13.1073	13.158	12.2858	12.699	13.253	12.1228	13.0519	12.4041	12.0315	13.0023	12.7367	12.2745	12.2879	12.6173	11.5109	13.0424	12.0563
1/SubgroupA_0/YDL173W/VAS(UniMod:21)NGGNEEDEIR/2	YDL173W	12.7229	12.315	12.3753	12.4419	12.2301	12.1503	12.7666	13.1204	11.9826	12.4962	12.4263	12.4471	11.8291	12.9048	12.1171	12.258	12.2647	12.5587	12.3042	12.6544	12.2412	12.0248	12.5374	12.1628	12.5651	12.627	12.9761	12.6466	12.7885	12.8406	12.6553	12.6351	12.9627	12.5386	12.7044	12.6601	12.5305	12.8826	12.4655	12.3909	12.5047	12.9131	12.4058	12.5275	12.323	12.0387	12.613	12.1822
1/SubgroupA_0/YDL175C/NTAPFVVDTAPTT(UniMod:21)PPDK/2	YDL175C	13.88	13.6844	13.7997	11.339	11.4542	12.0784	14.3485	14.5967	14.277	11.339	11.4542	12.0784	13.2887	13.0931	13.2084	14.3562	13.7314	13.4976	14.2841	14.2963	14.0947	13.1195	13.4111	14.0939	14.4263	13.6547	13.845	13.9147	14.04	14.1806	14.0181	14.5528	13.8745	14.2813	13.9329	13.9115	13.8502	13.6547	13.7699	14.0319	13.8364	13.9516	14.6189	14.219	14.2102	14.3015	14.4167	14.497
1/SubgroupA_0/YDL175C/YFGVS(UniMod:21)DDDKDAIK/2	YDL175C	8.99444	9.19079	10.2542	11.8526	11.9646	12.7429	8.99444	9.19079	10.2542	8.99444	9.19079	10.2542	12.3425	12.6756	12.5388	12.9648	12.8919	11.2655	12.7198	10.9126	11.483	11.4363	11.8381	11.304	12.376	12.4335	12.985	12.1861	12.5193	12.3824	12.7474	12.914	13.2471	12.8758	12.5419	12.8744	12.9713	13.3045	13.1676	11.8013	11.4438	12.8253	8.99444	9.19079	10.2542	12.7547	13.0879	12.9511
1/SubgroupA_0/YDL180W/NDSSS(UniMod:21)ISNNVYSSEYHPIKPLR/3	YDL180W	14.1929	14.1437	14.1283	13.7372	13.8549	14.1564	14.0884	13.8132	14.214	13.9505	13.9805	13.823	13.7942	14.0185	13.6683	13.6934	13.8841	13.5576	13.704	13.8503	13.4968	13.7755	13.862	13.6911	13.4158	13.8358	13.9386	14.0255	14.1929	13.6444	14.1299	13.9345	13.8908	13.904	13.823	13.9612	14.1392	13.7412	13.9086	13.6496	14.1951	13.667	13.9578	14.0551	13.7196	13.8276	13.89	14.0037
1/SubgroupA_0/YDL182W/KNDS(UniMod:21)DVPELATIPAAK/3	YDL182W	11.8836	12.2143	12.317	12.0146	12.1188	12.1915	11.9555	11.1067	12.1177	12.2832	12.149	11.5125	11.9343	11.3283	12.1105	11.7938	11.7252	12.2163	12.0153	11.5731	12.1887	11.8492	11.6278	11.9758	11.7748	12.336	11.2082	12.1519	11.678	11.6776	12.4791	12.3021	12.4064	12.3359	11.5952	11.7886	12.0608	11.778	11.5342	11.7488	11.7558	11.5753	11.8548	11.6973	11.599	11.9109	11.5621	11.5596
1/SubgroupA_0/YDL182W/NFHAEVS(UniMod:21)TPQVLSAK/3	YDL182W	17.3775	17.6261	17.3159	17.1997	17.0949	17.0112	16.9609	16.1394	17.0875	16.9147	16.7746	16.9404	16.9003	15.9947	16.7843	16.3326	16.3078	16.8911	16.7099	15.647	16.7686	16.3844	15.6518	16.529	17.2304	17.4169	17.0217	17.2792	16.7536	16.2947	17.7735	16.7561	16.1969	17.325	16.5276	16.2247	16.9993	16.3662	16.4224	16.5939	16.4757	15.8543	17.1602	16.2635	16.018	16.8396	16.1632	15.7813
1/SubgroupA_0/YDL182W/NFHAEVST(UniMod:21)PQVLSAK/2	YDL182W	16.913	17.0203	16.9749	16.6966	16.5593	16.524	16.7081	16.7701	16.6661	16.5253	16.6765	16.6417	16.6309	16.2066	16.4365	16.0384	15.9005	16.3683	16.4513	16.0902	16.4428	16.1026	14.5486	16.1801	16.8626	17.1289	16.7235	16.9728	16.6449	16.303	17.1632	16.4529	16.2368	16.9756	16.3944	16.2151	16.5187	16.0839	16.3136	16.3645	16.2026	15.9594	16.7894	16.1243	15.8976	16.6568	16.2465	16.0186
1/SubgroupA_0/YDL182W/NFHAEVST(UniMod:21)PQVLSAK/3	YDL182W	17.4934	17.8212	17.4831	17.3468	17.2395	17.1782	17.0851	16.2597	17.2442	17.039	16.941	17.075	17.0696	16.1316	16.9407	16.4802	16.4272	17.0429	16.8656	15.8004	16.9224	16.5409	15.7947	16.6936	17.3647	17.5906	17.1844	17.4398	16.9447	16.4321	17.928	16.8487	16.3445	17.4712	16.7174	16.3909	17.1401	16.5346	16.6026	16.7491	16.6308	16.0409	17.3195	16.4242	16.1862	16.995	16.2981	15.9415
1/SubgroupA_0/YDL186W/NS(UniMod:21)EHQVQTPVLFPYEAPTR/3	YDL186W	11.6528	11.7526	11.8221	10.0679	10.1676	10.7079	12.592	12.4678	13.0548	13.0591	13.0113	12.8659	13.0768	12.6493	13.3969	13.0242	13.0765	13.4706	13.0492	13.0906	13.6828	12.5863	13.2118	13.5751	13.2413	13.4106	13.3411	13.4019	13.0397	12.9987	13.4139	13.2544	13.2642	13.427	12.9695	13.3065	13.691	12.9258	13.3421	13.5765	13.3524	13.3123	14.3979	13.2674	13.32	13.9526	13.8408	13.4004
1/SubgroupA_0/YDL188C/SNDEDT(UniMod:21)DEELEDFNFKPGSSGIADHK/3	YDL188C	15.3534	15.3536	15.2458	15.1061	15.1694	15.4483	15.5636	15.3592	15.3704	15.4123	15.7471	15.4885	15.3211	15.2515	15.7105	15.1497	15.1208	14.9977	15.2548	15.1162	15.193	15.2605	15.2248	15.2265	15.1967	15.2602	15.3772	15.4587	15.8517	15.5475	15.3507	15.5885	15.3165	15.3539	15.4852	15.5567	15.4452	14.8873	15.4102	15.142	15.5013	14.9599	15.441	15.3001	15.0964	15.7047	15.068	14.6469
1/SubgroupA_0/YDL189W/LNKS(UniMod:21)EDDVK/2	YDL189W	7.31733	7.40247	7.8636	7.31733	7.40247	7.8636	7.31733	7.40247	7.8636	10.2668	10.2443	10.111	7.31733	7.40247	7.8636	7.31733	7.40247	7.8636	10.6023	10.4578	10.5429	9.04677	8.90229	8.98743	10.0258	10.7545	9.58602	7.31733	7.40247	7.8636	9.68172	9.88387	9.76852	10.2973	10.3824	10.4418	7.31733	7.40247	7.8636	10.5881	10.8085	10.6566	10.3863	10.4714	10.5308	8.92615	9.07062	9.01129
1/SubgroupA_0/YDL189W/RSDDSNS(UniMod:21)NKNEGIR/3	YDL189W	10.1627	10.2512	10.3128	10.794	10.644	10.7324	10.8846	10.6847	10.7848	10.3189	10.4073	10.4689	10.8005	10.8586	11.0425	10.7206	10.7212	11.0201	10.878	9.34004	10.6928	11.0141	10.6838	10.4901	9.99118	9.84116	9.92957	10.4211	10.1841	10.1121	11.1403	11.152	11.4286	11.0676	10.692	11.2719	10.7034	10.9581	10.7488	10.634	10.8311	10.4468	10.3337	10.6813	11.009	10.1347	10.8267	10.2724
1/SubgroupA_0/YDL195W/APS(UniMod:21)SVSM(UniMod:35)VSPPPLHK/3	YDL195W	11.3705	11.1337	11.8433	10.9561	10.6402	10.1886	10.6814	9.77809	10.0938	9.52799	9.89702	10.378	13.907	11.647	12.1675	10.2387	10.7205	11.0014	11.3476	10.738	11.0973	10.729	11.0882	11.3385	15.2576	9.87284	14.5867	11.0795	10.0903	10.7629	10.9859	11.458	11.7328	10.5993	14.3254	11.8529	12.0524	10.8814	10.3729	12.0147	12.2308	11.5132	13.9582	9.4839	12.2395	9.82707	13.1663	10.8872
1/SubgroupA_0/YDL195W/APS(UniMod:21)SVSMVSPPPLHK/2	YDL195W	14.9143	14.488	14.278	14.3363	14.1885	13.9915	14.1333	14.8191	14.3503	14.929	14.4307	14.0346	14.4195	14.3282	14.2319	13.7701	14.3715	13.4845	14.2101	14.2264	14.3788	13.2936	14.5274	12.6965	14.5577	15.1398	14.7582	14.748	14.7186	15.2252	14.3951	14.6899	14.6496	14.4223	14.6296	15.2206	13.9956	14.7176	14.1125	13.9225	14.7857	14.4255	14.5966	14.1166	14.2298	14.1428	14.742	14.4471
1/SubgroupA_0/YDL195W/APS(UniMod:21)SVSMVSPPPLHK/3	YDL195W	15.4123	15.1383	14.4724	14.8521	14.9884	14.6286	14.5442	13.92	14.7603	15.0779	14.6782	14.0962	14.6648	14.3013	14.2633	14.0016	14.9097	14.5857	14.4296	13.8162	14.7998	13.9676	15.0966	14.5033	14.6555	15.6259	14.8764	14.9566	14.7107	15.1437	14.8794	14.9556	14.8913	14.7774	14.8144	15.2392	14.5719	15.1666	14.3473	14.0691	15.3003	14.675	14.9498	14.6807	14.8205	13.6977	14.7959	14.5205
1/SubgroupA_0/YDL195W/VAT(UniMod:21)PLS(UniMod:21)GGVPPAPLPK/2	YDL195W	16.7521	16.4238	17.5001	16.6999	17.072	17.9774	17.1756	17.4441	16.8988	17.0947	17.1717	17.6893	15.4122	16.8857	17.5937	16.0424	17.509	17.359	16.9968	17.357	16.9485	16.5968	17.9276	16.6711	16.9265	17.3755	17.2057	17.3614	18.2046	17.5636	16.9425	17.3223	17.672	17.1204	17.6376	17.8835	17.0402	16.486	17.6723	15.3648	17.1528	17.3849	16.9744	16.9115	16.7627	16.3479	16.7817	17.4123
1/SubgroupA_0/YDL195W/VAT(UniMod:21)PLSGGVPPAPLPK/2	YDL195W	16.1237	14.7036	14.9384	15.3723	15.091	15.2913	14.729	14.949	14.7527	15.2157	15.7429	15.279	14.9293	15.4704	14.6608	14.6911	15.9675	14.9931	15.3671	14.87	14.9455	14.0684	16.232	15.2126	15.8931	15.2777	15.3817	15.2114	16.2003	15.5212	14.6882	15.6215	15.6872	15.0947	15.303	15.4391	13.9605	15.7015	15.2355	14.915	15.2129	14.9848	15.1237	15.4477	15.8379	14.2919	14.7984	15.0798
1/SubgroupA_0/YDL195W/VPSLVATSES(UniMod:21)PK/2	YDL195W	16.7046	16.4455	15.8713	15.8973	16.1434	15.9375	15.989	16.0691	16.2884	16.1378	16.2256	16.2532	16.094	16.1148	16.1562	15.7942	16.4885	15.9748	16.2396	15.988	16.3369	15.6504	16.1944	16.1544	16.7953	16.3232	16.1887	16.0906	16.7671	16.1461	16.2113	16.5771	16.246	15.9638	16.3406	16.4031	15.8987	15.8936	16.3456	15.842	16.5564	15.9984	16.3304	16.4989	16.4484	15.9145	16.3215	16.213
1/SubgroupA_0/YDL195W/YAPPSQPSMAS(UniMod:21)PFVNK/2	YDL195W	13.2783	13.2344	13.2603	11.1133	11.1392	11.2793	11.1133	11.1392	11.2793	12.6982	12.7241	12.7422	13.2658	13.3097	13.2917	11.1133	11.1392	11.2793	11.1133	11.1392	11.2793	13.0646	13.1085	13.0905	11.1133	11.1392	11.2793	11.1133	11.1392	11.2793	11.1133	11.1392	11.2793	12.924	12.9355	13.0349	11.1133	11.1392	11.2793	11.1133	11.1392	11.2793	12.9364	12.9623	12.9803	13.2521	13.278	13.296
1/SubgroupA_0/YDL199C/DSDATVVLPLSEHT(UniMod:21)PR/2	YDL199C	14.0856	13.9438	13.9674	13.9346	13.6769	13.8077	14.0487	13.8758	13.9116	14.0471	13.7871	13.5372	14.295	13.865	13.8128	13.8575	14.0382	13.6122	14.0917	14.1232	14.0643	13.8256	14.3451	14.1397	13.9535	15.461	14.1079	14.4084	14.6288	14.2574	14.2762	14.1783	13.9384	14.052	13.9675	14.5912	13.7886	13.807	13.8358	13.8638	13.93	13.6279	14.4244	13.8383	13.9677	13.9979	14.0878	14.002
1/SubgroupA_0/YDL199C/FENNITAHSS(UniMod:21)R/2	YDL199C	12.9363	13.2078	13.0963	12.1949	12.1951	12.5965	12.0158	12.2873	12.1758	12.7116	12.1288	12.1487	13.0249	12.6051	12.0796	12.0098	12.2404	12.3223	11.9927	12.1527	12.2642	12.5637	12.3328	12.1768	8.57802	8.73801	9.60453	11.2289	10.4345	12.5664	12.2926	12.0211	12.1811	8.57802	8.73801	9.60453	12.0908	12.3623	12.2508	12.7138	12.4424	12.6023	12.9411	12.2846	12.171	12.0217	11.7503	11.9102
1/SubgroupA_0/YDL199C/NGNLSNQTHGS(UniMod:21)AQNVYFITSDSGPSR/3	YDL199C	14.9753	15.2793	15.3123	15.072	14.7573	15.3226	15.516	15.335	15.5779	15.6776	15.2445	15.2613	15.5306	15.7611	15.5798	15.7259	15.7287	15.4989	15.6523	15.7097	15.5993	15.6682	15.9377	15.9106	13.7354	15.355	15.097	15.3011	15.2367	15.1945	15.5928	15.2646	15.5168	15.4673	15.2265	15.3739	15.5309	15.0326	15.4451	15.3417	15.5135	15.2509	15.7129	15.2486	15.4339	15.6296	15.5985	15.4628
1/SubgroupA_0/YDL199C/S(UniMod:21)NKPLTQEANSSAHIDR/3	YDL199C	11.6927	11.9381	11.4285	11.3079	11.4878	12.0601	11.6623	11.336	11.4021	11.7791	11.5413	11.7991	11.7626	11.7781	12.1395	11.5454	12.5965	11.4416	12.2682	11.4667	11.9695	11.693	12.6372	11.0759	11.4335	11.8146	11.4448	11.6802	11.4089	11.836	11.6601	11.7757	11.8563	11.7403	11.856	11.9365	11.5142	11.3784	12.0424	11.475	11.8151	11.7535	11.5452	11.86	11.5064	11.4559	11.5716	11.6521
1/SubgroupA_0/YDL199C/SNKPLT(UniMod:21)QEANSSAHIDR/3	YDL199C	10.557	10.6833	10.7714	11.2989	11.0845	11.2108	8.95252	9.07887	9.76316	10.5779	10.7043	10.7923	11.3088	11.7271	11.3193	10.7519	12.1983	11.2607	10.8957	10.645	10.8231	11.1181	11.5006	11.095	11.7232	12.3117	11.5634	11.4605	11.6749	11.5868	11.5455	11.3311	11.4574	11.5992	10.8356	11.7813	8.95252	9.07887	9.76316	8.95252	9.07887	9.76316	11.5198	11.7342	11.6462	11.3597	11.1355	11.3402
1/SubgroupA_0/YDL199C/SNKPLTQEANS(UniMod:21)SAHIDR/3	YDL199C	10.7858	11.4597	10.7221	11.4641	11.159	11.3388	8.47745	8.65726	9.63108	10.7179	10.8977	11.023	11.2226	11.6535	11.4985	10.9406	12.4094	11.3699	10.5538	10.7127	11.4818	10.3675	12.5745	11.1659	11.7071	12.4509	11.5735	11.9835	11.6946	11.6008	11.5365	11.2314	11.4112	11.5888	11.6083	11.9983	8.47745	8.65726	9.63108	8.47745	8.65726	9.63108	11.4986	11.7513	11.3199	11.2872	11.4087	11.7125
1/SubgroupA_0/YDL204W/AEYPVS(UniMod:21)QNENIGTLK/2	YDL204W	13.2365	13.4823	13.4962	13.2148	12.9252	13.4482	13.1018	13.4688	13.4514	13.2888	13.0623	13.0799	10.4822	10.5386	10.8438	12.5962	12.6525	12.6918	12.6534	12.5577	12.6141	10.4822	10.5386	10.8438	13.1449	13.3787	12.938	12.9242	12.8098	12.8868	13.0023	13.3758	13.0465	12.8347	12.8428	13.0791	12.8539	12.7583	12.8146	12.1941	12.0985	12.1548	12.0672	12.1628	12.1235	10.4822	10.5386	10.8438
1/SubgroupA_0/YDL204W/NKS(UniMod:21)GLSSSEFDNMNDTSASK/3	YDL204W	12.007	11.9798	12.1757	11.7879	11.8296	11.8587	11.8262	11.7347	11.7848	11.2813	11.1172	11.1285	13.4533	13.3825	13.4242	9.46153	9.50322	9.72906	11.2389	11.4661	11.1533	9.46153	9.50322	9.72906	11.5437	11.6144	11.5854	9.46153	9.50322	9.72906	9.46153	9.50322	9.72906	11.5895	11.6312	11.6603	9.46153	9.50322	9.72906	9.46153	9.50322	9.72906	9.46153	9.50322	9.72906	9.46153	9.50322	9.72906
1/SubgroupA_0/YDL209C/NIS(UniMod:21)RENISSKPSVGK/3	YDL209C	12.9853	12.635	12.428	13.1275	13.0232	12.8721	12.9978	12.0976	13.0193	13.2636	12.6607	12.7564	13.0283	13.0051	13.2349	13.1463	13.5823	13.2096	13.3868	12.6782	13.6599	13.401	13.9069	13.0052	13.3333	13.5111	13.1661	13.4579	12.4431	13.1918	13.4558	13.3266	13.2334	13.3741	13.2526	13.4298	13.2336	13.3724	13.5138	12.9412	13.4142	13.1139	13.7406	13.4472	13.7515	13.2353	13.4854	13.6889
1/SubgroupA_0/YDL213C/NS(UniMod:21)AAGNDGEEPVK/2	YDL213C	11.5959	11.3758	11.215	11.5183	11.3536	11.3604	11.4164	11.7738	11.5299	11.5614	11.4415	11.4911	11.4526	11.4691	11.7318	11.1287	11.7812	11.3074	11.4419	11.8767	11.6321	11.6789	11.6797	11.5936	11.3295	11.2874	11.2746	11.381	11.6162	11.7741	11.3272	11.0334	11.6798	11.2699	11.224	11.5981	11.21	11.1754	11.2341	11.1735	11.3057	11.1542	11.4972	11.3282	11.4498	11.1748	11.6173	11.2541
1/SubgroupA_0/YDL213C/NS(UniMod:21)AAGNDGEEPVKK/2	YDL213C	11.3279	11.0807	10.8199	10.9117	10.9631	10.8625	10.707	11.3651	11.4697	11.2926	11.3104	10.9317	9.947	11.2207	10.9787	10.9009	11.2102	10.8616	11.4633	11.2414	11.0189	11.0594	11.3519	11.2929	10.9672	11.192	10.6848	10.7614	11.1744	11.1614	10.664	11.1041	11.3314	10.5482	10.9792	10.7848	11.1404	11.1181	11.3317	10.7549	10.6879	11.0785	10.9122	10.7293	11.2475	10.853	10.8086	10.9434
1/SubgroupA_0/YDL213C/RPNS(UniMod:21)AAGNDGEEPVK/2	YDL213C	13.7675	13.8975	13.4682	13.451	13.6562	13.2772	13.5527	13.7156	13.6577	13.8194	13.8124	13.8505	13.9198	13.6895	13.2862	13.1139	13.6135	13.249	13.664	13.7456	13.8854	13.4033	13.5947	13.4028	14.0027	13.8093	13.9908	13.7021	14.2897	13.8468	13.8359	13.6493	13.6708	13.6069	13.8658	13.7012	13.0744	13.2577	13.9931	13.2643	13.649	13.4344	13.9825	13.837	13.8636	13.1752	13.6736	13.8038
1/SubgroupA_0/YDL213C/RPNS(UniMod:21)AAGNDGEEPVK/3	YDL213C	14.2011	14.4132	13.445	14.175	14.2297	13.926	13.9283	12.7023	13.8009	14.1505	13.547	13.6705	14.1978	13.0165	13.8996	13.8027	14.177	13.7498	14.2567	12.8895	13.824	14.0924	13.9097	13.8304	13.5912	13.4504	14.0737	14.0043	13.6161	13.6367	14.3336	14.1148	13.8965	13.7032	13.9768	13.662	13.9375	13.7295	13.9596	13.4256	13.7228	13.6819	13.5789	14.0184	14.327	13.3585	13.3483	13.881
1/SubgroupA_0/YDL213C/RPNS(UniMod:21)AAGNDGEEPVKK/2	YDL213C	12.393	12.4361	12.6541	11.8609	11.5025	11.7082	12.4357	13.6485	12.3004	12.6518	12.9278	12.8653	11.5685	13.1798	11.9452	12.1502	11.8029	11.2972	12.2592	13.3843	12.1217	11.5026	12.4517	11.8504	12.4831	13.17	12.4454	12.5058	13.5562	12.9798	12.0145	12.1566	12.7208	11.9439	12.8521	12.76	11.5379	11.4961	12.4535	12.1842	12.9772	12.5372	12.6084	12.1657	12.4849	11.5392	13.3227	12.5948
1/SubgroupA_0/YDL213C/RPNS(UniMod:21)AAGNDGEEPVKK/3	YDL213C	16.4981	16.7167	16.0431	16.0816	16.4386	15.8648	16.1237	15.4861	16.387	16.2688	16.0676	16.4618	15.7771	15.7665	15.8962	15.8088	16.4677	15.8586	16.2054	15.6232	16.0055	16.0871	15.9296	16.0799	16.3339	16.1182	16.5365	16.2036	16.4389	15.8005	16.6474	16.1052	16.0048	16.1161	16.3683	15.8215	16.0235	15.8296	16.3725	15.4785	16.1175	15.5491	16.2331	16.3009	16.5754	15.706	16.0236	15.9288
1/SubgroupA_0/YDL216C/GDSTETSSFGSMFSGDNTS(UniMod:21)DVDMEDR/3	YDL216C	12.4861	12.4897	12.5092	12.4861	12.4897	12.5092	14.0711	14.0747	14.0772	12.4861	12.4897	12.5092	12.4861	12.4897	12.5092	12.4861	12.4897	12.5092	14.3714	14.375	14.3775	12.4861	12.4897	12.5092	12.4861	12.4897	12.5092	12.4861	12.4897	12.5092	12.4861	12.4897	12.5092	12.4861	12.4897	12.5092	12.4861	12.4897	12.5092	14.2924	14.2985	14.296	14.2669	14.2515	14.2531	14.3547	14.3608	14.3583
1/SubgroupA_0/YDL216C/S(UniMod:21)QFC(UniMod:4)LNTQR/2	YDL216C	10.4853	10.5425	10.8521	10.4853	10.5425	10.8521	12.5228	12.6198	12.58	10.4853	10.5425	10.8521	12.573	12.6302	12.67	12.4746	12.4449	12.6091	12.5657	12.1673	12.4532	12.4292	12.3724	12.68	12.976	13.073	13.0332	12.3055	12.4025	12.3627	12.5893	12.9276	12.445	12.9125	12.6814	12.9396	12.686	12.5891	12.6462	12.5241	12.5767	12.4534	12.4531	12.3561	12.4133	10.4853	10.5425	10.8521
1/SubgroupA_0/YDL220C/KLS(UniMod:21)FHS(UniMod:21)PNASSIRK/3	YDL220C	10.654	10.4392	11.1977	10.3027	11.8369	10.7591	10.7754	10.6491	11.3139	10.4622	10.6214	11.0941	10.5145	11.1607	10.6592	10.2969	12.2016	10.308	11.0799	12.1669	10.8781	10.5737	11.8694	11.22	8.98162	11.5672	9.87891	11.2785	10.2662	11.0412	12.1574	10.0183	10.6923	10.5482	11.1569	10.7502	10.8609	11.1193	11.0932	10.876	11.3621	11.0798	10.076	10.6686	12.0522	10.0035	10.0613	10.9101
1/SubgroupA_0/YDL222C/AHSTYSDHDMYAQYES(UniMod:21)PSVDTGAQMEK/3	YDL222C	15.4129	15.1954	15.5314	14.8968	15.1389	15.7435	15.3566	15.5694	15.9973	15.3426	15.9404	15.4108	15.2388	15.6893	15.7755	15.4062	15.6277	15.5709	15.5161	15.5831	16.1218	15.3282	15.5828	15.9664	15.2657	16.076	15.2679	15.8281	15.6359	15.374	15.7127	15.3872	15.1154	15.6416	15.234	16.1017	15.4889	15.6993	15.4512	15.832	16.0068	15.3101	16.0354	16.1014	15.4472	15.5964	16.1193	15.7198
1/SubgroupA_0/YDL222C/AHSTYSDHDMYAQYESPS(UniMod:21)VDT(UniMod:21)GAQMEK/3	YDL222C	15.1405	14.682	15.5218	14.071	15.0415	15.3116	14.5524	15.8689	15.5464	14.5182	15.5551	15.2468	14.697	15.5727	15.0996	14.4745	15.1308	14.7214	14.3539	15.4861	14.9838	14.2403	14.8745	14.9594	14.9651	15.5776	15.0955	15.1363	15.5573	15.282	15.0707	14.8952	15.0262	14.8653	15.024	15.8717	14.9032	15.1548	14.9626	15.069	15.3034	14.9162	15.0602	15.43	14.5971	14.7186	15.2348	14.7764
1/SubgroupA_0/YDL222C/KQVPS(UniMod:21)AELEPAGDGGLAGPVTVRD/3	YDL222C	16.4446	16.3984	16.474	16.1346	15.9933	16.3807	16.4413	16.1532	16.707	16.4932	16.6123	16.5524	16.6567	16.5398	16.641	16.3819	16.5548	16.5412	16.4586	16.1812	16.6786	16.3251	16.1249	16.4592	16.6584	16.4925	16.2098	16.48	16.7847	15.991	16.8723	16.777	15.9757	16.5884	16.4866	16.584	16.5522	16.3082	16.402	16.4893	16.7081	16.0151	16.9076	16.5383	16.2288	16.4723	16.6726	16.3197
1/SubgroupA_0/YDL222C/QVPS(UniMod:21)AELEPAGDGGLAGPVTVRD/2	YDL222C	11.1243	11.4684	13.3321	11.1243	11.4684	13.3321	14.1203	14.4644	14.7042	11.1243	11.4684	13.3321	11.1243	11.4684	13.3321	11.1243	11.4684	13.3321	11.1243	11.4684	13.3321	13.6018	14.1857	13.9459	11.1243	11.4684	13.3321	11.1243	11.4684	13.3321	11.1243	11.4684	13.3321	13.6302	13.2932	15.1352	15.0925	13.9877	13.9562	11.1243	11.4684	13.3321	11.1243	11.4684	13.3321	11.1243	11.4684	13.3321
1/SubgroupA_0/YDL222C/QVPS(UniMod:21)AELEPAGDGGLAGPVTVRD/3	YDL222C	15.377	15.087	15.1129	15.2009	14.5647	15.1937	15.5123	15.5953	15.2779	15.2023	15.1259	15.2629	13.0711	14.9491	15.4306	15.4107	14.9818	14.9703	15.1773	15.2674	15.3921	14.9993	14.8435	15.309	15.5729	15.1173	14.809	14.9646	15.4795	14.6708	14.1329	15.6799	14.6389	15.2608	14.6963	15.2455	15.5134	15.0721	15.0074	15.0817	15.1664	14.7486	15.1665	15.0609	14.6733	14.8858	14.7979	15.0555
1/SubgroupA_0/YDL223C/AATS(UniMod:21)PVTHTHGH/2	YDL223C	11.031	10.4587	11.0307	10.3936	10.5109	11.0195	11.0685	11.2746	11.2536	10.9993	11.0048	10.8064	10.7258	10.8864	10.9565	10.5269	10.7226	10.6422	10.6665	9.11132	9.69326	7.33073	7.44602	8.07041	11.4595	11.2638	11.3791	11.3407	11.7536	11.1535	10.6466	10.451	10.5663	11.2484	11.3637	11.444	10.1048	11.1805	10.7896	7.33073	7.44602	8.07041	11.0318	11.2274	11.147	11.2221	11.4178	11.3374
1/SubgroupA_0/YDL223C/AATS(UniMod:21)PVTHTHGH/3	YDL223C	11.8092	11.6482	11.4279	11.4851	11.8558	12.0771	10.9678	10.6234	11.7366	11.628	11.4073	10.9506	11.1916	11.0962	12.1109	11.1684	11.4663	12.0398	11.508	10.2237	10.6537	10.6884	10.9006	10.8135	12.0264	11.939	11.5652	11.7515	11.7137	11.4395	11.5962	12.2219	11.849	11.8237	11.4302	11.6775	11.78	11.9407	11.2226	11.4654	11.729	11.6263	11.4548	12.0535	11.5419	11.0854	11.5405	11.0548
1/SubgroupA_0/YDL223C/AKT(UniMod:21)TQDIASDAK/2	YDL223C	11.4303	11.909	11.5015	11.7013	11.8004	11.8694	11.4102	11.3931	11.7636	12.1049	11.8612	11.793	11.5733	11.2668	12.2162	11.4786	11.4155	11.6887	11.7812	11.6698	12.229	10.6013	10.7005	10.7695	12.2178	12.3556	11.6488	12.2047	12.1709	12.0196	11.727	11.9398	12.3305	12.108	11.8674	12.293	10.247	10.3461	10.4152	11.6219	11.8846	12.0238	11.8937	12.2199	11.2407	11.6536	11.4855	11.5846
1/SubgroupA_0/YDL223C/ASYGSGGNSQNQEYSS(UniMod:21)DDNIDVNK/3	YDL223C	17.6319	17.3303	14.2911	16.9856	17.4817	17.6429	15.5815	13.505	17.7038	15.5204	13.6277	15.4536	16.5677	13.2232	17.8077	14.8361	16.4131	17.9617	16.6238	12.9196	17.3689	16.5568	16.1446	17.2919	14.0354	14.2596	15.6593	16.0838	15.7177	15.5112	16.9078	13.6055	15.1839	17.4799	17.4554	13.6369	17.6361	15.7023	16.7818	13.3361	15.3299	15.1749	16.6663	16.407	16.4367	12.9287	14.8088	16.6229
1/SubgroupA_0/YDL223C/DDILES(UniMod:21)ADDYQQK/2	YDL223C	13.9349	13.7335	14.4448	13.5542	13.2872	14.1378	13.5769	13.5344	13.9361	13.4926	13.9362	13.218	13.3232	13.2583	13.7046	13.6138	13.6149	13.9293	13.3269	13.2491	13.7212	13.1721	13.3304	13.2654	14.6284	13.8471	13.8206	13.9106	14.0469	13.7845	13.6019	13.8567	13.6637	13.9295	13.6059	13.8876	13.3589	13.6168	13.4176	13.4182	13.5765	13.5115	13.2178	13.4821	13.4382	12.9592	13.0525	13.1175
1/SubgroupA_0/YDL223C/DNLQYVAGSQAGSQNTNNNIDM(UniMod:35)S(UniMod:21)PR/3	YDL223C	15.487	15.3769	16.5319	15.5382	15.4114	15.827	15.6382	15.4526	15.7393	14.8756	15.6485	15.2268	15.2948	14.9869	15.5722	15.182	13.6709	15.7983	14.9357	15.2574	15.273	15.0808	15.0883	15.6382	16.3014	15.3546	15.8005	15.8845	15.8541	15.0067	15.5335	15.9734	14.8186	16.0737	15.2286	15.38	15.8877	14.8714	14.9918	15.469	15.1838	14.9199	15.7037	15.4326	15.5924	15.9356	15.0074	14.6216
1/SubgroupA_0/YDL223C/FDSGTSGS(UniMod:21)QNMPK/2	YDL223C	12.2349	12.333	12.4014	12.1761	12.4862	12.7325	12.3399	12.3949	12.6181	12.6444	12.4981	12.4047	12.2677	12.1377	12.3408	12.1285	12.2267	12.2951	12.1692	12.0027	12.1008	12.0819	11.9852	12.2217	12.6544	12.7243	12.0814	12.6123	12.5737	12.7291	12.4296	12.7221	12.5705	11.9761	10.4633	12.6924	12.0986	12.62	12.3002	12.1561	11.9895	12.0877	11.2239	12.4198	11.826	12.1039	12.2705	12.2021
1/SubgroupA_0/YDL223C/FNIERDDILES(UniMod:21)ADDYQQK/3	YDL223C	15.1648	14.9773	16.3394	14.6196	15.0089	15.4212	14.178	14.5165	15.2708	14.4367	15.1872	14.6885	11.9288	13.8692	14.5383	13.5992	14.2351	14.6691	13.8017	13.9369	14.4423	13.5248	14.0168	13.7588	16.3833	15.5292	15.2892	15.0812	15.4076	14.6993	14.6078	15.2544	14.3223	14.8156	14.4931	14.809	13.7258	14.5063	14.2061	13.6443	14.4028	13.9626	13.403	14.0868	13.7573	13.4744	13.0846	13.5815
1/SubgroupA_0/YDL223C/GYSNTDS(UniMod:21)NSDRDVIPGSFR/3	YDL223C	18.4086	18.1679	18.6708	17.6537	18.1657	18.0517	17.4007	17.7094	17.6413	17.3671	17.7155	17.7675	17.1042	16.9084	17.334	16.831	16.7791	17.4684	16.7422	16.5439	17.1744	16.5322	16.2176	16.7867	19.4296	18.077	18.22	17.9123	18.3022	17.5107	17.8811	18.1489	17.1568	17.8165	17.26	17.662	16.9964	17.5153	17.0388	16.9362	17.4654	16.7811	17.0157	17.3158	16.4458	17.0521	17.1081	16.5903
1/SubgroupA_0/YDL223C/GYSNTDSNS(UniMod:21)DRDVIPGSFR/2	YDL223C	16.4556	16.1293	16.7389	15.6302	16.1809	16.0551	15.6871	16.4669	15.7476	15.6642	15.9469	16.0451	15.6425	15.7184	15.5417	15.3323	15.5253	15.6008	15.3046	15.5986	15.4115	15.076	15.0502	15.218	17.433	16.2083	16.3934	16.1454	16.4828	15.8849	15.7888	16.2436	15.6687	15.9696	15.7898	16.0878	15.2185	15.8932	15.4036	15.2658	15.7559	15.5505	15.3755	15.5934	15.0888	15.4666	15.7064	15.4062
1/SubgroupA_0/YDL223C/GYSNTDSNS(UniMod:21)DRDVIPGSFR/3	YDL223C	18.436	18.2076	18.7021	17.7077	18.2079	18.0813	17.4266	17.7193	17.6724	17.396	17.7631	17.7856	17.1192	16.9347	17.3573	16.8517	16.7959	17.5068	16.7767	16.5615	17.199	16.5523	16.2297	16.849	19.4601	18.1139	18.2575	17.9456	18.3257	17.5365	17.9222	18.1654	17.1863	17.8549	17.2804	17.7	17.01	17.544	16.9926	16.9643	17.496	16.8138	17.0068	17.3332	16.4924	17.0661	17.1504	16.621
1/SubgroupA_0/YDL223C/HEAEWSGLS(UniMod:21)NDATTR/3	YDL223C	12.0836	11.6137	12.0041	12.0438	11.6656	12.4952	11.8413	11.3813	11.7841	12.152	11.9891	11.6365	11.7532	11.0982	12.2799	11.7915	11.0184	11.2284	12.0469	11.0319	11.3628	11.5503	11.6543	11.7268	12.3336	12.0243	11.8705	12.0294	11.8879	11.7527	11.9523	12.1324	11.7048	11.9038	11.6733	11.9624	12.0286	12.0014	11.9826	12.0921	11.8276	11.73	11.7908	11.5743	11.3425	12.0991	11.3754	11.5607
1/SubgroupA_0/YDL223C/KKS(UniMod:21)FSTT(UniMod:21)KPTEYNLPK/3	YDL223C	12.0232	12.5911	13.8455	12.3771	12.0999	12.3498	13.0704	12.2516	12.5668	12.598	13.1144	11.6267	12.182	12.3268	12.3408	12.7004	11.5771	12.5571	12.2063	12.0931	12.2466	12.1224	11.5657	12.3085	13.1397	12.5884	12.105	12.8338	13.0058	12.9658	12.4018	11.6778	12.0023	12.3321	11.96	12.6364	12.4995	11.3972	12.1242	12.7474	11.9648	11.8506	12.2799	11.5425	11.679	12.7507	12.2334	11.6221
1/SubgroupA_0/YDL223C/KKS(UniMod:21)FSTTKPTEYNLPK/2	YDL223C	14.5307	14.4066	14.7041	13.9849	14.2855	14.1222	13.836	15.053	14.7729	14.2755	14.48	14.347	12.5	14.1822	14.247	13.5674	13.8921	13.7098	14.0311	14.097	14.2043	13.6355	13.8431	14.1373	14.8188	14.4947	14.0894	14.5501	13.4845	14.3313	14.6823	13.9642	13.8535	14.322	13.972	14.211	14.0527	14.2911	14.028	14.3986	14.5234	13.5291	12.8489	14.6746	13.9633	14.1505	13.3408	13.7296
1/SubgroupA_0/YDL223C/KKS(UniMod:21)FSTTKPTEYNLPK/3	YDL223C	17.6914	17.6504	18.1484	17.0648	17.5554	17.1961	17.0396	17.4911	17.8106	17.3402	17.6153	17.6463	15.1518	16.9453	17.3451	16.6192	16.5777	16.962	16.9277	16.2434	17.2801	16.5927	15.6658	17.2494	18.128	17.3243	17.4866	17.821	16.0165	17.0197	18.0428	16.9164	16.646	17.5502	17.1193	17.0393	17.38	17.0982	16.8311	17.5219	17.5417	16.4274	15.5515	17.9169	16.6954	17.0593	15.9043	16.3891
1/SubgroupA_0/YDL223C/KS(UniMod:21)ISGGTFGFR/2	YDL223C	11.6917	11.6957	12.0511	11.8813	11.6851	12.0328	11.7372	11.0435	12.3516	12.0965	12.2496	11.9267	12.1476	11.3387	12.7132	12.3291	11.381	12.5641	12.3632	11.2218	12.3156	11.8893	11.7968	12.2482	11.7713	10.8297	10.4321	11.9444	11.2553	11.3279	12.442	12.17	12.3303	12.1908	11.6327	11.6398	12.6112	11.8647	11.5829	12.9053	12.0741	11.5671	12.0813	12.2429	11.3637	12.4328	11.9667	11.5759
1/SubgroupA_0/YDL223C/KSIS(UniMod:21)GGTFGFR/2	YDL223C	13.1027	13.0946	14.806	13.3524	13.1462	13.9012	13.1656	13.1199	13.6806	13.1185	14.1071	13.0455	12.6223	12.8485	13.2464	12.4698	12.6544	13.2139	12.6701	12.2863	12.7195	12.364	12.4954	12.8766	13.9366	13.614	13.388	13.7753	13.6323	13.1385	13.6154	13.5451	12.8868	13.4276	13.1195	13.0994	13.0047	13.1853	12.6504	12.8518	12.7136	12.7933	12.2826	12.6448	12.2617	12.909	12.7755	12.2547
1/SubgroupA_0/YDL223C/KVSVGSMGS(UniMod:21)GK/2	YDL223C	14.3125	14.0614	14.3842	13.5065	14.3389	14.2949	13.1326	13.4132	14.3396	13.7002	14.3799	13.5292	12.7153	12.9296	13.8763	12.8829	13.7711	13.7234	13.1855	12.4303	13.9153	12.8142	13.2816	13.1323	14.7994	14.7199	13.6382	14.4774	13.8464	13.8589	14.0147	13.8864	13.6861	13.9315	13.3769	13.5436	12.9387	14.3724	13.2525	12.9171	13.8947	13.2436	13.1812	14.102	13.3663	12.561	13.3595	12.65
1/SubgroupA_0/YDL223C/KYS(UniMod:21)GNTATGPPQDTIK/3	YDL223C	14.6162	14.2495	14.0851	10.747	10.8067	11.1296	12.9666	13.0677	13.0262	13.7805	13.8452	13.9183	12.4638	12.3626	12.4223	13.625	13.6846	13.7262	13.1071	13.2083	13.1667	10.747	10.8067	11.1296	14.1143	14.2155	14.1739	14.1786	13.9264	13.9513	14.1731	14.0719	14.1315	13.924	13.8229	13.8825	13.9349	14.0514	14.0207	13.5962	13.8179	13.5768	12.9627	13.0633	13.3663	12.332	12.4332	12.3916
1/SubgroupA_0/YDL223C/NLQDVVIPSS(UniMod:21)MKEK/2	YDL223C	12.9907	13.2513	13.5052	12.9054	13.0389	13.3775	13.1823	13.0267	12.9208	12.9867	13.4209	12.8801	13.2761	13.3497	13.401	12.7972	12.8707	12.922	12.7796	12.7035	12.8771	12.4917	12.2153	13.0177	13.5762	13.2579	13.424	13.3115	13.0464	13.3795	12.8514	13.3492	13.1273	13.0305	13.0842	13.3631	13.1743	13.2992	13.2479	12.8252	12.8988	12.95	12.961	12.7743	12.7428	13.2952	13.42	13.3687
1/SubgroupA_0/YDL223C/NLQDVVIPSS(UniMod:21)MKEK/3	YDL223C	11.9892	11.9899	12.5588	11.7382	11.664	11.5079	11.3098	11.7046	12.4858	12.021	12.6983	12.1664	11.4293	11.2361	11.3499	11.4388	11.632	11.5527	11.692	11.8058	11.8852	9.2453	9.35917	9.9759	11.5142	11.7074	11.628	12.1737	11.9408	12.3013	11.947	12.2008	12.1267	11.8281	11.6349	11.7487	11.5116	12.2804	11.7028	11.556	11.7493	11.6699	10.9784	11.3197	11.0235	9.2453	9.35917	9.9759
1/SubgroupA_0/YDL223C/NTDTHLENANVAAFDNS(UniMod:21)R/3	YDL223C	13.277	13.5671	14.362	13.2373	12.8177	14.1045	13.5718	12.7905	13.8278	13.2871	13.8382	12.5688	12.8395	12.4422	13.6072	12.9879	12.5997	13.742	12.776	12.5006	13.4842	12.2665	12.4779	13.2837	14.2789	13.7145	13.5732	13.9514	13.7415	13.1998	13.5957	13.8816	13.3747	13.6411	13.1134	13.1185	13.5552	13.2409	13.118	13.4269	12.9138	12.7883	13.2534	12.8172	12.3195	13.162	12.7337	12.4896
1/SubgroupA_0/YDL223C/PGSYDSNS(UniMod:21)DSAQR/2	YDL223C	11.3907	11.1848	11.6505	10.8769	10.95	11.0008	11.1324	10.7158	10.8002	11.0894	10.9222	10.8819	11.4211	11.4941	11.545	11.5411	11.6141	11.665	8.91417	8.98719	9.38264	8.91417	8.98719	9.38264	11.3146	11.7312	11.1457	11.3081	11.1842	11.2572	11.4239	11.1513	11.5018	11.5608	11.6339	11.6847	11.257	11.3809	11.33	10.844	10.7782	10.9601	10.7526	10.8257	10.8765	10.623	10.4991	10.5722
1/SubgroupA_0/YDL223C/PVS(UniMod:21)HGHSGSSTGPK/2	YDL223C	9.75683	9.82331	10.2955	9.72461	9.73098	10.1239	9.28172	8.8	10.1691	9.06653	9.35978	9.01031	9.32602	8.78057	9.69606	9.38178	9.58463	9.50132	8.24384	8.36338	8.44669	8.55628	8.75913	8.67582	10.2631	10.3733	10.1154	10.2684	9.87933	9.74866	10.3148	9.64548	9.38185	9.41547	9.61832	9.53501	9.21035	9.07328	9.34192	8.53567	9.10117	8.37587	9.20872	8.95464	9.10626	9.46793	9.67077	9.58747
1/SubgroupA_0/YDL223C/QDEDPLS(UniMod:21)PR/2	YDL223C	14.453	13.7381	14.9843	13.5414	14.2729	14.5194	14.336	15.0417	14.8828	13.8702	14.7143	14.4061	14.0069	14.2814	15.0561	14.4957	14.8801	15.1078	14.5573	14.6692	14.9556	13.9633	14.2215	14.1886	15.26	14.455	13.4687	14.5179	14.5599	14.0563	14.4803	14.4501	13.6265	13.9309	14.1759	14.566	14.8889	15.1161	14.8292	14.9389	14.862	14.4799	14.0459	14.3588	14.5045	13.8525	14.2046	13.9642
1/SubgroupA_0/YDL223C/RAKT(UniMod:21)TQDIASDAK/2	YDL223C	11.0192	10.7882	11.0864	10.216	9.88112	11.0143	10.6029	10.5379	10.9376	10.7394	10.4461	10.682	10.8257	10.9816	11.0903	10.24	10.396	10.5047	9.82935	9.03752	11.1504	10.2554	10.8226	10.2744	10.8524	11.4459	10.8818	11.4075	11.1429	11.2988	10.4284	10.693	10.5843	10.8644	11.0203	11.129	10.0013	10.2054	10.9387	7.18793	7.34388	8.1885	10.613	10.8777	10.769	10.0862	10.3508	10.2421
1/SubgroupA_0/YDL223C/RAKT(UniMod:21)TQDIASDAK/3	YDL223C	12.6687	12.7872	12.8699	12.9784	13.0969	13.1796	12.1743	10.8221	12.6133	12.5146	12.514	12.183	11.5424	11.3491	12.1381	9.03597	9.15455	9.79677	9.03597	9.15455	9.79677	9.03597	9.15455	9.79677	13.1947	12.3693	12.5808	12.6612	12.6714	12.4175	12.4911	12.6063	12.5424	12.402	12.0505	12.4658	9.03597	9.15455	9.79677	11.8879	12.0891	12.0065	12.2441	11.9888	11.9152	11.5202	11.319	11.4375
1/SubgroupA_0/YDL223C/S(UniMod:21)DDNIDVNK/2	YDL223C	11.6176	11.5236	12.4557	11.3067	11.3103	12.058	11.1633	10.0726	12.0037	11.6619	12.0339	11.8811	11.5499	11.4957	12.1855	11.194	11.4839	12.5179	11.1369	10.421	11.4841	11.0347	11.2291	12.1675	11.1511	11.6531	11.0301	12.1082	10.8595	10.9004	12.1	11.608	11.482	12.2709	10.669	11.0979	12.2994	11.9274	12.1467	11.9896	11.2365	11.2411	12.1846	11.8126	12.0319	12.5189	12.1469	12.3661
1/SubgroupA_0/YDL223C/S(UniMod:21)FSTTKPTEYNLPK/2	YDL223C	15.4738	15.6289	16.467	15.3853	15.411	15.7899	15.842	15.8417	16.064	15.4769	16.3272	15.2629	15.4956	15.1458	16.0396	15.4796	14.6691	15.9827	15.3777	14.8667	15.7421	15.1411	14.0766	15.9138	16.3871	15.4919	15.2422	15.8868	15.7674	15.1228	15.9396	15.537	15.0925	15.787	15.5182	15.2355	16.094	15.4938	15.165	16.1624	15.7175	15.0785	15.8038	15.8739	14.8588	16.1331	15.4747	14.7166
1/SubgroupA_0/YDL223C/S(UniMod:21)FSTTKPTEYNLPK/3	YDL223C	14.3205	14.4025	15.2085	14.1845	14.3113	15.0625	14.6267	13.8875	14.9886	14.4978	14.9543	14.1085	14.2344	13.7299	14.9114	14.4417	13.6275	15.0544	14.3895	13.0752	14.634	14.1778	12.9729	14.6119	15.0704	14.0516	14.0472	14.4678	14.357	13.8184	14.9196	14.3569	14.0051	14.6729	14.1737	13.9398	15.1308	14.6354	13.8495	15.113	14.5261	13.8726	14.4111	14.6393	13.5716	14.694	14.0593	13.3097
1/SubgroupA_0/YDL223C/S(UniMod:21)GDAETAAYDNIK/2	YDL223C	12.6508	12.5923	13.3105	12.6386	12.0473	12.9899	12.4285	12.7999	12.6246	12.6389	12.86	12.1029	12.504	12.6093	12.6827	12.3057	12.0611	12.9078	11.808	11.5885	12.3851	9.82479	9.93014	10.5007	12.8778	12.7592	12.8346	12.5092	12.6743	12.7017	12.5084	12.5461	12.3485	12.8884	12.3567	12.4438	11.8981	12.3697	11.7839	9.82479	9.93014	10.5007	12.3623	12.1836	12.2889	9.82479	9.93014	10.5007
1/SubgroupA_0/YDL223C/S(UniMod:21)IS(UniMod:21)GGTFGFR/2	YDL223C	15.1191	16.2507	17.1952	15.7296	15.0594	16.4486	15.7924	15.4611	16.1484	15.2764	16.2285	15.0988	14.8683	14.5165	15.6276	14.9144	14.1317	15.3445	14.5522	14.5118	15.076	14.5404	14.3638	15.1125	16.0567	15.808	15.6903	15.9297	15.7338	15.1802	15.5715	15.4464	15.0625	15.5272	14.9651	15.3521	15.5167	14.6811	14.3216	15.3441	14.6532	14.3877	14.8755	14.4014	13.7981	14.7829	14.1366	13.8023
1/SubgroupA_0/YDL223C/S(UniMod:21)ISGGTFGFR/2	YDL223C	18.2515	18.6038	19.9351	18.4984	18.196	19.749	19.2006	18.3371	19.821	19.0655	19.7739	19.1709	17.9134	18.3596	20.1935	19.4569	18.0562	20.118	19.4667	18.3111	19.6022	19.3608	17.3615	19.9811	18.9049	17.0334	17.6349	18.7966	17.9631	17.3836	19.5103	17.8149	17.6167	19.3474	18.5521	17.1898	20.2927	18.4241	18.6175	20.2891	19.2608	18.3739	19.3507	19.2705	18.0249	19.8911	18.9492	18.1713
1/SubgroupA_0/YDL223C/SIHNETTS(UniMod:21)QGR/2	YDL223C	11.2516	11.2558	11.6563	11.2577	10.741	12.0146	11.208	11.3591	11.8923	11.0157	12.2591	10.6602	10.9323	10.5869	11.6742	10.6579	10.6381	11.0147	10.5547	10.3565	10.4733	10.7613	10.9533	10.9656	11.4199	11.7647	11.5194	11.9315	11.6125	11.4386	11.1731	11.5062	11.4394	11.3461	10.8529	11.432	11.3098	10.3334	10.9434	10.6917	10.628	10.6505	8.55028	8.66708	9.29969	8.55028	8.66708	9.29969
1/SubgroupA_0/YDL223C/SIS(UniMod:21)GGTFGFR/2	YDL223C	17.4918	17.8293	19.1623	17.7535	17.4158	18.9237	18.3833	17.4806	19.0657	18.221	18.9859	18.3559	17.0619	17.6085	19.4119	18.6603	17.2267	19.2702	18.6646	17.5491	18.7555	18.5679	16.6163	19.2259	18.038	16.2842	16.8656	18.031	17.1969	16.5695	18.687	17.0427	16.8887	18.5541	17.7311	16.416	19.4982	17.6868	17.7822	19.4633	18.5064	17.6035	18.4935	18.5305	17.3136	19.108	18.1949	17.4488
1/SubgroupA_0/YDL223C/SKTDSNWGPIEYSSS(UniMod:21)AGK/3	YDL223C	13.9177	13.7886	14.9431	13.9146	13.7255	14.9703	13.9393	13.9949	14.2584	13.6584	14.1823	13.4427	13.2069	13.3471	14.1111	13.413	13.0072	14.1502	13.2596	13.0213	13.3602	13.3428	13.0184	13.5079	13.8671	14.1154	13.915	14.2225	13.664	13.7877	14.4883	14.2734	13.5467	14.2307	13.6244	13.8953	13.8823	13.8558	13.1331	13.68	13.0422	13.2108	12.7558	13.3049	12.8111	13.7583	13.2328	12.7105
1/SubgroupA_0/YDL223C/SVQKQDEDPLS(UniMod:21)PR/2	YDL223C	15.2233	14.8686	15.468	14.8948	15.1638	15.155	14.7511	15.4445	15.2274	15.0274	15.3383	15.4324	15.1278	15.4189	15.2886	14.6725	15.2839	15.1569	15.0896	14.9462	14.9212	14.7388	14.5432	14.5799	15.6113	14.9876	14.5382	15.1474	15.2705	14.8389	15.2638	15.1879	14.6618	15.1555	14.8234	15.2788	15.0298	16.0269	15.2836	15.1535	15.5365	14.91	15.1916	15.5007	14.7708	14.6575	15.4329	14.6823
1/SubgroupA_0/YDL223C/SVQKQDEDPLS(UniMod:21)PR/3	YDL223C	15.0615	14.4289	15.1923	14.5496	15.1954	15.1263	14.1807	14.0614	14.9505	14.6717	14.7822	15.1729	14.8136	14.8047	15.1762	14.562	15.1772	15.2505	14.8597	14.0586	14.4784	14.7361	14.1828	14.0354	15.0612	14.3928	14.527	14.6462	14.5421	14.1212	15.0855	15.0404	14.1301	14.6555	14.3568	14.7997	14.9186	16.0371	14.9473	14.8438	15.2633	14.5131	14.5637	15.341	14.4734	14.3642	14.8723	14.265
1/SubgroupA_0/YDL223C/T(UniMod:21)TQDIASDAK/2	YDL223C	12.7878	12.5895	12.7063	12.9875	13.1043	13.1858	12.6864	12.8033	12.8847	12.8488	13.0471	12.9656	10.6467	10.7636	11.3964	10.6467	10.7636	11.3964	10.6467	10.7636	11.3964	10.6467	10.7636	11.3964	12.9302	12.4818	12.43	10.6467	10.7636	11.3964	12.6122	12.7291	12.8105	10.6467	10.7636	11.3964	10.6467	10.7636	11.3964	12.5694	12.6863	12.7677	10.6467	10.7636	11.3964	10.6467	10.7636	11.3964
1/SubgroupA_0/YDL223C/TDSNWGPIEYSSS(UniMod:21)AGK/2	YDL223C	14.5315	14.7032	15.6928	14.5436	14.4087	15.7979	15.2086	15.3633	15.3121	14.8296	15.5373	14.0842	13.9868	14.6029	15.3273	14.4101	13.5682	14.7808	14.2397	14.4399	14.7563	14.1971	13.9173	14.6245	15.0482	14.9974	14.7391	15.2201	14.895	14.9341	15.2375	15.0727	14.9629	14.994	14.6354	14.8331	14.7007	14.9075	14.1175	14.6756	14.3894	14.416	14.0392	14.2447	13.8838	14.2213	14.2322	14.1826
1/SubgroupA_0/YDL223C/TTHPVS(UniMod:21)HGHSGSSTGPK/2	YDL223C	12.1927	13.0998	14.7607	12.2685	12.2423	12.8776	12.5485	14.4429	13.1662	12.3862	14.3016	12.6546	10.7291	13	12.7364	11.9046	10.8589	12.2029	11.4434	13.2702	12.4724	11.0384	12.0859	11.982	13.4569	14.0389	13.1301	13.748	14.6109	13.7486	12.7246	12.7919	12.9369	12.7051	13.1412	13.379	11.95	12.0404	12.3369	12.4022	12.6662	12.2683	12.3461	12.6889	11.7481	11.74	13.3285	12.0015
1/SubgroupA_0/YDL223C/TTHPVS(UniMod:21)HGHSGSSTGPK/3	YDL223C	15.779	16.2039	17.1277	15.4199	15.535	16.5719	15.7021	15.1944	16.6391	15.6442	16.5548	15.7811	14.6801	14.884	15.871	14.8276	15.6925	15.7348	14.7756	14.6656	15.8204	14.6003	14.8062	15.2735	16.9043	16.574	16.4058	16.7492	16.679	15.7339	16.7637	16.2898	15.8356	16.0551	16.0504	15.9623	15.5539	15.7596	15.6132	15.353	15.6112	15.1955	15.6058	15.5832	15.322	14.6682	15.3957	14.9653
1/SubgroupA_0/YDL223C/TTS(UniMod:21)PTNTHEHSK/3	YDL223C	12.7546	12.7511	13.393	12.386	12.586	13.3926	12.4448	12.1438	13.3674	12.483	13.711	12.2603	12.9072	12.1677	13.493	12.2541	12.2701	13.0467	12.7352	11.6723	13.1534	12.4412	12.5107	13.9717	13.7247	13.6823	12.7373	12.7203	13.5258	12.5603	14.6472	13.6316	12.894	12.9412	12.7954	13.3193	13.2697	13.1407	12.8615	13.2891	12.6468	12.6499	13.8725	13.0205	12.3411	12.8115	12.927	12.4553
1/SubgroupA_0/YDL223C/VKT(UniMod:21)SPPT(UniMod:21)SHEHSNIK/3	YDL223C	11.0739	10.437	12.3126	11.5436	11.7209	11.8445	10.9324	10.5443	11.8899	11.1626	11.774	10.915	10.9171	11.077	11.3589	10.9863	10.8308	11.7435	10.5483	10.4922	11.2061	10.9489	11.2497	11.1261	10.9402	11.1175	11.241	11.7226	10.6433	10.8821	11.3111	11.1695	11.0463	11.2789	11.4855	10.8229	11.0115	11.3928	11.232	10.7606	10.9379	11.0614	10.7326	9.67846	9.9047	10.4314	10.1305	10.3078
1/SubgroupA_0/YDL223C/VKTS(UniMod:21)PPTS(UniMod:21)HEHSNIK/3	YDL223C	15.6529	15.7033	17.1433	15.5823	15.7891	16.8171	15.483	15.4049	16.619	15.5576	16.57	15.2676	14.9223	15.1594	15.9774	14.7806	15.3574	16.2657	15.1425	14.5919	15.9802	15.1534	15.2622	15.6955	16.6981	16.5068	15.9097	16.778	16.3076	15.9131	16.6265	16.2171	15.8247	16.3897	15.368	16.0035	15.6595	16.1393	15.4713	15.6558	15.7562	15.2353	15.4065	15.7414	14.9691	15.2231	15.4105	14.8766
1/SubgroupA_0/YDL223C/VSVGS(UniMod:21)MGSGK/2	YDL223C	12.5859	12.2394	12.9739	12.2101	12.4467	13.2346	12.3247	12.1478	13.0481	12.5266	13.1365	11.6272	11.7495	11.9453	12.9902	11.7805	11.8773	12.817	12.1662	11.5247	12.542	11.8786	12.0422	11.7945	12.6849	13.0371	12.577	12.9688	12.4706	12.6004	12.7447	12.589	12.6328	12.2245	11.8517	12.9738	12.3815	12.9482	11.8133	12.1932	12.2968	12.077	11.8496	12.5709	11.9428	11.807	11.8478	11.73
1/SubgroupA_0/YDL223C/YGS(UniMod:21)DEGEQDYHDDEQGEEQAGK/3	YDL223C	17.7487	17.6521	18.009	17.2452	17.3773	17.746	17.4378	17.5329	17.6079	17.2968	17.7942	17.0851	16.9985	16.7066	17.5432	16.5737	16.3638	17.4225	16.714	16.4315	17.2626	16.4713	16.0073	16.6262	18.1911	17.6546	17.618	17.8177	17.8172	17.064	17.5923	17.8823	16.899	17.2198	17.0743	17.2656	17.092	17.3303	16.7436	17.0793	17.1779	16.5341	17.1728	16.9913	16.2211	16.8699	16.8783	16.3215
1/SubgroupA_0/YDL224C/AFS(UniMod:21)SSS(UniMod:21)ETVPLSK/2	YDL224C	13.274	13.6414	14.532	13.4985	13.5998	13.91	13.822	14.0534	14.3342	13.7047	14.4687	13.8835	13.4923	13.9579	13.8867	13.2256	13.6927	13.8767	13.1688	13.9915	13.807	13.3793	13.6359	13.8525	13.5009	13.8361	13.9189	13.6452	14.0726	14.0335	13.6745	13.6475	13.7915	13.742	14.1231	13.5757	13.5113	13.5884	13.7254	13.8837	13.7263	13.9597	13.5234	13.849	13.8093	13.834	13.3403	13.7822
1/SubgroupA_0/YDL224C/AFS(UniMod:21)SSSETVPLSK/2	YDL224C	12.2897	12.5271	13.4575	12.4364	12.4177	13.1386	12.5923	12.5638	13.4284	13.0479	13.4888	13.1087	12.5163	12.7037	13.1375	12.5603	13.11	13.0247	12.7456	12.911	13.2697	12.6368	12.8186	13.0655	12.0137	12.2372	12.1177	12.4133	12.0979	12.3663	12.5389	12.4008	12.6384	12.7005	13.0286	12.2896	12.919	12.6108	13.1178	12.9342	13.2789	13.1206	12.3222	12.9206	13.2021	12.5887	12.3679	12.658
1/SubgroupA_0/YDL224C/AFSSS(UniMod:21)SETVPLSK/2	YDL224C	14.07	13.5921	14.4467	14.0472	14.2675	14.2556	14.0907	13.8773	14.6155	14.211	14.6377	14.1957	14.1714	14.1576	14.2949	14.0009	14.1114	14.5526	13.4308	14.5515	14.7387	14.3263	14.3565	15.1294	14.5417	14.8932	13.8779	13.7519	14.1888	14.0175	14.654	13.4977	13.5581	14.5682	14.3139	13.8022	14.2134	13.8234	13.3735	14.5359	14.251	14.2983	14.8621	14.4816	14.3475	14.8957	14.4015	14.5929
1/SubgroupA_0/YDL224C/AFSSSS(UniMod:21)ETVPLSK/2	YDL224C	14.0654	13.595	14.3791	13.997	13.2034	14.2209	12.9402	13.8009	13.9648	13.5335	13.9925	13.128	14.1658	14.1273	14.2567	12.7778	13.4514	13.8559	13.476	14.5119	14.7212	12.8735	13.731	15.1038	14.5184	14.2179	13.8899	13.806	13.7869	13.5897	13.96	13.5317	13.616	13.7021	13.6961	13.5321	14.1855	13.4331	13.4117	14.5051	13.5698	13.486	13.4449	13.3772	13.577	14.8873	14.383	14.5693
1/SubgroupA_0/YDL224C/NS(UniMod:21)ISQHDLSNVTTTPVPAGMPPQK/3	YDL224C	14.6299	15.799	16.4551	15.9146	15.6129	15.487	14.2502	15.9933	15.9897	16.2411	16.3261	16.0112	16.0717	16.0714	16.2495	16.0945	16.084	16.0737	16.3221	16.2695	16.0515	16.0219	16.1323	16.1009	15.6457	15.1531	15.5455	16.0756	16.1093	15.9366	15.2185	16.0582	15.7636	15.8152	16.0794	16.042	15.8019	15.8089	15.5762	15.9184	16.3647	16.0634	16.1414	16.1659	16.5361	14.6942	16.4762	15.4335
1/SubgroupA_0/YDL224C/NSIS(UniMod:21)QHDLSNVTTTPVPAGM(UniMod:35)PPQK/3	YDL224C	14.8161	15.243	15.4231	15.2059	14.7774	14.725	14.8099	14.666	15.2449	14.858	15.2375	15.1683	15.2742	14.5554	14.9935	14.6728	14.397	15.4261	14.946	14.9985	14.9275	15.191	14.531	15.3166	15.5209	15.2436	15.1812	15.294	15.3692	14.6237	15.4492	15.4032	14.8399	15.5564	15.2646	14.5626	15.3747	14.7318	15.1133	15.1086	15.1214	14.6462	15.7237	14.6429	14.716	15.6805	14.8388	14.7874
1/SubgroupA_0/YDL224C/NSIS(UniMod:21)QHDLSNVTTTPVPAGMPPQK/3	YDL224C	14.6299	15.799	16.4551	15.9146	15.6129	15.487	14.2502	15.9933	15.9897	16.2411	16.3261	16.0112	16.0717	16.0714	16.2495	16.0945	16.084	16.0737	16.3221	16.2695	16.0515	16.0219	16.1323	16.1009	15.6457	15.1531	15.5455	16.0756	16.1093	15.9366	15.2185	16.0582	15.7636	15.8152	16.0794	16.042	15.8019	15.8089	15.5762	15.9184	16.3647	16.0634	16.1414	16.1659	16.5361	14.6942	16.4762	15.4335
1/SubgroupA_0/YDL224C/TSSS(UniMod:21)PLGPSAAK/2	YDL224C	13.0455	12.6522	13.0102	13.2989	12.7968	13.1816	13.0832	13.3245	13.0129	13.6883	12.7937	13.3238	12.9105	13.1925	13.1033	13.2451	13.0695	13.3194	13.3588	13.3296	13.3334	13.3854	13.7367	13.275	12.6653	13.4175	13.2377	12.8408	12.6429	13.5233	12.9	13.1846	13.228	13.0453	13.051	13.7821	13.0106	13.4349	13.0135	13.2398	13.5461	13.6305	13.2688	13.8216	13.2267	13.8483	13.6509	13.6549
1/SubgroupA_0/YDL225W/FLNS(UniMod:21)PDLPER/2	YDL225W	13.1783	13.1157	11.9246	12.6206	12.9583	12.6273	12.4929	12.6597	12.4141	12.9375	12.2198	12.8531	12.3311	12.6549	12.3316	12.5282	12.6258	12.4805	12.7032	12.587	12.1968	12.4005	12.3997	12.1165	12.3869	12.2385	12.6568	12.2439	12.2782	12.6977	11.7507	12.4493	12.6151	11.9373	12.6259	12.4374	11.9443	12.5685	12.5026	12.0739	12.6218	12.473	11.8733	12.4155	12.2721	11.9346	12.2385	12.442
1/SubgroupA_0/YDL225W/KNDT(UniMod:21)YTDLASIASGRD/2	YDL225W	14.3257	13.8776	13.9712	13.7921	13.8377	13.7907	13.8067	14.0443	13.5915	13.8589	13.7619	13.784	13.9615	13.9153	13.762	13.5854	13.6054	13.8312	13.4376	13.6753	13.6773	13.5314	13.3788	13.8035	14.5496	14.1941	14.3063	14.0786	14.2658	14.1704	14.0373	14.1996	13.9018	14.1155	13.7962	14.2817	13.8384	14.1238	13.5086	13.8142	14.1123	13.9623	14.1254	13.6462	13.4613	13.9188	14.0916	13.7984
1/SubgroupA_0/YDL225W/KNDT(UniMod:21)YTDLASIASGRD/3	YDL225W	15.1041	15.1726	14.6315	14.2089	15.1973	14.1644	13.7966	14.0386	13.958	14.3509	14.3316	14.2728	14.5068	13.6654	13.9333	13.2045	13.6463	14.1407	13.392	13.3843	13.9537	13.0538	13.4254	13.5064	15.8367	14.9913	15.0719	14.7024	15.1185	14.7037	14.7809	14.8318	14.1688	14.6394	14.4433	14.6883	14.0863	14.8247	14.0129	13.5175	14.609	13.8807	14.6825	14.1505	13.8903	14.2581	14.4704	13.703
1/SubgroupA_0/YDL225W/KNDTYTDLAS(UniMod:21)IAS(UniMod:21)GRD/3	YDL225W	14.6078	14.7535	14.3032	14.4079	14.9326	14.4563	14.4117	14.6919	14.3269	14.4417	14.363	14.8168	14.5489	14.1649	14.1503	13.8661	14.2466	14.1641	14.0321	14.0498	13.9708	14.1383	13.8262	13.7591	14.9428	14.0996	14.7914	14.497	14.4986	14.2349	14.4702	14.2184	14.1588	14.443	14.4777	13.9885	14.2025	14.4901	14.5598	13.8334	14.0606	14.0185	13.8354	14.2106	14.157	13.8839	13.8686	13.906
1/SubgroupA_0/YDL225W/KNDTYTDLASIAS(UniMod:21)GRD/3	YDL225W	13.7984	13.7488	13.3981	13.381	13.8434	13.3361	13.3396	12.9765	13.0139	13.159	13.1108	13.5463	13.1403	12.9408	13.2832	13.0361	13.3629	13.3203	13.2304	12.7404	12.9295	12.78	12.8661	12.9793	13.9998	13.6738	13.9425	13.6943	13.7446	13.4075	13.577	13.4875	13.3682	13.3254	13.5887	13.164	13.2282	13.5144	13.3125	12.6417	13.4401	13.1461	13.0185	13.1828	13.1906	12.9806	13.2207	12.648
1/SubgroupA_0/YDL225W/LNGS(UniMod:21)SSSINSLQQSTR/2	YDL225W	12.3155	12.7253	12.3682	12.6155	12.1775	12.0438	10.3067	10.3963	10.882	12.697	12.243	12.0933	10.3067	10.3963	10.882	12.396	12.2439	12.3335	12.7011	12.549	12.6387	10.3067	10.3963	10.882	12.991	12.8935	13.0518	12.9765	12.9469	13.0399	12.3304	12.1381	12.827	12.7056	12.7537	12.9619	12.8152	12.5622	12.7385	12.6563	12.8085	12.746	12.8995	12.2901	12.4426	12.5823	12.7344	12.6719
1/SubgroupA_0/YDL225W/NDT(UniMod:21)YTDLASIASGRD/2	YDL225W	14.4398	14.0326	14.4888	12.6882	11.5892	14.6506	14.2112	14.6555	14.122	14.6172	13.9899	13.8718	9.38868	9.6431	11.021	14.364	14.6184	14.7957	9.38868	9.6431	11.021	14.2613	14.0444	13.7211	14.9072	14.3227	14.6016	12.1212	12.3756	12.5529	14.2925	14.5262	12.3953	13.9131	13.9435	14.7461	13.7399	14.1716	13.9943	14.4165	12.4792	11.4054	12.3312	11.5183	11.5688	13.3078	13.7395	13.5622
1/SubgroupA_0/YDL225W/NDTYTDLASIAS(UniMod:21)GRD/2	YDL225W	14.0897	13.7722	13.7337	13.7092	13.7272	13.7251	13.8676	13.8285	13.473	13.658	13.3836	13.6107	13.6801	13.6782	13.5081	13.4527	13.4444	13.5585	13.5491	13.569	13.3134	13.7298	13.43	13.5048	13.7324	13.7677	13.8416	13.9724	13.8304	13.8787	13.4854	13.8647	13.7421	13.8457	13.6249	13.5863	13.6246	13.6033	13.6495	13.5053	13.3646	13.6608	13.3093	13.5074	13.4578	13.6769	13.4986	13.502
1/SubgroupA_0/YDL226C/LSATSQTAASATPGVAQS(UniMod:21)R/2	YDL226C	15.1303	15.3373	15.2195	15.1081	14.754	14.6936	15.2842	15.4847	15.2626	15.2223	15.5229	14.8837	15.7143	15.2234	15.1754	15.0116	15.0354	15.285	15.3189	14.9558	15.4204	15.0195	14.9651	15.4134	15.606	15.3936	15.1724	15.4334	15.2615	15.1247	15.0578	15.2706	14.9527	15.1592	15.2752	14.9076	15.2863	15.1082	15.2316	15.3155	15.3832	15.2749	15.5798	15.3061	15.2992	15.4611	15.2098	15.2444
1/SubgroupA_0/YDL226C/LSATSQTAASATPGVAQS(UniMod:21)R/3	YDL226C	14.4427	15.0419	14.3364	14.6871	14.5977	14.6384	14.8151	13.8925	14.6288	14.8158	14.4489	14.1707	15.1915	13.8913	15.0682	14.8003	14.5277	15.0995	14.9644	13.5251	15.0242	14.6149	14.3104	14.8261	14.8168	14.5718	14.5368	14.7323	14.347	14.2039	14.7342	14.5853	14.365	14.7393	14.4629	14.0726	14.9849	14.6739	14.5276	14.8051	14.5511	14.6795	14.8391	14.5185	14.9974	14.7152	14.1182	14.5326
1/SubgroupA_0/YDL226C/NQSRPDHLPPS(UniMod:21)QGGK/2	YDL226C	12.7777	14.0445	14.8043	14.0553	12.7385	12.4159	14.0708	15.3906	13.3345	14.6729	14.9762	13.9238	13.9888	14.6565	14.4969	13.9102	13.6418	14.2362	14.5602	15.3564	14.6441	13.6422	14.5776	13.7014	13.7657	14.4664	14.699	14.689	15.037	15.0984	14.0742	14.1209	14.2419	14.5205	14.2613	14.5263	11.7276	13.4441	14.6446	14.5649	14.2689	14.4674	14.0477	14.119	14.4568	13.6643	14.9317	14.7192
1/SubgroupA_0/YDL226C/NQSRPDHLPPS(UniMod:21)QGGK/3	YDL226C	13.7336	13.7346	13.3493	13.1847	14.5941	14.7102	15.2398	15.4666	15.6246	13.2984	13.6832	13.5252	13.0804	13.7587	15.2066	12.2791	13.4597	13.981	13.9879	14.2146	14.3726	14.3304	14.7283	14.8776	13.6705	13.7636	14.347	13.5835	13.9683	13.8103	14.9843	14.4434	14.6721	15.4543	13.3555	14.4583	14.2006	13.2637	13.0964	10.3093	10.5361	11.7642	13.0361	14.6016	14.5643	12.527	12.1422	12.369
1/SubgroupA_0/YDL226C/RS(UniMod:21)AT(UniMod:21)PANSSNGANFQK/2	YDL226C	11.3736	11.8061	11.3774	12.3016	11.5655	12.3095	11.5743	11.6995	11.7867	11.6979	12.684	11.9786	12.2799	12.2531	11.7824	11.9934	11.6045	11.6404	12.0528	12.8159	12.1275	11.7617	11.8946	12.0471	11.9452	11.3857	11.453	11.4065	12.7646	13.029	12.0548	12.2672	12.1799	12.4629	12.4614	12.2498	12.2714	12.702	11.1487	12.311	12.076	12.2657	11.6488	11.5206	12.2018	12.1952	12.1236	12.4769
1/SubgroupA_0/YDL226C/RS(UniMod:21)AT(UniMod:21)PANSSNGANFQK/3	YDL226C	11.8087	11.5022	11.3146	11.9717	11.644	11.9379	11.3009	11.5018	11.6418	12.0203	10.2657	9.1928	12.2744	11.6856	10.6229	9.61845	11.5226	12.1674	11.8431	11.6134	12.0654	11.3951	11.8251	11.6034	11.9016	11.6594	12.4571	12.2507	11.877	12.185	12.1467	11.659	12.2324	12.0714	11.9781	10.0555	12.2822	12.1876	11.5289	10.6304	9.83865	12.1038	12.1794	11.9735	12.2595	11.9351	12.1182	11.6858
1/SubgroupA_0/YDL226C/RSAT(UniMod:21)PANSSNGANFQK/3	YDL226C	9.04408	9.13163	9.6058	9.04408	9.13163	9.6058	9.04408	9.13163	9.6058	11.7641	11.8517	11.9127	11.3231	11.4717	11.4107	11.3939	11.5425	11.4815	11.5653	11.4167	11.5043	11.5444	11.693	11.632	9.04408	9.13163	9.6058	11.2215	11.3701	11.3091	9.04408	9.13163	9.6058	11.5346	11.6221	11.6831	11.4288	11.5164	11.5774	11.4168	11.8906	11.2401	9.04408	9.13163	9.6058	10.6787	10.8769	10.7776
1/SubgroupA_0/YDL226C/S(UniMod:21)AGSSNTLSLENFQADPLGTLSR/3	YDL226C	10.5124	11.1664	11.4279	11.1591	10.8045	11.1571	11.1722	10.9304	11.253	11.5379	11.0692	10.4558	10.2486	11.2896	10.8243	10.5786	10.5463	11.0733	11.024	10.9951	10.7102	10.9077	10.9883	10.8345	10.3775	11.1632	10.4334	11.3194	10.4292	11.2513	10.8215	10.9192	11.4384	11.0459	10.9508	10.842	10.9456	11.1092	10.4805	10.5184	10.467	10.9566	10.5226	10.2651	10.9018	10.7701	10.9876	10.9261
1/SubgroupA_0/YDL226C/YQGFGST(UniMod:21)PAKPPQER/3	YDL226C	12.3194	11.5168	12.5187	11.6266	12.4727	11.9532	11.9848	11.7055	12.8766	11.9678	12.5173	11.9287	11.4749	11.5755	11.8687	11.7947	12.7239	12.3331	12.2481	12.2018	12.4006	11.5907	12.7415	12.0523	12.7365	12.794	11.9212	12.4012	11.8967	12.3732	12.5498	11.4659	11.9951	11.843	12.6633	12.2117	11.5439	11.8404	12.5983	11.7093	12.1695	12.3412	11.6848	12.0255	13.0639	11.367	11.37	12.2186
1/SubgroupA_0/YDL231C/DRS(UniMod:21)PT(UniMod:21)PDPDIVK/2	YDL231C	15.3826	14.9008	14.0851	14.6188	14.767	14.1223	14.5832	15.1527	14.3304	14.5996	13.5505	15.0889	12.9547	14.8326	14.0495	14.1883	14.8791	13.2977	14.3614	14.7038	14.1739	13.8398	14.7768	13.7262	14.7644	14.7273	14.0254	14.346	13.7359	14.7511	14.1615	14.6142	14.0107	13.7109	14.4192	14.6707	13.6092	14.2758	14.5731	13.6301	14.4136	14.1627	12.8249	14.3329	14.0736	13.3522	13.0063	14.0057
1/SubgroupA_0/YDL233W/S(UniMod:21)ASQASLSMLR/2	YDL233W	13.0727	13.1715	12.8682	12.9401	12.498	13.1436	12.9259	13.1738	13.2145	13.269	13.2912	12.8756	12.8908	13.0601	12.9566	12.9707	13.3626	12.5833	13.3005	13.0407	12.9315	12.6995	13.3019	12.643	12.4612	13.2087	12.7434	12.8825	13.4407	13.4278	12.9294	12.9184	13.3808	12.5316	12.8999	13.7106	12.8046	12.9625	12.7591	12.7981	12.9849	12.8192	12.6529	13.0126	13.0135	12.1009	12.9833	13.0636
1/SubgroupA_0/YDL239C/LSS(UniMod:21)SSYGGSISK/2	YDL239C	13.9969	14.032	14.2614	14.0342	14.0891	14.4436	14.4241	14.2883	14.5503	14.3709	14.2999	14.7665	14.5942	14.6544	14.2084	14.3222	14.7849	13.9975	14.5656	14.8173	14.1659	14.2881	14.8024	14.0755	13.7964	14.1444	14.3578	14.1979	14.5136	14.3752	14.3874	14.5164	14.5375	14.0329	14.4676	14.5856	13.9634	14.0127	14.5101	13.8286	14.2321	14.1778	13.9764	14.1735	14.3434	13.3045	14.3005	14.3264
1/SubgroupA_0/YDL239C/LSSS(UniMod:21)SYGGSISK/2	YDL239C	12.3187	11.1133	11.8325	12.2262	12.0061	12.4952	12.284	12.451	12.5995	12.4519	12.2143	12.5338	11.3	12.9723	12.399	12.3891	13.0538	12.1417	12.7229	12.729	12.6017	12.3373	13.0897	12.2921	11.5889	11.9872	12.0839	12.0538	12.456	12.2266	12.3498	12.1584	12.673	12.0159	12.045	12.4788	12.1188	12.5219	12.5784	11.8579	12.2682	12.2519	11.3002	12.4797	12.4916	11.3845	11.3266	12.1624
1/SubgroupA_0/YDL239C/NTLKS(UniMod:21)PNK/2	YDL239C	12.0805	12.234	12.7459	12.5405	12.1308	13.8526	13.2854	12.6211	14.1078	13.5125	13.6583	12.7976	12.1139	13.4498	14.0877	13.8664	14.1549	13.5547	13.8645	13.3832	14.1066	13.507	14.0523	13.8815	12.0234	13.4406	12.9547	13.8742	13.8064	13.4384	14.1197	13.8683	14.236	13.7756	14.0185	14.2283	14.2192	13.5294	14.5457	14.0524	13.8843	13.582	14.5287	13.6466	14.3015	13.5752	13.6729	13.8618
1/SubgroupA_0/YDL239C/NTLKS(UniMod:21)PNKFLQR/3	YDL239C	11.7575	11.3866	12.3721	12.3736	12.2439	12.507	11.8408	11.6407	12.433	12.7486	12.2658	12.587	12.381	12.669	12.393	12.3282	12.6746	12.5692	12.6521	12.5475	12.0008	12.4065	12.6625	12.4126	12.1348	12.4799	12.2149	12.3844	11.9215	12.1853	12.5766	12.3466	12.5299	12.4797	12.7954	12.7186	12.6833	13.1462	12.8464	12.8618	12.7279	12.7699	12.4909	12.4886	12.4184	12.5968	12.4362	12.6526
1/SubgroupA_0/YDL239C/S(UniMod:21)QTWIDSEVPTSTEK/2	YDL239C	13.9269	13.974	14.0068	13.7673	13.8144	13.8472	13.8383	13.5537	13.8725	13.8922	13.7424	13.7374	13.7576	13.7914	14.1493	13.7655	13.7814	13.9573	13.9593	14.0482	14.0487	14.0541	13.7049	14.235	13.485	13.5649	13.5321	13.4881	13.4797	13.6311	13.7962	13.9755	13.682	13.4676	13.5194	13.5757	14.1794	13.7478	13.8423	14.0257	13.9136	13.8556	13.9163	13.6847	13.6087	14.0757	13.8182	13.8652
1/SubgroupA_0/YDL239C/SSKT(UniMod:21)PDEEQSEYMK/2	YDL239C	8.60768	8.72888	9.3853	8.60768	8.72888	9.3853	12.0897	12.5406	12.05	12.3145	12.1176	11.6119	8.60768	8.72888	9.3853	12.0135	12.2191	12.1347	12.0838	12.205	12.2895	11.0551	10.3983	10.521	12.6032	12.3919	11.2277	11.8891	12.3076	11.8819	8.60768	8.72888	9.3853	11.7978	11.8296	12.2728	8.60768	8.72888	9.3853	11.8144	11.9204	12.1197	8.60768	8.72888	9.3853	11.8993	12.277	11.933
1/SubgroupA_0/YDL239C/SSKT(UniMod:21)PDEEQSEYMK/3	YDL239C	11.3986	11.3341	10.6238	11.274	11.4607	11.5047	11.5754	11.6864	12.2148	11.8898	10.8939	11.1831	11.6183	11.8208	11.8696	11.749	12.1107	11.6429	12.0119	9.46276	12.0145	11.8383	12.1601	11.693	11.1179	11.3266	11.2409	11.5585	11.4545	11.3483	11.8345	11.5598	11.8476	11.4533	11.9042	11.4199	11.9081	11.9547	11.635	11.3283	11.7227	11.4912	11.8106	11.9049	12.1339	12.8554	11.4116	11.8874
1/SubgroupA_0/YDR001C/RGS(UniMod:21)EDDTYSSSQGNR/2	YDR001C	10.5764	10.7606	11.3529	10.6308	9.53828	11.7082	11.9801	11.9692	12.3392	11.9555	12.1146	11.4323	11.7975	11.6307	12.5844	12.6624	11.1602	12.1218	12.7488	11.9939	12.1049	12.2399	11.4252	12.6445	7.6775	7.84005	8.7204	11.2175	10.7646	11.2582	11.7698	11.0103	11.2561	11.2757	11.6504	11.1872	12.739	10.6555	11.8524	12.9623	12.179	11.742	12.1689	12.1132	11.8966	12.3253	12.4052	11.8668
1/SubgroupA_0/YDR001C/RGS(UniMod:21)EDDTYSSSQGNR/3	YDR001C	11.8269	11.8717	11.5979	12.1122	10.9796	12.9832	13.2031	10.8706	13.4719	12.8563	12.3294	12.3861	12.5457	12.3562	13.7029	13.7499	12.5267	13.4334	12.0538	11.6537	13.1425	13.1821	13.3851	13.5265	10.4964	10.6994	10.8408	11.9353	11.591	11.7939	13.1383	11.667	12.114	12.2842	12.3844	11.99	14.0371	13.1917	13.0351	13.696	12.9465	12.3555	12.6158	12.9325	12.8505	13.132	12.4747	12.7723
1/SubgroupA_0/YDR001C/RLS(UniMod:21)S(UniMod:21)LSEFNDPFSNAEVYYGPPTDPR/3	YDR001C	13.5674	13.6783	13.7556	14.1427	14.2537	14.331	14.5704	14.7586	14.6813	14.1194	14.2303	14.3076	14.2789	14.4671	14.3898	14.9935	14.1864	14.8125	14.6393	14.3941	14.4955	14.8466	14.6584	14.7693	11.5026	11.6136	12.2144	11.5026	11.6136	12.2144	14.1226	13.9344	14.0453	13.9808	14.4287	14.0165	14.8485	14.6602	14.7712	14.6963	14.2256	14.4767	14.4468	14.3893	13.2758	14.7069	14.4188	14.1958
1/SubgroupA_0/YDR001C/RLS(UniMod:21)SLSEFNDPFSNAEVYYGPPTDPR/3	YDR001C	14.7965	13.8151	13.8697	14.475	14.6205	14.7219	15.1176	14.9855	14.3874	14.9266	14.3267	14.5391	14.6083	14.6598	13.3197	15.2417	14.4574	15.0171	14.9686	14.5725	14.7408	15.0928	14.0828	14.4599	14.2901	13.0979	15.1837	14.1535	14.0969	14.7039	14.352	14.3782	14.6488	14.2783	14.801	14.3725	15.0278	14.4883	14.4425	14.9178	13.5002	14.4691	14.6263	14.5786	14.2582	14.9515	14.7065	14.4845
1/SubgroupA_0/YDR001C/T(UniMod:21)MSVFDNVSPFKK/2	YDR001C	12.7002	12.0644	13.2531	12.3373	11.8848	13.4578	13.0393	12.9168	13.4151	12.9894	13.323	13.6786	12.8508	13.2144	13.4533	13.4183	13.3289	13.1369	13.5494	13.4233	12.9147	13.2814	12.7535	13.1639	12.6576	11.5414	12.0955	12.0036	12.1302	12.2388	12.7095	12.1291	12.1126	12.2548	12.7804	12.2964	13.0285	12.6198	12.7271	13.6322	13.1503	12.752	12.8301	13.6298	13.2912	12.8678	13.2105	12.8232
1/SubgroupA_0/YDR001C/TM(UniMod:35)S(UniMod:21)VFDNVSPFK/2	YDR001C	11.407	11.5982	12.2316	11.7968	11.9271	12.0179	11.5738	11.5244	11.9172	11.5097	11.7823	11.941	11.6251	11.6221	12.0613	12.051	11.555	12.2567	11.9607	11.5428	11.501	11.8248	11.2673	12.2093	11.1132	10.8921	11.0224	10.7638	11.7193	11.0204	11.2615	10.4731	10.6461	11.166	11.065	10.8944	12.0733	11.5979	11.5649	12.2014	11.9051	10.9938	10.7345	10.8648	10.9556	10.8452	11.0663	10.9755
1/SubgroupA_0/YDR001C/TMS(UniMod:21)VFDNVSPFK/2	YDR001C	12.1412	11.3638	12.3747	11.5664	10.9384	13.3807	12.6345	11.7354	13.4227	12.7697	12.6908	12.6717	12.6351	12.5315	13.5813	13.2472	12.7087	12.7616	13.3801	12.4571	13.2634	12.8529	12.4881	13.2502	11.3186	11.4205	11.2499	11.6195	12.0689	11.8423	11.9095	12.1063	12.1815	11.5223	12.1618	12.2248	13.1605	12.1129	12.3025	13.3277	12.7852	12.4409	12.2469	13.217	12.6819	12.746	12.4411	12.5334
1/SubgroupA_0/YDR001C/TMS(UniMod:21)VFDNVSPFKK/2	YDR001C	12.8112	12.2432	13.4184	12.4816	12.028	13.4993	13.099	13.1366	13.602	13.1522	13.4536	13.7721	13.0309	13.3523	13.6316	13.5607	13.4631	13.3358	13.7008	13.5485	13.1175	13.4297	12.9309	13.2715	12.83	11.6862	12.1639	12.1869	12.2296	12.3624	12.7162	12.2477	12.235	12.3554	12.9244	12.4604	13.1913	12.8052	12.8824	13.8057	13.272	12.8392	12.9788	13.7493	13.449	13.0177	13.3557	13.0084
1/SubgroupA_0/YDR001C/TMS(UniMod:21)VFDNVSPFKK/3	YDR001C	11.0526	10.1599	10.707	10.4071	10.0105	11.7155	10.6824	10.6572	11.3341	10.9785	11.2561	11.6854	11.2166	11.0222	11.6014	11.649	11.3643	11.456	11.9639	10.7294	11.054	11.5289	10.8848	11.5223	10.5134	9.6804	10.5116	10.1096	10.205	10.4328	10.7864	10.3782	10.6405	10.6317	10.6946	10.3063	11.2932	10.5272	11.2477	11.6761	11.2881	11.0548	10.867	11.6008	11.0029	10.8364	11.3286	10.9905
1/SubgroupA_0/YDR002W/APES(UniMod:21)PDIHFEPVVHLEK/3	YDR002W	11.7385	11.4613	11.1257	11.2502	11.4371	11.3974	11.4766	10.8497	11.5118	11.6971	11.2165	11.3173	11.9602	11.0308	11.5165	11.7215	11.2934	11.1806	11.3074	11.1176	11.6058	11.7505	11.4058	11.7186	11.5501	11.5792	11.808	12.2403	11.5693	11.5954	11.0801	11.3435	11.9683	11.8556	11.8564	12.1608	11.1254	12.2775	12.0672	11.6257	12.2295	11.9181	11.8015	11.8785	11.8429	11.2528	12.3517	11.8272
1/SubgroupA_0/YDR002W/EEAAPKPPS(UniMod:21)SAVFSMFGGK/3	YDR002W	11.7148	11.6953	12.1954	11.9637	11.696	12.4717	12.0338	12.0428	12.4719	12.2902	12.2804	12.105	11.9251	12.1995	11.9061	12.2914	12.2147	12.4581	12.4341	12.3511	12.322	12.2775	12.7393	12.3539	11.8003	11.6667	12.3471	12.2065	11.7499	12.4263	11.7144	11.9382	12.5601	12.2306	12.4508	11.823	11.632	12.5161	12.3964	11.9567	12.3802	12.7785	11.3996	12.5719	12.698	11.5497	12.3742	12.4969
1/SubgroupA_0/YDR002W/EEAAPKPPSS(UniMod:21)AVFSMFGGK/3	YDR002W	14.4314	14.6238	15.5312	14.9829	14.5841	15.5729	15.0937	15.229	15.535	15.4238	15.7177	15.4996	14.936	15.2755	15.3908	15.1022	15.792	15.481	15.5493	15.5551	15.6748	15.472	15.8026	15.4688	14.3069	14.5149	15.2891	15.2803	14.7771	15.3199	15.1737	14.9382	15.4218	15.3661	15.5419	14.957	14.9274	15.3537	15.8055	15.1806	15.3867	15.8163	14.6797	15.7165	15.9843	14.4169	15.4003	15.7642
1/SubgroupA_0/YDR002W/EEAAPKPPSSAVFS(UniMod:21)MFGGK/3	YDR002W	14.6328	14.6692	15.378	14.8704	14.5407	15.5848	15.2706	15.2578	15.5012	15.5408	15.5791	15.5916	15.0976	15.2666	15.4716	15.1714	15.7113	15.4775	15.4972	15.5577	15.7168	15.4258	15.809	15.5602	14.3588	14.5001	15.2168	15.2592	14.7873	15.4075	15.2545	14.8572	15.407	15.3325	15.6097	14.889	15.0065	15.4473	15.8619	15.1406	15.3845	15.8747	14.6271	15.789	16.0683	14.3786	15.3641	15.7777
1/SubgroupA_0/YDR002W/EGDDAPES(UniMod:21)PDIHFEPVVHLEK/3	YDR002W	15.2162	15.2661	14.7342	14.864	14.9109	14.631	15.193	15.0753	14.8074	15.0831	15.0714	14.9539	12.9907	14.4482	14.7838	15.068	15.1255	14.9478	15.0499	14.5672	15.3673	14.9585	14.6082	14.9717	15.3752	15.126	15.4042	15.3686	15.411	15.0116	15.3003	15.0282	14.9462	15.277	15.4249	14.8579	14.9221	15.0253	15.4963	15.0448	15.3141	15.2304	15.4846	15.5356	15.4822	15.2224	15.2154	15.4028
1/SubgroupA_0/YDR002W/KEGDDAPES(UniMod:21)PDIHFEPVVHLEK/3	YDR002W	14.5377	14.9375	14.2876	14.409	14.2718	14.3534	14.8331	14.8395	14.3716	14.8129	14.6998	14.5554	14.9698	14.4518	14.43	14.4889	14.4485	14.5676	14.9527	14.5999	15.0409	14.9543	14.4216	14.7331	14.8253	14.8619	15.037	15.0808	14.7626	14.5571	15.0749	14.6678	14.6263	15.1651	14.9633	14.3392	14.8173	14.7211	14.9759	14.7264	15.1415	14.8467	15.2145	15.1601	15.0637	15.3334	15.382	14.9992
1/SubgroupA_0/YDR003W/NEQHS(UniMod:21)PTVESSSFDVNNAPAR/3	YDR003W	14.1106	14.0631	13.3579	13.8704	13.5657	13.3915	13.8796	13.8874	13.3049	13.8181	13.6455	13.8334	13.7855	13.5283	13.1588	13.6686	13.5002	12.566	13.6586	13.1804	13.0628	13.377	13.4485	12.9999	13.5669	13.1732	13.1898	13.422	13.736	12.3759	13.5832	13.7287	13.4284	13.2504	13.4417	13.3563	13.3443	13.1843	13.3848	12.6824	13.4807	12.2447	13.2468	13.1944	13.1831	13.4019	13.6353	12.8698
1/SubgroupA_0/YDR005C/LNSS(UniMod:21)TGEVEDALAK/2	YDR005C	12.6285	12.2946	12.1876	12.1684	12.0026	12.561	12.4719	12.9855	12.4292	12.9155	12.5752	12.6319	12.5563	12.7354	12.5695	12.7836	12.5382	12.7576	12.8981	12.9778	12.7467	12.9973	12.5316	12.7264	12.7452	12.5058	12.7967	12.5923	12.4788	12.5457	12.8728	13.0536	13.0821	12.6075	12.7044	13.177	12.744	13.0438	12.6496	12.7602	13.037	12.5646	12.8889	12.885	12.8776	12.8003	13.0976	12.8005
1/SubgroupA_0/YDR005C/RDS(UniMod:21)NSFWEQK/2	YDR005C	12.2095	12.0385	12.1017	11.8555	12.0157	12.1789	12.2073	12.5575	12.3787	12.5995	12.4198	12.1867	12.4925	12.7716	12.4429	12.5535	12.5372	12.0141	12.6342	12.3856	12.1229	12.4437	12.578	12.2856	11.8783	11.9633	11.943	12.0835	12.5335	12.0736	12.3355	12.0304	11.9364	12.1098	12.3378	12.2784	12.3202	12.4463	12.5842	12.6283	12.5678	12.3152	12.5637	12.64	12.2368	12.4998	12.5767	12.4638
1/SubgroupA_0/YDR005C/RDS(UniMod:21)NSFWEQKR/3	YDR005C	12.528	11.6204	12.3257	12.0825	12.7043	12.1889	12.8363	12.4663	13.1807	12.326	12.3702	12.6453	11.4235	13.0664	12.5581	13.0529	13.1712	12.5727	13.5572	12.5164	12.6532	12.5287	12.9891	12.9018	11.8172	12.0252	11.2572	12.4597	11.7176	12.179	13.2684	11.9192	11.658	12.1007	12.9527	12.006	12.9543	12.6041	12.9251	13.1198	13.0954	12.7747	12.1627	12.2004	12.8518	12.8856	12.2938	12.3764
1/SubgroupA_0/YDR006C/ISPSLMS(UniMod:21)PSK/2	YDR006C	14.6831	14.4458	14.3605	14.4336	14.138	15.1709	14.4038	14.2693	15.2264	14.8406	14.9554	14.4031	14.5489	14.4048	15.2682	14.6851	15.1378	14.4767	15.029	14.256	15.2901	14.579	14.8345	15.0262	13.5873	15.0352	14.103	14.793	14.6755	14.2447	15.2252	14.4988	14.6131	14.7191	14.4768	15.0063	14.9031	14.2057	14.7505	14.7314	14.9125	13.9442	15.3635	14.8608	15.0923	14.4419	14.767	14.5772
1/SubgroupA_0/YDR006C/NDM(UniMod:35)KS(UniMod:21)DDTSTLDGSSQNIIPNR/3	YDR006C	13.8231	13.8962	13.9471	13.3049	13.378	13.4289	13.4549	13.3463	13.4858	13.2305	13.3545	13.3036	13.2159	13.1478	13.3277	12.9865	12.6582	13.5811	13.014	13.1339	13.1422	13.273	12.8333	13.56	13.0395	13.1635	13.1126	13.4365	13.398	12.7842	13.4253	13.359	13.2681	13.4782	13.13	12.9064	13.5362	13.1647	13.0413	13.1836	13.0596	13.1327	13.4824	13.3583	13.4314	13.6677	13.5437	13.6168
1/SubgroupA_0/YDR006C/SHS(UniMod:21)VPTILHSSLR/3	YDR006C	14.5712	15.1872	15.2453	15.0297	14.3347	15.5972	15.3828	13.9112	16.1032	15.6539	15.8726	15.3265	15.7862	14.9991	15.8662	15.8052	15.2695	15.7491	16.078	14.9905	16.0318	15.708	14.9028	16.3338	13.6275	14.7475	14.5513	15.243	14.7843	14.4628	16.2305	14.65	15.0029	15.3675	15.493	14.6557	16.0687	14.8695	15.4465	15.9934	15.8517	15.0825	16.3439	16.0389	15.7381	15.8658	15.836	15.6893
1/SubgroupA_0/YDR011W/STQDS(UniMod:21)SHNAVAR/3	YDR011W	7.25369	7.27608	7.39736	7.25369	7.27608	7.39736	8.83865	8.87665	8.86104	7.25369	7.27608	7.39736	7.25369	7.27608	7.39736	7.25369	7.27608	7.39736	7.25369	7.27608	7.39736	7.25369	7.27608	7.39736	7.25369	7.27608	7.39736	7.25369	7.27608	7.39736	7.25369	7.27608	7.39736	9.30671	9.34471	9.3291	9.49444	9.58038	9.4845	7.25369	7.27608	7.39736	7.25369	7.27608	7.39736	7.25369	7.27608	7.39736
1/SubgroupA_0/YDR011W/VES(UniMod:21)FADALSR/2	YDR011W	11.3809	10.6816	10.7768	10.7949	10.3415	9.9647	10.8665	11.3082	9.95746	11.1322	10.6045	10.5859	10.639	10.626	9.72871	9.53641	9.79091	9.68639	9.80988	9.95986	10.0644	7.88925	8.03923	8.8515	9.9712	10.1212	10.2257	10.0253	10.3985	10.7599	10.6479	10.6901	11.1146	10.0544	10.9992	10.4789	10.7507	10.3708	10.4998	10.9646	11.2191	11.1146	10.697	9.96605	9.74413	10.1134	10.7185	10.0174
1/SubgroupA_0/YDR014W-A/NLSENTGSGS(UniMod:21)PNGGAYLDAK/2	YDR014W-A	14.1885	14.0126	14.0584	14.25	14.1872	14.249	14.1937	14.8786	14.2272	14.3412	14.2219	14.4913	14.5835	14.7777	14.4687	14.0907	14.4685	14.1954	14.1925	14.4625	14.4255	14.0302	14.4373	14.1333	14.3929	14.5418	14.665	14.5795	14.5897	14.6929	14.277	14.4697	14.2623	14.3084	14.3099	14.5285	13.9832	14.2803	14.5433	14.0675	14.4378	14.5093	13.9887	14.1318	12.803	14.564	14.738	14.6116
1/SubgroupA_0/YDR014W-A/RSC(UniMod:4)S(UniMod:21)YIPLGVHNNTEK/3	YDR014W-A	12.8515	12.3902	12.0245	12.128	12.3651	12.1315	11.838	11.3159	11.8481	12.0528	11.4632	12.637	11.4851	11.4484	11.7551	11.5345	12.1	11.5778	11.6248	11.3642	11.4901	11.7064	11.9225	11.9151	12.8861	11.8476	12.7683	11.4474	11.595	12.086	11.7755	12.2192	12.4135	11.5684	11.3967	11.4979	11.482	11.9178	12.1683	11.9361	12.2274	11.9882	12.1975	12.3344	12.4041	11.867	12.0361	12.5487
1/SubgroupA_0/YDR014W-A/S(UniMod:21)C(UniMod:4)SYIPLGVHNNTEK/2	YDR014W-A	16.0436	15.548	15.7095	15.0464	15.396	15.0825	15.3729	16.108	15.1752	15.1087	15.0799	15.7219	14.3857	14.8927	14.5599	14.3145	14.5657	14.451	14.5888	14.593	14.6663	14.5782	14.489	15.0512	15.8272	14.6299	15.9268	14.7589	15.9795	15.6044	14.8359	15.5429	15.4645	14.4219	15.5248	15.2866	14.5531	14.8642	15.1099	14.5533	15.1278	15.2869	14.4352	15.6392	15.3572	14.9202	15.8753	16.008
1/SubgroupA_0/YDR014W-A/S(UniMod:21)C(UniMod:4)SYIPLGVHNNTEK/3	YDR014W-A	16.4382	16.2326	15.7695	15.5131	15.8445	15.3863	15.6417	15.6577	15.2191	15.237	14.8385	16.0315	14.3288	14.5369	14.7195	14.3294	14.5931	14.6321	14.6332	14.1812	14.7915	14.8227	14.5069	15.1681	15.9871	14.4461	16.1971	14.7749	16.054	15.5103	15.0213	15.8282	15.6072	14.6355	15.7436	15.221	14.4984	15.1685	15.3198	14.4384	15.2725	15.2032	14.1326	15.8684	15.6631	14.6871	15.9476	16.0002
1/SubgroupA_0/YDR014W-A/S(UniMod:21)ITTSPIVNINVVER/2	YDR014W-A	16.2265	15.9659	15.6481	15.7847	15.8443	15.3938	15.6543	16.2362	14.9891	15.4556	14.7141	16.2846	14.6504	15.0138	14.2616	14.8885	14.9311	14.7858	15.0721	15.0019	14.9435	15.1736	14.8265	15.1777	15.9643	14.6666	16.2199	14.9576	16.0878	15.666	15.4076	15.8205	15.7021	15.1259	15.7505	15.5864	14.6184	14.9373	15.579	14.6723	15.056	15.5087	14.6698	15.8219	15.5989	15.0387	16.05	16.0694
1/SubgroupA_0/YDR014W-A/S(UniMod:21)LKDLIYETNK/2	YDR014W-A	13.1448	13.2661	12.434	13.3338	13.0165	13.2708	13.5609	13.3361	13.0886	13.293	13.1089	13.2419	13.5839	12.724	13.0679	13.2066	13.2495	13.0608	13.2347	13.0976	13.0462	13.4121	13.5443	12.9962	13.2081	13.2551	13.2713	13.2571	13.1029	13.0961	13.32	13.1633	13.1588	13.1562	13.0411	12.5071	12.9421	13.0533	13.217	12.9154	13.1393	12.9777	12.6056	13.0392	12.962	12.3261	13.1568	13.2239
1/SubgroupA_0/YDR014W-A/SC(UniMod:4)S(UniMod:21)YIPLGVHNNTEK/2	YDR014W-A	16.0172	15.553	15.6347	15.0166	15.3924	15.027	15.367	16.0726	15.1214	15.0855	15.0381	15.7037	14.3875	14.8722	14.5522	14.3065	14.513	14.4548	14.4453	14.5698	14.6636	14.5434	14.4896	15.0421	15.8181	14.6362	15.9087	14.7288	15.9688	15.5987	14.7699	15.5354	15.4331	14.3359	15.5125	15.2708	14.4933	14.8297	15.1151	14.538	15.1427	15.2635	14.4222	15.6115	15.3495	14.9221	15.8682	15.9507
1/SubgroupA_0/YDR014W-A/SC(UniMod:4)S(UniMod:21)YIPLGVHNNTEK/3	YDR014W-A	16.4382	16.2326	15.7695	15.5131	15.8445	15.3863	15.6417	15.6577	15.2191	15.237	14.8385	16.0315	14.3288	14.5369	14.7195	14.3294	14.5931	14.6321	14.6332	14.1812	14.7915	14.8227	14.5069	15.1681	15.9871	14.4461	16.1971	14.7749	16.054	15.5103	15.0213	15.8282	15.6072	14.6355	15.7436	15.221	14.4984	15.1685	15.3198	14.4384	15.2725	15.2032	14.1326	15.8684	15.6631	14.6871	15.9476	16.0002
1/SubgroupA_0/YDR014W-A/SIT(UniMod:21)TSPIVNINVVER/2	YDR014W-A	16.2751	16.0207	15.6846	15.8279	15.8574	15.4923	15.6874	16.2575	15.0359	15.528	14.8202	16.3267	14.7102	15.0502	14.31	14.9668	14.9716	14.8943	15.1127	14.9556	14.9816	15.1843	14.9079	15.1989	15.9792	14.6903	16.2614	14.9807	16.2057	15.7059	15.4947	15.8768	15.7555	15.1803	15.7964	15.6764	14.7123	14.992	15.5953	14.7184	15.0804	15.5219	14.7756	15.9043	15.6417	15.087	16.0869	16.1197
1/SubgroupA_0/YDR014W-A/SITT(UniMod:21)SPIVNINVVER/2	YDR014W-A	16.2265	15.9824	15.629	15.7886	15.8319	15.3945	15.636	16.2262	14.9926	15.4598	14.7248	16.2908	14.6518	15.026	14.277	14.8792	14.924	14.7959	15.0689	14.959	14.9357	15.154	14.8396	15.1557	15.9627	14.6493	16.2156	14.949	16.1427	15.6662	15.4319	15.8234	15.6883	15.1126	15.7451	15.6199	14.6141	14.9352	15.5272	14.6622	15.0362	15.499	14.6976	15.8253	15.597	15.0159	16.0455	16.0737
1/SubgroupA_0/YDR017C/ASS(UniMod:21)HDASNTSIK/2	YDR017C	12.7056	12.2712	12.1407	12.7419	12.6927	12.8311	12.9026	12.2549	13.2457	13.1513	12.6029	13.0403	12.0519	12.863	12.9382	13.2867	13.4619	12.8253	13.6952	12.7926	12.9404	13.3204	13.1182	13.5474	12.4681	12.6929	12.6253	12.6999	12.6943	12.3854	13.3219	13.058	12.636	12.7068	13.3176	12.6034	13.314	12.9969	13.4069	13.0814	13.2181	13.1738	13.8629	13.5879	13.7138	13.4274	13.2232	13.3782
1/SubgroupA_0/YDR017C/DDFLS(UniMod:21)DLDQENNGK/2	YDR017C	12.9593	12.7092	12.7214	13.1965	12.9772	12.9836	13.1228	12.6895	12.7933	12.4527	13.0016	12.763	12.7979	12.929	12.893	12.8031	12.6513	13.2158	12.8297	12.5425	12.8698	12.6669	12.5129	13.0465	12.7448	12.9044	12.8108	12.5305	12.989	12.6469	12.5531	12.959	12.5799	13.132	12.9105	12.8259	12.9862	12.803	12.8455	12.5016	12.6614	12.5674	12.8403	12.8802	12.4954	13.1785	12.729	12.7917
1/SubgroupA_0/YDR017C/HKNS(UniMod:21)FC(UniMod:4)NSLS(UniMod:21)PILTATNSR/3	YDR017C	11.9386	12.0799	12.1784	11.828	10.6377	12.4782	12.3112	12.0574	12.5177	12.1093	12.4545	12.0176	12.7605	12.9018	13.0003	12.957	12.2565	12.8276	12.7076	12.0743	12.6682	12.9249	12.4892	13.5424	11.5973	11.837	11.7385	12.212	12.1973	11.9649	12.5951	11.6059	12.1681	12.1102	11.9212	12.2985	13.4	12.0404	12.3495	13.3236	12.9838	12.055	12.8212	13.2401	12.2097	13.1971	12.7389	12.5643
1/SubgroupA_0/YDR017C/HKNS(UniMod:21)FC(UniMod:4)NSLSPILTATNSR/3	YDR017C	12.2943	12.1962	12.5588	12.0248	12.0918	12.0507	12.4187	11.7783	12.5396	12.3674	12.4413	12.1519	12.6127	11.8838	12.8622	12.7778	12.4391	12.5579	12.3915	12.1747	12.4257	12.6657	12.5463	12.9118	12.1683	12.0413	11.9558	12.3203	11.8422	11.891	12.47	11.7741	11.9779	12.678	11.9999	12.2709	13.3171	12.1473	12.0246	13.4795	12.7049	12.0871	13.1397	12.2358	12.4942	13.1869	13.2314	12.4083
1/SubgroupA_0/YDR017C/ISNALDGSHS(UniMod:21)VMDLK/2	YDR017C	11.481	11.5343	11.8229	11.481	11.5343	11.8229	11.481	11.5343	11.8229	13.2078	13.2982	13.2611	11.481	11.5343	11.8229	13.1564	13.1801	13.3845	11.481	11.5343	11.8229	11.481	11.5343	11.8229	11.481	11.5343	11.8229	13.8561	13.7657	13.819	11.481	11.5343	11.8229	11.481	11.5343	11.8229	13.8031	13.7127	13.766	11.481	11.5343	11.8229	13.9751	14.0284	14.0655	11.481	11.5343	11.8229
1/SubgroupA_0/YDR017C/ISNALDGSHS(UniMod:21)VMDLK/3	YDR017C	12.2907	11.9899	11.5168	12.1916	11.8326	12.3613	11.9676	11.1442	12.3532	12.2719	12.3494	11.6573	12.3102	11.7267	12.1578	11.7847	12.3413	12.0707	12.1568	11.5341	12.6258	12.1735	12.4465	12.5717	11.9503	12.9204	11.6096	12.1208	12.4076	12.2822	12.3247	12.3456	12.187	12.2316	12.2554	12.5384	12.2839	11.9323	12.0529	12.069	12.5581	11.9075	13.2291	12.2112	12.5993	12.4133	12.8731	11.8999
1/SubgroupA_0/YDR017C/KRNS(UniMod:21)NTTTMGNHNAR/3	YDR017C	10.3345	10.3258	11.0299	10.3834	10.4152	10.4172	10.5049	9.93779	11.3602	11.275	11.017	10.1571	10.9569	10.9382	11.2012	11.8217	10.7748	11.4862	11.9332	11.0549	11.5403	11.9758	11.0888	11.7135	9.57028	10.4589	9.57011	10.8051	10.2709	10.2929	11.3935	10.113	10.5187	10.7202	10.742	10.6719	12.0173	10.4475	10.596	12.3747	11.3206	10.8148	12.6141	11.8772	11.5069	11.8774	12.2262	11.3238
1/SubgroupA_0/YDR017C/LGS(UniMod:21)SPSFLTQK/2	YDR017C	11.6428	11.5043	11.6961	11.4994	11.3616	12.1318	12.1042	12.1486	11.9995	12.0491	11.9288	11.9719	11.632	12.29	12.113	11.8373	12.2738	12.0235	12.2068	11.9943	11.916	11.9179	12.2587	12.2421	11.5103	11.6531	11.8029	11.7938	11.8629	11.7318	11.9997	12.0897	12.1091	11.6028	12.1916	12.1544	12.2819	11.8738	12.1643	11.9882	11.7985	12.0143	12.0801	11.7916	12.0769	11.8753	11.9942	12.2659
1/SubgroupA_0/YDR017C/LGSS(UniMod:21)PSFLTQK/2	YDR017C	12.3751	11.7643	12.4027	11.9606	12.0292	12.6067	12.1194	12.3475	12.8112	12.4487	12.5285	12.0674	12.2307	12.5189	12.8481	12.5546	13.0899	12.5067	12.9146	12.3065	12.9358	12.7037	12.8199	12.9926	11.6984	12.9431	11.6448	12.5032	12.3161	11.7572	12.886	12.1714	12.1743	12.7284	12.1963	12.6624	12.8437	12.4324	12.508	12.7387	12.6263	12.6147	13.3534	12.7052	13.0203	13.0692	12.9967	12.7434
1/SubgroupA_0/YDR017C/LGSSPS(UniMod:21)FLTQK/2	YDR017C	11.5205	11.0409	11.6753	11.1226	11.2902	11.7937	11.2037	11.3769	11.6255	11.6783	11.5979	11.0919	11.2063	11.7411	11.9409	11.5038	12.1483	11.6951	12.0102	11.4957	11.9686	11.8782	11.8381	12.101	10.7592	11.7204	10.7623	11.5806	11.2296	11.2372	11.951	11.2519	11.225	11.9447	11.2475	11.7219	11.9361	11.6643	11.5298	11.7989	11.6718	11.4665	12.2408	11.8357	12.1499	12.0545	12.147	11.8291
1/SubgroupA_0/YDR017C/NNITETGQGS(UniMod:21)GEDIAK/2	YDR017C	12.6816	12.6033	12.7461	12.5624	12.4193	12.4974	12.0381	12.1033	12.1487	12.7439	12.3204	12.4215	12.8091	12.3048	12.1937	12.2752	12.7314	12.4969	12.6527	12.3603	12.289	12.2108	12.2868	12.5839	10.4374	10.5026	10.8556	12.3189	12.3001	12.5588	12.3306	12.22	12.2852	12.1905	12.5727	12.7215	10.4374	10.5026	10.8556	12.4744	12.4082	12.4389	12.9103	12.133	12.6873	12.6595	12.7766	12.7635
1/SubgroupA_0/YDR017C/NS(UniMod:21)NTTTMGNHNAR/2	YDR017C	9.9335	10.5754	10.0242	10.3834	10.3546	10.7863	10.3696	10.4776	11.0462	10.5227	10.753	10.6584	9.75378	9.94384	10.5945	10.7703	10.5927	9.98951	10.9935	10.6689	10.8048	10.863	10.554	10.6591	7.4751	7.61082	8.34586	10.3699	9.29036	9.59982	10.501	10.2707	10.4064	10.6829	10.4526	10.5883	10.7517	10.2193	10.1475	11.5458	10.7387	9.96402	10.4913	10.7026	10.7406	11.2429	11.4732	11.3786
1/SubgroupA_0/YDR017C/NSFC(UniMod:4)NSLS(UniMod:21)PILTATNSR/2	YDR017C	14.0626	14.1505	14.056	14.0654	13.9212	14.203	14.1791	14.1708	14.2631	14.2688	14.3516	14.1669	14.2757	14.5538	14.0793	14.2984	14.1517	14.3234	14.214	14.4398	14.4013	13.6312	14.163	14.3347	14.0258	14.2832	14.3864	14.2597	14.5292	14.1455	14.283	14.365	14.278	14.2184	14.2004	14.4477	14.1182	14.1713	14.0473	14.0726	14.2857	14.2865	14.3504	14.2692	14.0319	14.4653	14.4372	14.2416
1/SubgroupA_0/YDR017C/NSFC(UniMod:4)NSLS(UniMod:21)PILTATNSR/3	YDR017C	13.4282	13.4011	12.9514	13.0675	12.8956	13.5019	12.9467	13.3977	13.4248	13.4621	13.7965	13.272	13.5967	13.6197	13.6699	13.7901	13.4274	13.56	13.7119	13.6303	13.7778	13.3488	13.802	13.6514	13.1078	13.6781	13.1884	13.4723	13.995	13.4201	13.347	13.5337	13.6253	13.5285	13.6055	13.9326	13.7441	13.3919	13.5052	13.766	13.8612	13.4535	13.8846	14.0217	13.8585	13.4233	13.8594	13.7656
1/SubgroupA_0/YDR017C/RDS(UniMod:21)GSTMINTELK/3	YDR017C	11.5009	11.3804	11.0675	11.5482	11.5616	11.8216	11.658	10.6608	11.8405	11.7707	11.3752	11.3988	11.9548	10.8449	12.1361	12.0009	11.994	11.8077	12.5801	10.8063	12.2677	12.1751	11.8026	12.0245	10.9312	11.1405	11.0115	11.408	11.1446	11.2503	11.9646	11.475	11.8161	11.6374	11.5474	11.7646	12.6187	11.7063	11.7375	11.9075	12.2851	11.4048	12.4224	11.8474	11.7972	11.8538	12.155	11.5499
1/SubgroupA_0/YDR017C/RRDS(UniMod:21)GSTMINTELK/3	YDR017C	11.0739	10.8112	11.05	10.1507	11.2351	11.0083	11.2394	10.6856	11.5923	10.8913	11.3265	11.0473	10.4778	11.0777	11.5383	11.2319	11.9079	10.799	11.7418	11.0288	11.5447	11.4413	11.6516	11.844	10.556	11.3946	10.7282	11.2472	10.3417	11.1832	11.6501	10.5778	10.7322	10.8517	11.768	11.0258	11.7059	10.8152	11.6167	11.7838	11.739	11.0441	10.9724	10.8418	11.7338	11.4096	10.8432	11.1377
1/SubgroupA_0/YDR022C/DLS(UniMod:21)LNDLIK/2	YDR022C	14.7807	14.9576	15.0495	14.6885	15.0274	14.7995	14.5736	15.2483	14.6859	14.6943	14.8643	14.7533	14.8403	14.3998	14.6123	14.3553	14.3383	14.7741	14.6762	14.4284	14.538	14.5434	14.0452	14.3832	15.1372	14.9659	14.9223	15.0046	14.7293	14.6481	14.9964	14.7329	14.5059	14.9286	14.5397	14.4121	14.5051	14.9645	14.5328	14.5997	14.3736	14.4232	14.656	14.6658	14.213	14.6625	14.5083	14.3633
1/SubgroupA_0/YDR022C/TLSSHGDDKS(UniMod:21)NDEEEELSVDSDR/3	YDR022C	13.4707	13.542	13.0182	13.0408	13.3216	12.9289	12.9795	13.1302	13.0683	12.5558	12.7807	13.307	12.1342	12.9524	12.7324	12.5872	12.3367	12.3112	13.067	12.9378	13.1101	10.2063	10.2951	10.7762	13.079	13.4877	13.1751	13.3575	13.141	13.226	12.9643	13.0409	12.7989	13.2212	13.0704	13.1593	12.9799	13.0321	13.2292	11.942	12.9887	12.3146	13.2993	13.45	13.3881	10.2063	10.2951	10.7762
[truncated: 13,818 more rows]
[truncated: 12 more columns]

## Sheet: Figure4B
Figure 4B
logFC	P.Value	adj.P.Val	fch_sig	PROTEIN	orf_ref	PEPTIDE_SEQ_CL		SINGLE_SITE_PROTEIN	logFC	neglog10adjp
-1.47123	0.000499464	0.0138211	FDR<0.05	REP2	R0040C	TEVNHANTNEEVPS(ph)RR		REP2_S247	-1.47123	1.85946
[truncated: 7,166 more rows]

## Sheet: Figure4C
Figure 4C
[truncated: 89 more rows]

## Sheet: Figure 4D
Figure 4D
[truncated: 44 more rows]
[truncated: 2 more columns]
